# Supplementary material for: Systematic in vitro evolution in Plasmodium falciparum reveals key determinants of drug resistance
Source: Science. Author manuscript; Available in PMC 2025 Feb 10. (PMC11809290; doi:10.1126/science.adk9893)
Supplement: SupplementaryData1_SequencedSamples [file NIHMS2048195-supplement-SupplementaryData1_SequencedSamples.xlsx]

## Sheet: Clone List
Supplementary Data 1. In vitro compound-selected clone metadata and sequencing statistics. Characteristics of clones used in the study, including compound, isogenic parent, laboratory origin, selection method, reference PMID if applicable, and mean IC50 of parent and clone if applicable. For all clones generated, IC50 values were determined on parasites incubated for 72 hours exposed in a 12-poin…
Clone Name	Compound	Parasite Genetic Background	Lab	PubMed ID (if published)	Selection Method	Illumina Sequencing Platform	Mean Whole Genome Coverage (x)	Mean Parent IC50 ± SD (μM) (if given)	Mean Clone IC50 ± SD (μM) (if given)	Approximate IC50 Fold Shift (x)
Fidock-PolDeltaKO-KM15HA-FL1-D6-KR	3-Hydroxypropanamidine 22	Dd2-polδ	Fidock	33666415	Constant	MiSeq	26.7614
Fidock-PolDeltaKO-KM15HA-FL2-C4-KR	3-Hydroxypropanamidine 22	Dd2-polδ	Fidock	33666415	Constant	MiSeq	24.8887
Fidock-Caroline-7G8Act3-1cl1	ACT-451840	7G8	Fidock	29326268	Constant	HiSeq 2500	39.0394	0.0003	0.007	23
Fidock-Caroline-7G8Act3-2cl2	ACT-451840	7G8	Fidock	29326268	Constant	HiSeq 2500	48.459	0.0003	0.007	23
Fidock-Caroline-7G8Act3-5cl1	ACT-451840	7G8	Fidock	29326268	Constant	HiSeq 2500	23.1863	0.0003	0.006	20
Fidock-Caroline-7G8Act3-6cl2	ACT-451840	7G8	Fidock	29326268	Constant	HiSeq 2500	17.4563	0.0003	0.012	40
SRR10405316-AN10248-3D7-R2	AN10248	3D7	UCSF	31992618	Step-wise	HiSeq 4000	170.522	0.044 ± 0.004	0.88	20
SRR10405317-AN10248-3D7-R1	AN10248	3D7	UCSF	31992618	Step-wise	HiSeq 4000	264.162	0.044 ± 0.004	0.24	5
SRR10405309-AN13762-Dd2-F1	AN13762	Dd2	UCSF	31992618	Single step	HiSeq 4000	227.094	0.052 ± 0.004	0.45	8.7
SRR10405310-AN13762-Dd2-E1	AN13762	Dd2	UCSF	31992618	Single step	HiSeq 4000	106.507	0.052 ± 0.004	0.81	16
SRR10405311-AN13762-Dd2-D1	AN13762	Dd2	UCSF	31992618	Single step	HiSeq 4000	291.896	0.052 ± 0.004	0.42	8
SRR10405312-AN13762-Dd2-C1	AN13762	Dd2	UCSF	31992618	Single step	HiSeq 4000	210.819	0.052 ± 0.004	0.28	5
SRR10405313-AN13762-Dd2-B1	AN13762	Dd2	UCSF	31992618	Single step	HiSeq 4000	109.502	0.052 ± 0.004	0.18	3.5
SRR10405314-AN13762-Dd2-A5	AN13762	Dd2	UCSF	31992618	Step-wise	HiSeq 4000	175.236	0.052 ± 0.004	5	96
SRR10405315-AN13762-Dd2-A4	AN13762	Dd2	UCSF	31992618	Step-wise	HiSeq 4000	228.81	0.052 ± 0.004	3.1	60
SRR10405324-AN13762-Dd2-M3	AN13762	W2	UCSF	31992618	Step-wise	HiSeq 4000	226.172	0.018 ± 0.002	4.3	239
SRR10405325-AN13762-Dd2-M2	AN13762	W2	UCSF	31992618	Step-wise	HiSeq 4000	475.015	0.018 ± 0.002	2.4	133
SRR10405326-AN13762-Dd2-A1	AN13762	Dd2	UCSF	31992618	Single step	HiSeq 4000	459.833	0.052 ± 0.004	0.18	3.5
SRR10405329-AN13762-3D7-K1	AN13762	3D7	UCSF	31992618	Single step	HiSeq 4000	174.643	0.042 ± 0.005	0.89	21
SRR10405331-AN13762-3D7-J2	AN13762	3D7	UCSF	31992618	Step-wise	HiSeq 4000	407.655	0.042 ± 0.005	1.8	43
SRR10405332-AN13762-3D7-J1	AN13762	3D7	UCSF	31992618	Single step	HiSeq 4000	239.345	0.042 ± 0.005	0.8	19
SRR10405333-AN13762-3D7-I1	AN13762	3D7	UCSF	31992618	Single step	HiSeq 4000	308.005	0.042 ± 0.005	0.32	7.6
SRR10405334-AN13762-Dd2-H2	AN13762	Dd2	UCSF	31992618	Step-wise	HiSeq 4000	313.202	0.052 ± 0.004	1.8	35
SRR10405335-AN13762-Dd2-G1	AN13762	Dd2	UCSF	31992618	Single step	HiSeq 4000	88.0017	0.052 ± 0.004	0.52	10
SRR10405336-AN13762-Dd2-F2	AN13762	Dd2	UCSF	31992618	Step-wise	HiSeq 4000	242.207	0.052 ± 0.004	3.4	65
SRR10405337-AN13762-Dd2-A2	AN13762	Dd2	UCSF	31992618	Step-wise	HiSeq 4000	67.683	0.052 ± 0.004	1.1	21
SRR10405338-AN13762-Dd2-A1	AN13762	Dd2	UCSF	31992618	Single step	HiSeq 4000	221.063	0.052 ± 0.004	0.18	3.5
SRR10405321-AN13956-Dd2-N3	AN13956	Dd2	UCSF	31992618	Step-wise	HiSeq 4000	290.144	0.049 ± 0.002	5.6	114
SRR10405322-AN13956-Dd2-N2	AN13956	Dd2	UCSF	31992618	Step-wise	HiSeq 4000	254.823	0.049 ± 0.002	2	41
SRR10405323-AN13956-Dd2-N1	AN13956	Dd2	UCSF	31992618	Step-wise	HiSeq 4000	314.382	0.049 ± 0.002	1	20
GHDDI-AntimycinA-Dd2-13	Antimycin A	Dd2	GHDDI	New Data	Ramp-up and single dose	NovaSeq 6000	321.018
GHDDI-AntimycinA-Dd2-14	Antimycin A	Dd2	GHDDI	New Data	Ramp-up and single dose	NovaSeq 6000	387.278
GHDDI-AntimycinA-Dd2-15	Antimycin A	Dd2	GHDDI	New Data	Ramp-up and single dose	NovaSeq 6000	397.027
GHDDI-AntimycinA-Dd2-18	Antimycin A	Dd2	GHDDI	New Data	Ramp-up and single dose	NovaSeq 6000	311.06
GHDDI-AntimycinA-Dd2-19	Antimycin A	Dd2	GHDDI	New Data	Ramp-up and single dose	NovaSeq 6000	350.815
GHDDI-AntimycinA-Dd2-20	Antimycin A	Dd2	GHDDI	New Data	Ramp-up and single dose	NovaSeq 6000	443.29
GHDDI-AntimycinA-Dd2-21	Antimycin A	Dd2	GHDDI	New Data	Ramp-up and single dose	NovaSeq 6000	328.846
GHDDI-AntimycinA-Dd2-23	Antimycin A	Dd2	GHDDI	New Data	Ramp-up and single dose	NovaSeq 6000	284.554
GHDDI-AntimycinA-Dd2-5	Antimycin A	Dd2	GHDDI	New Data	Ramp-up and single dose	NovaSeq 6000	388.79
GHDDI-AntimycinA-Dd2-7	Antimycin A	Dd2	GHDDI	New Data	Ramp-up and single dose	NovaSeq 6000	356.009
11C-R-385	Artemisinin	3D7	Bozdech	29538461	Pulse treatment	MiSeq	33.3653
11C-R-474	Artemisinin	3D7	Bozdech	29538461	Pulse treatment	MiSeq	26.0345
6A-R-385	Artemisinin	3D7	Bozdech	29538461	Pulse treatment	MiSeq	32.4911
6A-R-474	Artemisinin	3D7	Bozdech	29538461	Pulse treatment	MiSeq	25.8134
EvoR1a	Atovaquone	3D7	Winzeler	23408914	Single step	Genome Analyzer II	23.647	0.0003	0.004	13
EvoR1a2	Atovaquone	3D7	Winzeler	23408914	Single step	Genome Analyzer II	67.0604	0.0003	0.004	13
EvoR1b	Atovaquone	3D7	Winzeler	23408914	Single step	Genome Analyzer II	52.2164	0.0003	0.003	10
EvoR1b2	Atovaquone	3D7	Winzeler	23408914	Single step	Genome Analyzer II	62.6148	0.0003	0.003	10
EvoR2a	Atovaquone	3D7	Winzeler	23408914	Single step	Genome Analyzer II	44.5464	0.0003	0.005	17
EvoR2a2	Atovaquone	3D7	Winzeler	23408914	Single step	Genome Analyzer II	57.5098	0.0003	0.005	17
EvoR2b2	Atovaquone	3D7	Winzeler	23408914	Single step	Genome Analyzer II	32.8257	0.0003	0.005	17
EvoR3a	Atovaquone	3D7	Winzeler	23408914	Single step	Genome Analyzer II	26.99	0.0003	0.004	13
EvoR3b	Atovaquone	3D7	Winzeler	23408914	Single step	Genome Analyzer II	21.1827	0.0003	0.004	13
EvoR4a	Atovaquone	3D7	Winzeler	23408914	Single step	Genome Analyzer II	18.1596	0.0003	0.173	577
EvoR4b	Atovaquone	3D7	Winzeler	23408914	Single step	Genome Analyzer II	24.5976	0.0003	0.2	667
EvoR5a	Atovaquone	3D7	Winzeler	23408914	Single step	Genome Analyzer II	42.4218	0.0003	0.019	63
EvoR5b	Atovaquone	3D7	Winzeler	23408914	Single step	Genome Analyzer II	44.969	0.0003	0.016	53
GHDDI-Atovaquone-Dd2-F1-B6-YJ	Atovaquone	Dd2	GHDDI	New Data	Single dose	NovaSeq 6000	444.67
GHDDI-Atovaquone-Dd2-F1-G6-YJ	Atovaquone	Dd2	GHDDI	New Data	Single dose	NovaSeq 6000	433.063
GHDDI-Atovaquone-Dd2-F2-E5-YJ	Atovaquone	Dd2	GHDDI	New Data	Single dose	NovaSeq 6000	416.588
GHDDI-Atovaquone-Dd2-F2-E6-YJ	Atovaquone	Dd2	GHDDI	New Data	Single dose	NovaSeq 6000	439.273
GHDDI-Atovaquone-Dd2-F2-F5-YJ	Atovaquone	Dd2	GHDDI	New Data	Single dose	NovaSeq 6000	426.514
GHDDI-Atovaquone-Dd2-F3-D6-YJ	Atovaquone	Dd2	GHDDI	New Data	Single dose	NovaSeq 6000	441.733
GHDDI-Atovaquone-Dd2-F3-G1-YJ	Atovaquone	Dd2	GHDDI	New Data	Single dose	NovaSeq 6000	436.328
GHDDI-Atovaquone-Dd2-F3-H3-YJ	Atovaquone	Dd2	GHDDI	New Data	Single dose	NovaSeq 6000	426.682
Dvorin-BCH070-1A	BCH070	3D7	Dvorin	31616928	Pulse treatment	HiSeq 2500	90.7857
Dvorin-BCH070-1C	BCH070	3D7	Dvorin	31616928	Pulse treatment	HiSeq 2500	67.7618
Dvorin-BCH070-1D	BCH070	3D7	Dvorin	31616928	Pulse treatment	HiSeq 2500	89.2071
Dvorin-BCH070-2A	BCH070	3D7	Dvorin	31616928	Pulse treatment	HiSeq 2500	59.7417
Dvorin-BCH070-2B	BCH070	3D7	Dvorin	31616928	Pulse treatment	HiSeq 2500	68.8704
Dvorin-BCH070-2C	BCH070	3D7	Dvorin	31616928	Pulse treatment	HiSeq 2500	58.4501
Dvorin-BCH070-3A	BCH070	3D7	Dvorin	31616928	Pulse treatment	HiSeq 2500	60.4772
Dvorin-BCH070-3B	BCH070	3D7	Dvorin	31616928	Pulse treatment	HiSeq 2500	70.9122
Dvorin-BCH070-3C	BCH070	3D7	Dvorin	31616928	Pulse treatment	HiSeq 2500	63.6188
Goldberg-BI-2536-3D7-poolA	BI-2536	3D7	Goldberg	36919909	Ramp-up	NovaSeq 6000	204.157
Goldberg-BI-2536-3D7-poolD	BI-2536	3D7	Goldberg	36919909	Ramp-up	NovaSeq 6000	197.189
Goldberg-BI-2536-Dd2-pol-delta-cloneAE9	BI-2536	Dd2-polδ	Goldberg	36919909	Ramp-up	NovaSeq 6000	184.268
Goldberg-BI-2536-Dd2-pol-delta-cloneAG8	BI-2536	Dd2-polδ	Goldberg	36919909	Ramp-up	NovaSeq 6000	148.286
Goldberg-BI-2536-Dd2-pol-delta-cloneBB5	BI-2536	Dd2-polδ	Goldberg	36919909	Ramp-up	NovaSeq 6000	166.486
Goldberg-BI-2536-Dd2-pol-delta-cloneBE11	BI-2536	Dd2-polδ	Goldberg	36919909	Ramp-up	NovaSeq 6000	184.158
Goldberg-BI-2536-Dd2-poolA	BI-2536	Dd2	Goldberg	36919909	Ramp-up	NovaSeq 6000	175.578
Goldberg-BI-2536-Dd2-poolB	BI-2536	Dd2	Goldberg	36919909	Ramp-up	NovaSeq 6000	158.367
Goldberg-BI-2536-Dd2-poolD	BI-2536	Dd2	Goldberg	36919909	Ramp-up	NovaSeq 6000	176.182
Winzeler-BMS983970-Dd2-bulk1	BMS983970	Dd2	Winzeler	New Data	Ramp-up	HiSeq 2500	63.3896
Gillet-3D7-B1-cloneA12	Bortezomib	3D7	Tilley	30373366	Ramp-up	HiSeq 2500	92.3057	0.06 ± 0.01	1.3 ± 0.1	22
Gillet-3D7-B1-cloneG7	Bortezomib	3D7	Tilley	30373366	Ramp-up	HiSeq 2500	83.2862	0.06 ± 0.01	1.3 ± 0.1	22
Gillet-3D7-B1-cloneH10	Bortezomib	3D7	Tilley	30373366	Ramp-up	HiSeq 2500	90.3406	0.06 ± 0.01	1.3 ± 0.1	22
Gillet-3D7-B2-cloneB8	Bortezomib	3D7	Tilley	30373366	Ramp-up	HiSeq 2500	88.7584	0.06 ± 0.01	1.1 ± 0.1	18
Gillet-3D7-B2-cloneF9	Bortezomib	3D7	Tilley	30373366	Ramp-up	HiSeq 2500	87.2023	0.06 ± 0.01	1.1 ± 0.1	18
Gillet-3D7-B2-cloneG7	Bortezomib	3D7	Tilley	30373366	Ramp-up	HiSeq 2500	83.885	0.06 ± 0.01	1.1 ± 0.1	18
SRR2729228-BRD1095-Dd2-flask1-clone1	BRD1095	Dd2	Wirth	27602946	High dose intermittent	HiSeq 2500	82.7929	0.046	1.2	26
SRR2729229-BRD1095-Dd2-flask2-clone1	BRD1095	Dd2	Wirth	27602946	High dose intermittent	HiSeq 2500	76.94	0.046	0.065	1.4
SRR2729230-BRD1095-Dd2-flask2-clone2	BRD1095	Dd2	Wirth	27602946	High dose intermittent	HiSeq 2500	74.2143	0.046	0.059	1.3
SRR2729231-BRD1095-Dd2-flask3-clone1	BRD1095	Dd2	Wirth	27602946	High dose intermittent	HiSeq 2500	76.9514	0.046	0.376	8.2
SRR2729232-BRD1095-Dd2-flask3-clone2	BRD1095	Dd2	Wirth	27602946	High dose intermittent	HiSeq 2500	90.0833	0.046	0.138	3
SRR2729233-BRD1095-Dd2-flask3-clone3	BRD1095	Dd2	Wirth	27602946	High dose intermittent	HiSeq 2500	62.7883	0.046	0.168	3.7
SRR2736810-BRD1095-Dd2-flask1-clone2	BRD1095	Dd2	Wirth	27602946	High dose intermittent	HiSeq 2500	78.2071	0.046	1.2	26
BMGF-Wirth-3444-5G9	BRD3444	Dd2	Wirth	27602946	High dose intermittent	HiSeq 2500	78.2071	0.009	Not Given	0
BMGF-Wirth-3444-5H1	BRD3444	Dd2	Wirth	27602946	High dose intermittent	HiSeq 2500	82.7929	0.009	Not Given	0
BMGF-Wirth-3444-7E3	BRD3444	Dd2	Wirth	27602946	High dose intermittent	HiSeq 2500	76.94	0.009	Not Given	0
BMGF-Wirth-3444-7E9	BRD3444	Dd2	Wirth	27602946	High dose intermittent	HiSeq 2500	74.2143	0.009	Not Given	0
BMGF-Wirth-3444-8E7	BRD3444	Dd2	Wirth	27602946	High dose intermittent	HiSeq 2500	76.9514	0.009	Not Given	0
BMGF-Wirth-3444-8F6	BRD3444	Dd2	Wirth	27602946	High dose intermittent	HiSeq 2500	90.0833	0.009	Not Given	0
BMGF-Wirth-3444-8F7	BRD3444	Dd2	Wirth	27602946	High dose intermittent	HiSeq 2500	62.7883	0.009	Not Given	0
GHDDI-BRD9685-Dd2-1-11D	BRD9685	Dd2	GHDDI	New Data	Single dose	NovaSeq 6000	468.647
GHDDI-BRD9685-Dd2-1-4G	BRD9685	Dd2	GHDDI	New Data	Single dose	NovaSeq 6000	498.011
GHDDI-BRD9685-Dd2-2-11G	BRD9685	Dd2	GHDDI	New Data	Single dose	NovaSeq 6000	422.514
GHDDI-BRD9685-Dd2-2-8E	BRD9685	Dd2	GHDDI	New Data	Single dose	NovaSeq 6000	415.949
GHDDI-BRD9685-Dd2-3-3C	BRD9685	Dd2	GHDDI	New Data	Single dose	NovaSeq 6000	439.248
GHDDI-BRD9685-Dd2-3-9F	BRD9685	Dd2	GHDDI	New Data	Single dose	NovaSeq 6000	418.769
cladorA	cladosporin	Dd2	Winzeler	22704625	Step-wise	HiSeq 2500	55.1833	0.0625 ± 0.0035	0.3771 ± 0.0314	6
cladorB	cladosporin	Dd2	Winzeler	22704625	Step-wise	HiSeq 2500	80.0946	0.0625 ± 0.0035	0.3895 ± 0.0396	6
cladorC	cladosporin	Dd2	Winzeler	22704625	Step-wise	HiSeq 2500	99.7134	0.0625 ± 0.0035	0.3747 ± 0.0540	6
SRR9972919-CXP186052-NF54-49c11	CXP18.6-052	NF54	Dechering	31534021	High dose intermittent	HiSeq 2500	82.2506	0.01	Not Given	0
SRR9972920-CXP186052-NF54-50D3	CXP18.6-052	NF54	Dechering	31534021	High dose intermittent	HiSeq 2500	106.369	0.01	Not Given	0
SRR9972921-CXP186052-NF54-50D5	CXP18.6-052	NF54	Dechering	31534021	High dose intermittent	HiSeq 2500	98.311	0.01	Not Given	0
SRR9972922-CXP186052-NF54-50D12	CXP18.6-052	NF54	Dechering	31534021	High dose intermittent	HiSeq 2500	101.655	0.01	Not Given	0
SRR9972924-CXP186052-NF54-49C5	CXP18.6-052	NF54	Dechering	31534021	High dose intermittent	HiSeq 2500	96.5165	0.01	Not Given	0
Fidock-Dd2B2-DDD01061024--1-F5	DDD01061024	Dd2	Fidock	32078764	Single step	HiSeq 2500	94.9236	0.52	3.772	7.3
Fidock-Dd2B2-DDD01061024--2-E8	DDD01061024	Dd2	Fidock	32078764	Single step	HiSeq 2500	74.7559	0.52	4.111	7.9
Fidock-Dd2B2-DDD01061024--2-G6	DDD01061024	Dd2	Fidock	32078764	Single step	HiSeq 2500	80.7841	0.52	5.631	11
ERR299190-DDD107498-3D7-A3	DDD107498	3D7	Gilbert	26085270	Single step	Not Given	87.5065
ERR299191-DDD107498-3D7-B3	DDD107498	3D7	Gilbert	26085270	Single step	Not Given	87.9326
ERR299192-DDD107498-3D7-D10	DDD107498	3D7	Gilbert	26085270	Single step	Not Given	93.1511
ERR299193-DDD107498-3D7-E1	DDD107498	3D7	Gilbert	26085270	Single step	Not Given	82.1958
ERR299195-DDD107498-Dd2-F8	DDD107498	Dd2	Gilbert	26085270	Single step	Not Given	35.7537
ERR299196-DDD107498-Dd2-E5	DDD107498	Dd2	Gilbert	26085270	Single step	Not Given	83.6153
ERR299197-DDD107498-Dd2-D6	DDD107498	Dd2	Gilbert	26085270	Single step	Not Given	72.797
ERR328388-DDD107498-7G8-E7	DDD107498	7G8	Gilbert	26085270	Single step	Not Given	36.7271
ERR328389-DDD107498-7G8-E8	DDD107498	7G8	Gilbert	26085270	Single step	Not Given	25.3153
ERR328390-DDD107498-Dd2-E7	DDD107498	Dd2	Gilbert	26085270	Single step	Not Given	38.1766
Wirth-DesoxyB-Dd2pol-Clone1F9	Desoxyepothilone B	Dd2-polδ	Wirth	Not published		NovaSeq 6000	164.794
Wirth-DesoxyB-Dd2pol-Clone1G4	Desoxyepothilone B	Dd2-polδ	Wirth	Not published		NovaSeq 6000	223.326
Wirth-DesoxyB-Dd2pol-Clone1H8	Desoxyepothilone B	Dd2-polδ	Wirth	Not published		NovaSeq 6000	262.29
Wirth-DesoxyB-Dd2pol-Clone2F2	Desoxyepothilone B	Dd2-polδ	Wirth	Not published		NovaSeq 6000	202.479
Wirth-DesoxyB-Dd2pol-Clone2G9	Desoxyepothilone B	Dd2-polδ	Wirth	Not published		NovaSeq 6000	165.137
Wirth-DesoxyB-Dd2pol-Clone2H11	Desoxyepothilone B	Dd2-polδ	Wirth	Not published		NovaSeq 6000	180.481
Wirth-DesoxyB-Dd2pol-Clone3E2	Desoxyepothilone B	Dd2-polδ	Wirth	Not published		NovaSeq 6000	182.103
Wirth-DesoxyB-Dd2pol-Clone3F9	Desoxyepothilone B	Dd2-polδ	Wirth	Not published		NovaSeq 6000	208.229
Wirth-DesoxyB-Dd2pol-Clone3H6	Desoxyepothilone B	Dd2-polδ	Wirth	Not published		NovaSeq 6000	224.132
SRR941237-DSM1-Dd2-D73-1	DSM1	Dd2	Phillips	23717205	Single step	HiSeq 2000	209.683	0.5	49 ± 6.8	98
SRR941238-DSM1-Dd2-Round1C-clone	DSM1	Dd2	Phillips	23717205	Single step	HiSeq 2000	371.152	0.2 ± 0.0	1.0 ± 0.1	5
SRR941240-DSM1-Dd2-C710-1b	DSM1	Dd2	Phillips	23717205	Single step	HiSeq 2000	20.0813	0.5	85	170
SRR941241-DSM1-Dd2-C710-2a	DSM1	Dd2	Phillips	23717205	Single step	HiSeq 2000	88.906	0.5	56	112
Wirth-DSM265-F1-F11	DSM265	3D7	Wirth	31801884	High dose intermittent	HiSeq 2500	72.9523	0.00355 ± 0.00128	0.069 ± 0.029	19
Wirth-DSM265-F1-F5	DSM265	3D7	Wirth	31801884	High dose intermittent	HiSeq 2500	74.7674	0.00355 ± 0.00128	0.0451 ± 0.0325	13
Wirth-DSM265-F1-F7	DSM265	3D7	Wirth	31801884	High dose intermittent	HiSeq 2500	81.0485	0.00355 ± 0.00128	0.0488 ± 0.0216	14
Wirth-DSM265-F3-F5	DSM265	3D7	Wirth	31801884	High dose intermittent	HiSeq 2500	76.124	0.00355 ± 0.00128	0.00876 ± 0.00433	2.5
Wirth-DSM265-F3-G12	DSM265	3D7	Wirth	31801884	High dose intermittent	HiSeq 2500	88.156	0.00355 ± 0.00128	0.0515 ± 0.029	15
Wirth-DSM265-F3-G7	DSM265	3D7	Wirth	31801884	High dose intermittent	HiSeq 2500	74.7384	0.00355 ± 0.00128	0.0458 ± 0.0234	13
Wirth-DSM265-F3-G9	DSM265	3D7	Wirth	31801884	High dose intermittent	HiSeq 2500	91.9446	0.00355 ± 0.00128	0.0372 ± 0.0129	10
Wirth-DSM267-F2-1-C3	DSM267	3D7	Wirth	31801884	High dose intermittent	HiSeq 2500	88.7943	0.00218 ± 0.000646	0.0386 ± 0.0166	18
Wirth-DSM267-F2-1-D3	DSM267	3D7	Wirth	31801884	High dose intermittent	HiSeq 2500	88.2571	0.00218 ± 0.000646	0.035 ± 0.0178	16
Wirth-DSM267-F2-2-C8	DSM267	3D7	Wirth	31801884	High dose intermittent	HiSeq 2500	75.9344	0.00218 ± 0.000646	0.357 ± 0.307	164
Wirth-DSM267-F2-2-E8	DSM267	3D7	Wirth	31801884	High dose intermittent	HiSeq 2500	83.9433	0.00218 ± 0.000646	0.0566 ± 0.0435	26
Wirth-DSM267-F3-1-C9	DSM267	3D7	Wirth	31801884	High dose intermittent	HiSeq 2500	74.5952	0.00218 ± 0.000646	0.0172 ± 0.0061	7.9
Wirth-DSM267-F3-1-D9	DSM267	3D7	Wirth	31801884	High dose intermittent	HiSeq 2500	90.2052	0.00218 ± 0.000646	0.0128 ± 0.0032	5.9
Wirth-DSM267-F3-2-F4	DSM267	3D7	Wirth	31801884	High dose intermittent	HiSeq 2500	83.4847	0.00218 ± 0.000646	0.952 ± 0.748	437
Wirth-DSM267-F3-2-G9	DSM267	3D7	Wirth	31801884	High dose intermittent	HiSeq 2500	82.0083	0.00218 ± 0.000646	>0.500	229
Goldberg-Pf3600-3D7-3B8	GNF-Pf-3600	3D7	Goldberg	33715347	High dose intermittent	HiSeq 2500	129.401	0.020 ± 0.0015	0.197 ± 0.007	10
Goldberg-Pf3600-3D7-3E3	GNF-Pf-3600	3D7	Goldberg	33715347	High dose intermittent	HiSeq 2500	114.877	0.020 ± 0.0015	0.106 ± 0.004	5
Goldberg-Pf3600-3D7-3H7	GNF-Pf-3600	3D7	Goldberg	33715347	High dose intermittent	HiSeq 2500	125.372	0.020 ± 0.0015	0.159 ± 0.010	8
Goldberg-Pf3600-3D7-4A5	GNF-Pf-3600	3D7	Goldberg	33715347	High dose intermittent	HiSeq 2500	96.5332	0.020 ± 0.0015	0.147 ± 0.022	7
Goldberg-Pf3600-3D7-4A8	GNF-Pf-3600	3D7	Goldberg	33715347	High dose intermittent	HiSeq 2500	65.9868	0.020 ± 0.0015	0.103 ± 0.003	5
Goldberg-Pf3600-3D7-4G6	GNF-Pf-3600	3D7	Goldberg	33715347	High dose intermittent	HiSeq 2500	99.366	0.020 ± 0.0015	0.166 ± 0.008	8
Goldberg-Pf3600-Dd2-3C11	GNF-Pf-3600	Dd2	Goldberg	33715347	High dose intermittent	HiSeq 2500	92.8258	0.035 ± 0.002	0.080 ± 0.003	2
Goldberg-Pf3600-Dd2-3D2	GNF-Pf-3600	Dd2	Goldberg	33715347	High dose intermittent	HiSeq 2500	100.042	0.035 ± 0.002	0.045 ± 0.005	1.3
Goldberg-Pf3600-Dd2-3H5	GNF-Pf-3600	Dd2	Goldberg	33715347	High dose intermittent	HiSeq 2500	93.5901	0.035 ± 0.002	0.074 ± 0.001	2
Goldberg-Pf3600-Dd2-4A8	GNF-Pf-3600	Dd2	Goldberg	33715347	High dose intermittent	HiSeq 2500	106.218	0.035 ± 0.002	0.080 ± 0.013	2
Goldberg-Pf3600-Dd2-4B10	GNF-Pf-3600	Dd2	Goldberg	33715347	High dose intermittent	HiSeq 2500	99.3259	0.035 ± 0.002	0.092 ± 0.009	3
Goldberg-Pf3600-Dd2-4F4	GNF-Pf-3600	Dd2	Goldberg	33715347	High dose intermittent	HiSeq 2500	96.8128	0.035 ± 0.002	0.059 ± 0.004	2
SRR1025004-Pyrazole-Dd2-Clone3	GNF-Pf-4492	Dd2	Winzeler	25322084	Step-wise	HiSeq 2500	42.6271	0.184	0.631	3.4
SRR1025005-Pyrazole-Dd2-Clone2	GNF-Pf-4492	Dd2	Winzeler	25322084	Step-wise	HiSeq 2500	42.4525	0.184	0.811	4.4
SRR1025006-Pyrazole-Dd2-Clone1	GNF-Pf-4492	Dd2	Winzeler	25322084	Step-wise	HiSeq 2500	55.7096	0.184	1.17	6.4
Fidock-GNF-5310-2C4	GNF-Pf-5310/MMV665785	Dd2	Fidock	28808258	Pulse treatment	HiSeq 2500	66.5712	0.016	0.266	17
Fidock-GNF-5310-3H9	GNF-Pf-5310/MMV665785	Dd2	Fidock	28808258	Pulse treatment	HiSeq 2500	63.8549	0.016	0.266	17
Goldberg-MMV665785-3D7-2A-B5	GNF-Pf-5310/MMV665785	3D7	Goldberg	New Data		HiSeq 2500	33.107	0.035	0.117	3.3
Goldberg-MMV665785-3D7-2A-C9	GNF-Pf-5310/MMV665785	3D7	Goldberg	New Data		HiSeq 2500	50.9	0.035	0.14	4
Goldberg-MMV665785-3D7-2C-A9	GNF-Pf-5310/MMV665785	3D7	Goldberg	New Data		HiSeq 2500	57.5531	0.035	0.14	4
Goldberg-MMV665785-3D7-2C-G1	GNF-Pf-5310/MMV665785	3D7	Goldberg	New Data		HiSeq 2500	47.786	0.035	0.059	1.7
Goldberg-MMV665785-3D7-2C-G3	GNF-Pf-5310/MMV665785	3D7	Goldberg	New Data		HiSeq 2500	41.5716	0.035	0.057	1.6
Goldberg-MMV665785-3D7-2CN-A7	GNF-Pf-5310/MMV665785	3D7	Goldberg	New Data		HiSeq 2500	49.529	0.035	0.0943	2.7
Goldberg-MMV665785-3D7-2CN-B3	GNF-Pf-5310/MMV665785	3D7	Goldberg	New Data		HiSeq 2500	32.2891	0.035	0.132	3.8
Goldberg-MMV665785-3D7-2CN-C12	GNF-Pf-5310/MMV665785	3D7	Goldberg	New Data		HiSeq 2500	48.3706	0.035	0.0945	2.7
Goldberg-MMV665785-Dd2-1-A12	GNF-Pf-5310/MMV665785	Dd2	Goldberg	New Data		HiSeq 2500	48.4348	0.053	0.076	1.4
Goldberg-MMV665785-Dd2-1-H6	GNF-Pf-5310/MMV665785	Dd2	Goldberg	New Data		HiSeq 2500	50.4081	0.053	0.086	1.6
Goldberg-GNF-Pf-5611-Dd2-4A3	GNF-Pf-5611	Dd2	Goldberg	New Data	Ramp-up	HiSeq 2500	80.4648	0.141	0.311	2.2
Goldberg-GNF-Pf-5611-Dd2-4D12	GNF-Pf-5611	Dd2	Goldberg	New Data	Ramp-up	HiSeq 2500	68.2794	0.141	0.35	2.5
Goldberg-GNF-Pf-5611-Dd2-4G9	GNF-Pf-5611	Dd2	Goldberg	New Data	Ramp-up	HiSeq 2500	101.005	0.141	0.351	2.5
Goldberg-GNF-Pf-5611-Dd2-5A10	GNF-Pf-5611	Dd2	Goldberg	New Data	Ramp-up	HiSeq 2500	76.5173	0.141	0.317	2.2
Goldberg-GNF-Pf-5611-Dd2-5F2	GNF-Pf-5611	Dd2	Goldberg	New Data	Ramp-up	HiSeq 2500	66.193	0.141	0.37	2.6
Goldberg-GNF-Pf-5611-Dd2-5H9	GNF-Pf-5611	Dd2	Goldberg	New Data	Ramp-up	HiSeq 2500	59.5543	0.141	0.211	1.5
Fidock-GNF-5660-1G5	GNF-Pf-5660	Dd2	Fidock	28808258	Constant	HiSeq 2500	61.7907
Fidock-GNF-5660-3C4	GNF-Pf-5660	Dd2	Fidock	28808258	Constant	HiSeq 2500	69.6856	0.047	2.553	54
Fidock-GNF-5668-1D8	GNF-Pf-5668	Dd2	Fidock	28808258	Constant	HiSeq 2500	73.7155	0.0147	3.48	237
Fidock-GNF-5668-2B6	GNF-Pf-5668	Dd2	Fidock	28808258	Constant	HiSeq 2500	66.0925	0.0147	3.75	255
SRR3090896-GNF179-Dd2-A3	GNF179	Dd2	Bifani/Winzeler	27642791	Early dilution	HiSeq 2500	22.8758	0.006	2.41	383
SRR3090973-GNF179-Dd2-A9	GNF179	Dd2	Bifani/Winzeler	27642791	Early dilution	HiSeq 2500	78.4774	0.006	3.074	488
SRR3090974-GNF179-Dd2-B6	GNF179	Dd2	Bifani/Winzeler	27642791	Early dilution	HiSeq 2500	73.4143	0.006	3.045	483
SRR3090975-GNF179-Dd2-D6	GNF179	Dd2	Bifani/Winzeler	27642791	Early dilution	HiSeq 2500	63.3432	0.006	0.142	23
SRR3090976-GNF179-Dd2-H5	GNF179	Dd2	Bifani/Winzeler	27642791	Early dilution	HiSeq 2500	35.0859	0.006	0.274	43
SRR3090977-GNF179-Dd2-H8	GNF179	Dd2	Bifani/Winzeler	27642791	Early dilution	HiSeq 2500	74.2589	0.006	0.186	30
SRR3090978-GNF179-Dd2-A2	GNF179	Dd2	Bifani/Winzeler	27642791	Early dilution	HiSeq 2500	59.3178	0.006	2.858	454
SRR3090979-GNF179-Dd2-B5	GNF179	Dd2	Bifani/Winzeler	27642791	Early dilution	HiSeq 2500	50.0221	0.006	2.66	422
SRR3091008-GNF179-Dd2-D8	GNF179	Dd2	Bifani/Winzeler	27642791	Early dilution	HiSeq 2500	60.8684	0.006	2.21	351
SRR3091024-GNF179-Dd2-E8	GNF179	Dd2	Bifani/Winzeler	27642791	Early dilution	HiSeq 2500	67.8807	0.006	3.402	540
SRR3091036-GNF179-Dd2-D2	GNF179	Dd2	Bifani/Winzeler	27642791	Early dilution	HiSeq 2500	72.4236	0.006	ND	0
SRR3091047-GNF179-Dd2-B3	GNF179	Dd2	Bifani/Winzeler	27642791	Early dilution	HiSeq 2500	67.8435	0.006	2.23	354
SRR3239450-GNF179-S1-3D7-1B	GNF179	3D7	Bifani/Winzeler	27642791	High concentration single step	HiSeq 2500	82.9152	0.003	0.869	290
SRR3239497-GNF179-S1-3D7-3A	GNF179	3D7	Bifani/Winzeler	27642791	High concentration single step	HiSeq 2500	92.9429	0.003	ND	0
SRR3239498-GNF179-S1-3D7-3B	GNF179	3D7	Bifani/Winzeler	27642791	High concentration single step	HiSeq 2500	98.2046	0.003	3.566	1189
SRR3239499-GNF179-S1-3D7-3C	GNF179	3D7	Bifani/Winzeler	27642791	High concentration single step	HiSeq 2500	87.6837	0.003	ND	0
SRR3239501-GNF179-S2-3D7-1B	GNF179	3D7	Bifani/Winzeler	27642791	Ramp-up	HiSeq 2500	83.2531	0.003	7.962	2654
SRR3239509-GNF179-S2-3D7-1C	GNF179	3D7	Bifani/Winzeler	27642791	Ramp-up	HiSeq 2500	79.1677	0.003	ND	0
SRR3239529-GNF179-S2-3D7-1D	GNF179	3D7	Bifani/Winzeler	27642791	Ramp-up	HiSeq 2500	114.359	0.003	ND	0
SRR3239555-GNF179-S2-3D7-2A	GNF179	3D7	Bifani/Winzeler	27642791	Ramp-up	HiSeq 2500	97.5042	0.003	0.895	298
SRR3239681-GNF179-S2-3D7-2C	GNF179	3D7	Bifani/Winzeler	27642791	Ramp-up	HiSeq 2500	84.5505	0.003	3.633	1211
SRR3239807-GNF179-S2-3D7-3A	GNF179	3D7	Bifani/Winzeler	27642791	Ramp-up	HiSeq 2500	80.7114	0.003	1.613	538
SRR3239813-GNF179-S2-3D7-3C	GNF179	3D7	Bifani/Winzeler	27642791	Ramp-up	HiSeq 2500	79.0459	0.003	5.185	1728
SRR3239860-GNF179-S1-Dd2-1A	GNF179	Dd2	Bifani/Winzeler	27642791	High concentration single step	HiSeq 2500	92.8001	0.006	1.898	301
SRR3239871-GNF179-S1-Dd2-1B	GNF179	Dd2	Bifani/Winzeler	27642791	High concentration single step	HiSeq 2500	89.1411	0.006	1.091	173
SRR3239883-GNF179-S1-Dd2-2A	GNF179	Dd2	Bifani/Winzeler	27642791	High concentration single step	HiSeq 2500	79.4513	0.006	ND	0
SRR3239895-GNF179-S1-Dd2-2B	GNF179	Dd2	Bifani/Winzeler	27642791	High concentration single step	HiSeq 2500	87.3108	0.006	0.154	24
SRR3239906-GNF179-S1-Dd2-3A	GNF179	Dd2	Bifani/Winzeler	27642791	High concentration single step	HiSeq 2500	92.5177	0.006	3.141	499
KAD452A	GNF452	Dd2	Winzeler	22096101	Constant	HiSeq 2500	37.0876	0.004	0.442	111
KAD707A	GNF707	Dd2	Winzeler	22096101	Constant	HiSeq 2500	31.3277	0.022	3.3	150
KAD707B	GNF707	Dd2	Winzeler	22096101	Constant	HiSeq 2500	24.6672	0.022	16.1	732
KAD707C	GNF707	Dd2	Winzeler	22096101	Constant	HiSeq 2500	24.3454	0.022	42	1909
SRR1628571-HFGR2-2-10x-1	Halofuginone	Dd2	Wirth	25395010	Step-wise	HiSeq 2000	140.039
SRR1628584-HFGR2-2-200x-1	Halofuginone	Dd2	Wirth	25395010	Step-wise	HiSeq 2000	138.25
SRR1628585-HFGR3-2-10x-1	Halofuginone	Dd2	Wirth	25395010	Step-wise	HiSeq 2000	152.23
SRR1628586-HFGR3-2-200x-1	Halofuginone	Dd2	Wirth	25395010	Step-wise	HiSeq 2000	110.328
SRR646206-HFGR3-1-30x	Halofuginone	Dd2	Wirth	25395010	Step-wise	HiSeq 2000	145.939
SRR646208-HFGR3-2-60x	Halofuginone	Dd2	Wirth	25395010	Step-wise	HiSeq 2000	139.005
SRR646209-HFGR3-3-200x	Halofuginone	Dd2	Wirth	25395010	Step-wise	HiSeq 2000	146.522
SRR646211-HFGR2-2-60x	Halofuginone	Dd2	Wirth	25395010	Step-wise	HiSeq 2000	130.567
SRR646213-HFGR3-1-60x	Halofuginone	Dd2	Wirth	25395010	Step-wise	HiSeq 2000	136.045
SRR646215-HFGR2-2-30x	Halofuginone	Dd2	Wirth	25395010	Step-wise	HiSeq 2000	124.733
SRR646216-HFGR3-1-200x	Halofuginone	Dd2	Wirth	25395010	Step-wise	HiSeq 2000	132.642
SRR646217-HFGR2-1-200x	Halofuginone	Dd2	Wirth	25395010	Step-wise	HiSeq 2000	132.7
SRR646219-HFGR2-1-60x	Halofuginone	Dd2	Wirth	25395010	Step-wise	HiSeq 2000	147.976
SRR646377-HFGR2-1-30x	Halofuginone	Dd2	Wirth	25395010	Step-wise	HiSeq 2000	161.548
GHDDI-NITD609-Dd2-F1-0404-B4	KAE609	Dd2	GHDDI	New Data	Ramp-up	NovaSeq 6000	510.051	0.0017	0.0116	6.8
GHDDI-NITD609-Dd2-F1-0404-E1	KAE609	Dd2	GHDDI	New Data	Ramp-up	NovaSeq 6000	525.086	0.0017	0.0126	7.4
GHDDI-NITD609-Dd2-F1-0404-E5	KAE609	Dd2	GHDDI	New Data	Ramp-up	NovaSeq 6000	539.992	0.0017	0.0128	7.5
GHDDI-NITD609-Dd2-F2-0404-E1	KAE609	Dd2	GHDDI	New Data	Ramp-up	NovaSeq 6000	541.945	0.0017	0.009	5.3
GHDDI-NITD609-Dd2-F2-0404-F2	KAE609	Dd2	GHDDI	New Data	Ramp-up	NovaSeq 6000	543.25	0.0017	0.852	501.2
GHDDI-NITD609-Dd2-F4-0413-D5	KAE609	Dd2	GHDDI	New Data	Ramp-up	NovaSeq 6000	530.681	0.0017	0.009	5.3
GHDDI-NITD609-Dd2-F4-0413-D6	KAE609	Dd2	GHDDI	New Data	Ramp-up	NovaSeq 6000	515.771	0.0017	0.025	14.7
GHDDI-NITD609-Dd2-F4-0413-E8	KAE609	Dd2	GHDDI	New Data	Ramp-up	NovaSeq 6000	336.815	0.0017	0.029	17.1
GHDDI-NITD609-Dd2-F4-0413-F7	KAE609	Dd2	GHDDI	New Data	Ramp-up	NovaSeq 6000	532.201	0.0017	0.009	5.3
GHDDI-NITD609-Dd2-F5-0420-B4	KAE609	Dd2	GHDDI	New Data	Ramp-up	NovaSeq 6000	546.732	0.0017	0.0163	9.6
GHDDI-NITD609-Dd2-F5-0420-B6	KAE609	Dd2	GHDDI	New Data	Ramp-up	NovaSeq 6000	541.481	0.0017	0.0183	10.8
GHDDI-NITD609-Dd2-F5-0420-E6	KAE609	Dd2	GHDDI	New Data	Ramp-up	NovaSeq 6000	536.507	0.0017	0.0188	11.1
GHDDI-NITD609-Dd2-F5b-B1	KAE609	Dd2	GHDDI	New Data	Ramp-up	NovaSeq 6000	434.992	0.0017	0.003	1.8
GHDDI-NITD609-Dd2-F5b-D2	KAE609	Dd2	GHDDI	New Data	Ramp-up	NovaSeq 6000	483.652	0.0017	0.003	1.8
GHDDI-NITD609-Dd2-F5b-F1	KAE609	Dd2	GHDDI	New Data	Ramp-up	NovaSeq 6000	477.669	0.0017	0.002	1.2
GHDDI-NITD609-Dd2-F5b-G3	KAE609	Dd2	GHDDI	New Data	Ramp-up	NovaSeq 6000	538.969	0.0017	0.003	1.8
GHDDI-NITD609-Dd2-F6-0404-F2	KAE609	Dd2	GHDDI	New Data	Ramp-up	NovaSeq 6000	540.935	0.0017	0.899	528.8
GHDDI-NITD609-Dd2-F6-0404-F3	KAE609	Dd2	GHDDI	New Data	Ramp-up	NovaSeq 6000	540.805	0.0017	0.85	500
GHDDI-NITD609-Dd2-F6b-B1	KAE609	Dd2	GHDDI	New Data	Ramp-up	NovaSeq 6000	519.077	0.0017	0.003	1.8
GHDDI-NITD609-Dd2-F6b-E1	KAE609	Dd2	GHDDI	New Data	Ramp-up	NovaSeq 6000	538.221	0.0017	0.002	1.2
NITD609-30485-7-72	KAE609	Dd2-polδ	Lee	36180431	Ramp-up	MiSeq	23.3083
NITD609-30485-7-84	KAE609	Dd2-polδ	Lee	36180431	Ramp-up	MiSeq	20.9687
NITD609A	KAE609	Dd2	Winzeler	20813948; 25322084	High dose intermittent	HiSeq 2000	5.38769	0.0007	0.025	35.7
NITD609B	KAE609	Dd2	Winzeler	20813948; 25322084	High dose intermittent	HiSeq 2000	8.87403	0.0007	0.005	7.1
NITD609C	KAE609	Dd2	Winzeler	20813948; 25322084	High dose intermittent	HiSeq 2000	6.15653	0.0007	0.004	5.7
NITD678A	KAE678	Dd2	Winzeler	20813948; 25322084	High dose intermittent	HiSeq 2000	14.4579	0.032	0.247	7.7
NITD678B	KAE678	Dd2	Winzeler	20813948; 25322084	High dose intermittent	HiSeq 2000	38.9354	0.032	0.227	7.1
NITD678C	KAE678	Dd2	Winzeler	20813948; 25322084	High dose intermittent	HiSeq 2000	42.2124	0.032	0.291	9.1
Fidock-1F4R1	KAI407	Dd2	Fidock	24284631	Step-wise	HiSeq 2000	85.1118	0.044 ± 0.021	Not Given	0
Fidock-1F4R3	KAI407	Dd2	Fidock	24284631	Step-wise	HiSeq 2000	74.2865	0.044 ± 0.021	Not Given	0
Fidock-2A4R1	KAI407	Dd2	Fidock	24284631	Step-wise	HiSeq 2000	56.0794	0.044 ± 0.021	Not Given	0
Fidock-2A4R2	KAI407	Dd2	Fidock	24284631	Step-wise	HiSeq 2000	56.3408	0.044 ± 0.021	Not Given	0
Fidock-2A4R3	KAI407	Dd2	Fidock	24284631	Step-wise	HiSeq 2000	45.9684	0.044 ± 0.021	Not Given	0
3D7-C3-3T-1	Lopinavir	3D7	Skinner-Adams	New Data	Ramp-up	HiSeq 2500	51.9693	1.26 ± 0.25	6.48 ± 0.76	5.1
3D7-C3-3T-11	Lopinavir	3D7	Skinner-Adams	New Data	Ramp-up	HiSeq 2500	43.2572	1.26 ± 0.25	6.36 ± 0.82	5
3D7-C3-3T-12	Lopinavir	3D7	Skinner-Adams	New Data	Ramp-up	HiSeq 2500	41.9405	1.26 ± 0.25	7 .13 + 1.60	5.7
3D7-C3-3T-14	Lopinavir	3D7	Skinner-Adams	New Data	Ramp-up	HiSeq 2500	47.9157	1.26 ± 0.25	7.06 ± 0.76	5.6
3D7-C4-4T-11	Lopinavir	3D7	Skinner-Adams	New Data	Ramp-up	HiSeq 2500	55.645	1.42 ± 0.25	5.70 ± 0.53	4
3D7-C4-4T-14	Lopinavir	3D7	Skinner-Adams	New Data	Ramp-up	HiSeq 2500	61.7101	1.42 ± 0.25	5.43 ± 1.01	3.8
3D7-C4-4T-8	Lopinavir	3D7	Skinner-Adams	New Data	Ramp-up	HiSeq 2500	53.8926	1.42 ± 0.25	5.13 + 0.51	3.6
3D7-C4-4T-9	Lopinavir	3D7	Skinner-Adams	New Data	Ramp-up	HiSeq 2500	54.4562	1.42 ± 0.25	4.26 + 0.68	3
MIPS0004373-Dd2-1A9	MIPS-0004373	Dd2	Creek	34460304	Pulse treatment	HiSeq 2500	41.45	0.017 ± 0.002	0.022 ± 0.002	1.29
MIPS0004373-Dd2-1B3	MIPS-0004373	Dd2	Creek	34460304	Pulse treatment	HiSeq 2500	39.21	0.017 ± 0.003	0.022 ± 0.003	1.29
MIPS0004373-Dd2-1D1	MIPS-0004373	Dd2	Creek	34460304	Pulse treatment	HiSeq 2500	42.98	0.017 ± 0.004	0.022 ± 0.004	1.29
MIPS0004373-Dd2-1H8	MIPS-0004373	Dd2	Creek	34460304	Pulse treatment	HiSeq 2500	46.63	0.017 ± 0.005	0.022 ± 0.005	1.29
MIPS0004373-Dd2-2D12	MIPS-0004373	Dd2	Creek	34460304	Pulse treatment	HiSeq 2500	42.36	0.017 ± 0.006	0.023 ± 0.003	1.35
MIPS0004373-Dd2-2D3	MIPS-0004373	Dd2	Creek	34460304	Pulse treatment	HiSeq 2500	52.52	0.017 ± 0.007	0.023 ± 0.004	1.35
MIPS0004373-Dd2-2F8	MIPS-0004373	Dd2	Creek	34460304	Pulse treatment	HiSeq 2500	35.05	0.017 ± 0.008	0.023 ± 0.005	1.35
MIPS0004373-Dd2-2H1	MIPS-0004373	Dd2	Creek	34460304	Pulse treatment	HiSeq 2500	44.47	0.017 ± 0.009	0.023 ± 0.006	1.35
MIPS0004373-Dd2-3B11	MIPS-0004373	Dd2	Creek	34460304	Pulse treatment	HiSeq 2500	42.7	0.017 ± 0.010	0.026 ± 0.005	1.53
MIPS0004373-Dd2-3C9	MIPS-0004373	Dd2	Creek	34460304	Pulse treatment	HiSeq 2500	52.36	0.017 ± 0.011	0.026 ± 0.006	1.53
MIPS0004373-Dd2-3F1	MIPS-0004373	Dd2	Creek	34460304	Pulse treatment	HiSeq 2500	46.98	0.017 ± 0.012	0.026 ± 0.007	1.53
MIPS0004373-Dd2-3H6	MIPS-0004373	Dd2	Creek	34460304	Pulse treatment	HiSeq 2500	53.9	0.017 ± 0.013	0.026 ± 0.008	1.53
Tilley-3D7-ML901-B11	ML901	3D7	Tilley	35653481	Ramp-up	HiSeq 2500	117.123
Tilley-3D7-ML901-D4	ML901	3D7	Tilley	35653481	Ramp-up	HiSeq 2500	117.006
Tilley-3D7-ML901-F7	ML901	3D7	Tilley	35653481	Ramp-up	HiSeq 2500	127.737
Lamonte-570R-Dd2-4H2	MMV000570	Dd2	Winzeler	New Data	Ramp-up	HiSeq 2500	96.988
Lamonte-570R-Dd2-5E9	MMV000570	Dd2	Winzeler	New Data	Ramp-up	HiSeq 2500	84.4849
Lamonte-570R-Dd2-6G9	MMV000570	Dd2	Winzeler	New Data	Ramp-up	HiSeq 2500	83.4961
BMGF-Wirth-6767-3-2H5	MMV006767	3D7	Wirth	29326268	High dose intermittent	HiSeq 2500	69.3165	0.696	2.194	3.1
BMGF-Wirth-6767-3-3D6	MMV006767	3D7	Wirth	29326268	High dose intermittent	HiSeq 2500	69.4456	0.696	1.542	2.2
BMGF-Wirth-6767-D6	MMV006767	3D7	Wirth	29326268	High dose intermittent	HiSeq 2500	75.7472	0.696	2.389	3.4
BMGF-Wirth-6767-E3	MMV006767	3D7	Wirth	29326268	High dose intermittent	HiSeq 2500	71.5354	0.696	2.477	3.6
BMGF-Wirth-6767-F4	MMV006767	3D7	Wirth	29326268	High dose intermittent	HiSeq 2500	80.2194	0.696	3.18	4.6
Goldberg-MMV006901-3D7-2C8	MMV006901	3D7	Goldberg	New Data	Ramp-up	HiSeq 2500	59.4589	0.159	0.31	1.9
Goldberg-MMV006901-3D7-2F9	MMV006901	3D7	Goldberg	New Data	Ramp-up	HiSeq 2500	57.4262	0.159	0.268	1.7
Goldberg-MMV006901-3D7-5D5	MMV006901	3D7	Goldberg	New Data	Ramp-up	HiSeq 2500	60.7518	0.159	0.562	3.5
Goldberg-MMV006901-3D7-5F11	MMV006901	3D7	Goldberg	New Data	Ramp-up	HiSeq 2500	62.248	0.159	0.495	3.1
Goldberg-MMV006901-3D7-5G4	MMV006901	3D7	Goldberg	New Data	Ramp-up	HiSeq 2500	70.2477	0.159	0.439	2.8
Goldberg-MMV006901-3D7-6B11	MMV006901	3D7	Goldberg	New Data	Ramp-up	HiSeq 2500	69.0454	0.159	0.379	2.4
Goldberg-MMV006901-3D7-6B6	MMV006901	3D7	Goldberg	New Data	Ramp-up	HiSeq 2500	62.4315	0.159	0.402	2.5
Goldberg-MMV006901-3D7-6H3	MMV006901	3D7	Goldberg	New Data	Ramp-up	HiSeq 2500	78.2205	0.159	0.392	2.5
BMGF-Fidock-7224-R1-C1	MMV007224	3D7	Fidock	29326268	High dose intermittent	HiSeq 2500	58.9873	0.326	0.66	2
BMGF-Fidock-7224-R2-A2	MMV007224	3D7	Fidock	29326268	High dose intermittent	HiSeq 2500	106.96	0.326	0.636	2
BMGF-Fidock-7224-R3-B11	MMV007224	3D7	Fidock	29326268	High dose intermittent	HiSeq 2500	61.454	0.326	0.635	1.9
BMGF-Wirth-7564F1-A3	MMV007564	3D7	Wirth	29326268	High dose intermittent	HiSeq 2500	111.461	0.696	6.059	8.7
BMGF-Wirth-7564F2-E5	MMV007564	3D7	Wirth	29326268	High dose intermittent	HiSeq 2500	107.268	0.696	5.355	7.7
BMGF-Wirth-7564F3-E2	MMV007564	3D7	Wirth	29326268	High dose intermittent	HiSeq 2500	86.4468	0.696	7.319	11
BMGF-Fidock-8149R1-B2	MMV008149	Dd2	Fidock	29326268	Step-wise	HiSeq 2500	85.3693	0.485	10.066	21
BMGF-Fidock-8149R1-B7	MMV008149	Dd2	Fidock	29326268	Step-wise	HiSeq 2500	82.8715	0.485	8.966	18
BMGF-Fidock-8149R2-E2	MMV008149	Dd2	Fidock	29326268	Step-wise	HiSeq 2500	76.1794	0.485	2.873	5.9
BMGF-Fidock-8149R2-E3	MMV008149	Dd2	Fidock	29326268	Step-wise	HiSeq 2500	92.8123	0.485	1.672	3.4
BMGF-Fidock-8149R3-B1	MMV008149	Dd2	Fidock	29326268	Step-wise	HiSeq 2500	84.7217	0.485	9.998	21
BMGF-Fidock-8149R3-C10	MMV008149	Dd2	Fidock	29326268	Step-wise	HiSeq 2500	74.0921	0.485	2.519	5.2
Wirth-MMV008434-3D7-F1-F3	MMV008434	3D7	Wirth	New Data		HiSeq 2500	91.0481	0.1	0.125	1.3
Wirth-MMV008434-3D7-F1-F6	MMV008434	3D7	Wirth	New Data		HiSeq 2500	123.079	0.1	0.155	1.6
Wirth-MMV008434-3D7-F1-G1	MMV008434	3D7	Wirth	New Data		HiSeq 2500	68.7163	0.1	0.111	1.1
Wirth-MMV008434-3D7-F3-F11	MMV008434	3D7	Wirth	New Data		HiSeq 2500	110.632	0.1	0.133	1.3
Wirth-MMV008434-3D7-F3-F2	MMV008434	3D7	Wirth	New Data		HiSeq 2500	108.013	0.1	0.12	1.2
Wirth-MMV008434-3D7-F3-G11	MMV008434	3D7	Wirth	New Data		HiSeq 2500	107.129	0.1	0.225	2.25
Wirth-MMV008434-3D7-F3-G2	MMV008434	3D7	Wirth	New Data		HiSeq 2500	124.774	0.1	0.126	1.26
BMGF-Goldberg-9063-2B10	MMV009063	3D7	Goldberg	29326268	Step-wise	HiSeq 2500	63.9824	0.172	0.278	1.6
BMGF-Goldberg-9063-2D1	MMV009063	3D7	Goldberg	29326268	Step-wise	HiSeq 2500	52.64	0.172	0.297	1.7
BMGF-Goldberg-9063-2E3	MMV009063	3D7	Goldberg	29326268	Step-wise	HiSeq 2500	46.7777	0.172	0.503	2.9
BMGF-Goldberg-9063-3B3	MMV009063	3D7	Goldberg	29326268	Step-wise	HiSeq 2500	37.8119	0.172	0.326	1.9
BMGF-Goldberg-9063-3C7	MMV009063	3D7	Goldberg	29326268	Step-wise	HiSeq 2500	53.5148	0.172	0.365	2.1
BMGF-Goldberg-9063-3H3	MMV009063	3D7	Goldberg	29326268	Step-wise	HiSeq 2500	69.0495	0.172	0.324	1.9
BMGF-Goldberg-9063-4B8	MMV009063	3D7	Goldberg	29326268	Step-wise	HiSeq 2500	38.5148	0.172	0.391	2.3
BMGF-Goldberg-9063-4C3	MMV009063	3D7	Goldberg	29326268	Step-wise	HiSeq 2500	60.6302	0.172	0.326	1.9
BMGF-Goldberg-4B4-108R	MMV009108	3D7	Goldberg	29326268	Constant	HiSeq 2500	101.478	0.172	4.78	28
BMGF-Goldberg-4C12-108R	MMV009108	3D7	Goldberg	29326268	Constant	HiSeq 2500	80.904	0.172	4.85	28
BMGF-Goldberg-5A12-108R	MMV009108	3D7	Goldberg	29326268	Constant	HiSeq 2500	92.1849	0.172	2.7	16
BMGF-Goldberg-5E1-108R	MMV009108	3D7	Goldberg	29326268	Constant	HiSeq 2500	107.393	0.172	4.6	27
BMGF-Goldberg-6B10-108R	MMV009108	3D7	Goldberg	29326268	Constant	HiSeq 2500	73.8451	0.172	5.24	30
BMGF-Goldberg-6F6-108R	MMV009108	3D7	Goldberg	29326268	Constant	HiSeq 2500	68.8483	0.172	4.27	25
GSK-MMV010545-PoolMdrug	MMV010545	3D7	GSK	New Data	Single step	HiSeq 2500	76.8202	0.827	6.605	8
BMGF-Goldberg-11438-1F11	MMV011438	Dd2	Goldberg	29326268	Constant	HiSeq 2500	75.966	0.5613	1.625	2.9
BMGF-Goldberg-11438-1H3	MMV011438	Dd2	Goldberg	29326268	Constant	HiSeq 2500	60.9973	0.5613	1.859	3.3
BMGF-Goldberg-11438-2D5	MMV011438	Dd2	Goldberg	29326268	Constant	HiSeq 2500	84.9311	0.5613	1.593	2.8
BMGF-Goldberg-11438-2G1	MMV011438	Dd2	Goldberg	29326268	Constant	HiSeq 2500	79.3578	0.5613	2.167	3.9
BMGF-Goldberg-11438-DR1	MMV011438	3D7	Goldberg	29326268	Constant	HiSeq 2500	140.636
BMGF-Goldberg-11438-DR2	MMV011438	3D7	Goldberg	29326268	Constant	HiSeq 2500	115.414
BMGF-Goldberg-11438-DR3	MMV011438	3D7	Goldberg	29326268	Constant	HiSeq 2500	119.32
BMGF-Goldberg-11438-DR4	MMV011438	3D7	Goldberg	29326268	Constant	HiSeq 2500	131.412
BMGF-Wirth-11895-2C3	MMV011895	3D7	Wirth	29326268	High dose intermittent	HiSeq 2500	55.7782	0.133	0.353	2.7
BMGF-Wirth-11895-2F4	MMV011895	3D7	Wirth	29326268	High dose intermittent	HiSeq 2500	38.0813	0.133	0.301	2.3
BMGF-Wirth-11895-3E7	MMV011895	3D7	Wirth	29326268	High dose intermittent	HiSeq 2500	44.7829	0.133	0.348	2.6
BMGF-Wirth-11895-3G8	MMV011895	3D7	Wirth	29326268	High dose intermittent	HiSeq 2500	51.6581	0.133	0.323	2.4
Fidock-Nina-019017-Bulk2-A1-SOFTCLIP	MMV019017	3D7	Fidock	29326268	High dose intermittent	HiSeq 2500	69.4777	0.326	0.7	2.1
Fidock-Nina-019017-Bulk2-A12-SOFTCLIP	MMV019017	3D7	Fidock	29326268	High dose intermittent	HiSeq 2500	68.0079	0.326	0.905	2.8
Fidock-Nina-019017-Bulk3-G2-SOFTCLIP	MMV019017	3D7	Fidock	29326268	High dose intermittent	HiSeq 2500	76.6659	0.326	1.04	3.2
Fidock-Nina-019017-Bulk3-H9-SOFTCLIP	MMV019017	3D7	Fidock	29326268	High dose intermittent	HiSeq 2500	87.1849	0.326	0.78	2.4
BMGF-GSK-MMV066-1D6	MMV019066	3D7	GSK	29326268	High dose intermittent	HiSeq 2500	86.8145	0.63	35.867	57
BMGF-GSK-MMV066-1H11	MMV019066	3D7	GSK	29326268	High dose intermittent	HiSeq 2500	73.7682	0.63	50	79
BMGF-GSK-MMV066-2D11	MMV019066	3D7	GSK	29326268	High dose intermittent	HiSeq 2500	180.988	0.63	50	79
Fidock-MMV019066-MIR-Dd2-clone-A8	MMV019066	Dd2	Fidock	New Data	Single dose	NovaSeq 6000	225.538
Fidock-MMV019066-MIR-Dd2-clone-B11	MMV019066	Dd2	Fidock	New Data	Single dose	NovaSeq 6000	183.251
Fidock-MMV019066-MIR-Dd2-clone-F1	MMV019066	Dd2	Fidock	New Data	Single dose	NovaSeq 6000	180.709
Fidock-MMV019313-MIR-Dd2-clone-C8	MMV019313	Dd2	Fidock	New Data	Single dose	NovaSeq 6000	213.697
Fidock-MMV019313-MIR-Dd2-clone-D6	MMV019313	Dd2	Fidock	New Data	Single dose	NovaSeq 6000	214.435
Fidock-MMV019313-MIR-Dd2-clone-G5	MMV019313	Dd2	Fidock	New Data	Single dose	NovaSeq 6000	174.861
SRR5509278-MMV019313-W2-Selection1	MMV019313	W2	Yeh	29276048	Constant	HiSeq 2500	114.789	0.268	Not Given	9.42
SRR5509279-MMV019313-W2-Selection2	MMV019313	W2	Yeh	29276048	Constant	HiSeq 2500	114.274	0.268	Not Given	8.45
BMGF-Winzeler-MDTIP4-1-C4	MMV019662	3D7	Winzeler	29326268	Step-wise	HiSeq 2500	86.4965	0.291	10	34
BMGF-Winzeler-MDTIP4-1-E4	MMV019662	3D7	Winzeler	29326268	Step-wise	HiSeq 2500	100.801	0.291	10	34
BMGF-Winzeler-MDTIP4-1F4	MMV019662	3D7	Winzeler	29326268	Step-wise	HiSeq 2500	85.03	0.291	5.009	17
BMGF-Winzeler-MDTIP4-1F9	MMV019662	3D7	Winzeler	29326268	Step-wise	HiSeq 2500	132.052	0.291	4.798	16
BMGF-Winzeler-MDTIP4-2-B6	MMV019662	3D7	Winzeler	29326268	Step-wise	HiSeq 2500	91.1405	0.291	6.791	23
BMGF-Winzeler-MDTIP4-2-D6	MMV019662	3D7	Winzeler	29326268	Step-wise	HiSeq 2500	84.9626	0.291	6.791	23
BMGF-Winzeler-MDTIP4-2-F6	MMV019662	3D7	Winzeler	29326268	Step-wise	HiSeq 2500	104.682	0.291	5.783	20
BMGF-Winzeler-MDTIP4-2G6	MMV019662	3D7	Winzeler	29326268	Step-wise	HiSeq 2500	80.2755	0.291	7.984	27
BMGF-Winzeler-MDTIP4-2G9	MMV019662	3D7	Winzeler	29326268	Step-wise	HiSeq 2500	62.0965	0.291	7.877	27
BMGF-Winzeler-MDTIP4-3-B6	MMV019662	3D7	Winzeler	29326268	Step-wise	HiSeq 2500	63.63	0.291	2.26	7.8
BMGF-Winzeler-MDTIP4-3-G6	MMV019662	3D7	Winzeler	29326268	Step-wise	HiSeq 2500	87.2977	0.291	2.26	7.8
BMGF-Winzeler-MDTIP4-33X-C3	MMV019662	3D7	Winzeler	29326268	Step-wise	HiSeq 2500	80.2392	0.291	395.9	1360
BMGF-Winzeler-MDTIP4-3C3	MMV019662	3D7	Winzeler	29326268	Step-wise	HiSeq 2500	97.1221	0.291	6.124	21
BMGF-Winzeler-MDTIP4-3F10	MMV019662	3D7	Winzeler	29326268	Step-wise	HiSeq 2500	86.6691	0.291	7.243	25
BMGF-Winzeler-MDTIP4-4-F7	MMV019662	3D7	Winzeler	29326268	Step-wise	HiSeq 2500	111.618	0.291	2.907	10
BMGF-Winzeler-4539-1C4	MMV019719	3D7	Winzeler	29326268	Step-wise	HiSeq 2500	104.626	0.064	0.179	2.8
BMGF-Winzeler-4539-1D6	MMV019719	3D7	Winzeler	29326268	Step-wise	HiSeq 2500	68.8716	0.064	0.202	3.2
BMGF-Winzeler-4539-2E4	MMV019719	3D7	Winzeler	29326268	Step-wise	HiSeq 2500	83.7341	0.064	0.19	3
BMGF-Winzeler-4539-2F8	MMV019719	3D7	Winzeler	29326268	Step-wise	HiSeq 2500	109.064	0.064	0.182	2.8
BMGF-Winzeler-4539-3D5	MMV019719	3D7	Winzeler	29326268	Step-wise	HiSeq 2500	80.3141	0.064	0.178	2.8
BMGF-Winzeler-4539-3E8	MMV019719	3D7	Winzeler	29326268	Step-wise	HiSeq 2500	101.313	0.064	0.181	2.8
Fidock-Dd2-MMV019721-A3	MMV019721	Dd2	Fidock	34348113	Pulse treatment	HiSeq 2500	89.8674	0.402 ± 0.072	1.44 ± 0.090	3.6
Fidock-Dd2-MMV019721-B3	MMV019721	Dd2	Fidock	34348113	Pulse treatment	HiSeq 2500	57.3891	0.402 ± 0.072	1.43 ± 0.200	3.6
Fidock-Dd2-MMV019721-C3	MMV019721	Dd2	Fidock	34348113	Pulse treatment	HiSeq 2500	89.2363	0.402 ± 0.072	2.01 ± 0.170	5
Pam-19721-1D7	MMV019721	Dd2	Wirth	34348113	Pulse treatment	HiSeq 2500	2.82676	0.402 ± 0.072	Not Given	0
Pam-19721-1E4	MMV019721	Dd2	Wirth	34348113	Pulse treatment	HiSeq 2500	33.4519	0.402 ± 0.072	7.70 ± 0.570	19
Pam-19721-2E10	MMV019721	Dd2	Wirth	34348113	Pulse treatment	HiSeq 2500	30.7316	0.402 ± 0.072	9.15 ± 0.810	23
Pam-19721-2F12	MMV019721	Dd2	Wirth	34348113	Pulse treatment	HiSeq 2500	29.3693	0.402 ± 0.072	8.43	21
Pam-19721-3F10	MMV019721	Dd2	Wirth	34348113	Pulse treatment	HiSeq 2500	27.251	0.402 ± 0.072	10.5 ± 1.30	26
Pam-19721-3F2	MMV019721	Dd2	Wirth	34348113	Pulse treatment	HiSeq 2500	28.6734	0.402 ± 0.072	8.98 ± 0.49	22
Wirth-MMV019721-3D7-RS-1E12	MMV019721	3D7	Wirth	34348113	Pulse treatment	HiSeq 2500	238.2	0.403 ± 0.058	2.703 ± 0.272	6.7
Wirth-MMV019721-3D7-RS-1G8	MMV019721	3D7	Wirth	34348113	Pulse treatment	HiSeq 2500	240.954	0.403 ± 0.058	1.727 ± 0.337	11
Wirth-MMV019721-3D7-RS-2B4	MMV019721	3D7	Wirth	34348113	Pulse treatment	HiSeq 2500	193.025	0.403 ± 0.058	8.461 ± 0.838	21
Wirth-MMV019721-3D7-RS-2G6	MMV019721	3D7	Wirth	34348113	Pulse treatment	HiSeq 2500	194.053	0.403 ± 0.058	3.983 ± 0.631	9.9
Wirth-MMV019721-3D7-RS-3D10	MMV019721	3D7	Wirth	34348113	Pulse treatment	HiSeq 2500	161.024	0.403 ± 0.058	1.468 ± 0.082	3.6
Wirth-MMV019721-3D7-RS-3G8	MMV019721	3D7	Wirth	34348113	Pulse treatment	HiSeq 2500	249.42	0.403 ± 0.058	2.171 ± 0.573	5.4
Fidock-MMV020623-Dd2-1A3	MMV020623	Dd2	Fidock	New Data	Single-dose continuous	HiSeq 2500	46.7573	0.36928	1.337	3.6
Fidock-MMV020623-Dd2-1H3	MMV020623	Dd2	Fidock	New Data	Single-dose continuous	HiSeq 2500	42.0457	0.36928	1.185	3.2
Fidock-MMV020623-Dd2-2D1	MMV020623	Dd2	Fidock	New Data	Single-dose continuous	HiSeq 2500	42.4634	0.36928	1.275	3.5
BMGF-GSK-746-1H1	MMV020746	3D7	GSK	29326268	Constant	HiSeq 2500	80.1963	0.112	2.183	19
BMGF-GSK-746-2A3	MMV020746	3D7	GSK	29326268	Constant	HiSeq 2500	55.7744	0.112	1.706	15
BMGF-GSK-746-3C12	MMV020746	3D7	GSK	29326268	Constant	HiSeq 2500	91.9839	0.112	0.676	6
BMGF-Fidock-023367-1B1	MMV023367	Dd2	Fidock	29326268	High dose intermittent	HiSeq 2500	67.6834	0.553	1.571	2.8
BMGF-Fidock-023367-1F11	MMV023367	Dd2	Fidock	29326268	High dose intermittent	HiSeq 2500	58.1398	0.553	1.618	2.9
BMGF-Fidock-023367-1G6	MMV023367	Dd2	Fidock	29326268	High dose intermittent	HiSeq 2500	59.3863	0.553	1.682	3
BMGF-Fidock-023367-2E4	MMV023367	Dd2	Fidock	29326268	High dose intermittent	HiSeq 2500	61.4631	0.553	1.704	3
BMGF-Fidock-023367-3D5	MMV023367	Dd2	Fidock	29326268	High dose intermittent	HiSeq 2500	67.7166	0.553	0.58	1
GSK-MMV023388-A3	MMV023388	3D7	GSK	New Data	Single step	HiSeq 2500	87.1022	0.24	1.593	6.6
GSK-MMV023388-B3	MMV023388	3D7	GSK	New Data	Single step	HiSeq 2500	80.9262	0.24	0.998	4.2
GSK-MMV023388-E12	MMV023388	3D7	GSK	New Data	Single step	HiSeq 2500	63.188	0.24	1.032	4.3
Winzeler-MMV023949-1E2	MMV023949	3D7	Winzeler	New Data	Ramp-up	HiSeq 2500	85.2923	0.08946	0.6957	7.8
Winzeler-MMV023949-1F10	MMV023949	3D7	Winzeler	New Data	Ramp-up	HiSeq 2500	92.8452	0.08946	0.6957	7.8
Winzeler-MMV023949-1G10	MMV023949	3D7	Winzeler	New Data	Ramp-up	HiSeq 2500	78.8979	0.08946	0.6957	7.8
Winzeler-MMV023949-2B5	MMV023949	3D7	Winzeler	New Data	Ramp-up	HiSeq 2500	89.7956	0.08946	0.5015	5.6
Winzeler-MMV023949-2D7	MMV023949	3D7	Winzeler	New Data	Ramp-up	HiSeq 2500	77.7112	0.08946	0.5015	5.6
Winzeler-MMV023949-2D8	MMV023949	3D7	Winzeler	New Data	Ramp-up	HiSeq 2500	83.9854	0.08946	0.5015	5.6
Winzeler-MMV023949-3B11	MMV023949	3D7	Winzeler	New Data	Ramp-up	HiSeq 2500	87.9153	0.08946	0.09409	1.1
Winzeler-MMV023949-3D3	MMV023949	3D7	Winzeler	New Data	Ramp-up	HiSeq 2500	92.435	0.08946	0.09409	1.1
Winzeler-MMV023949-3D5	MMV023949	3D7	Winzeler	New Data	Ramp-up	HiSeq 2500	83.7382	0.08946	0.09409	1.1
GSK-MMV024038-Dd2-1C1	MMV024038	Dd2	GSK	New Data	Single step	HiSeq 2500	46.0406	0.229	0.462	2
GSK-MMV024038-Dd2-1D6	MMV024038	Dd2	GSK	New Data	Single step	HiSeq 2500	56.4322	0.229	0.551	2.2
GSK-MMV024038-Dd2-1H7	MMV024038	Dd2	GSK	New Data	Single step	HiSeq 2500	50.2528	0.229	0.502	2.4
Fidock-Dd2B2-MMV024101--3-F04-9F3F04	MMV024101	Dd2	Fidock	New Data	Single-dose continuous	HiSeq 2500	83.1046	0.352 ± 0.079	1.04 ± 0.037	3
Fidock-Dd2B2-MMV024101--4-D08-9F4D08	MMV024101	Dd2	Fidock	New Data	Single-dose continuous	HiSeq 2500	78.3784	0.352 ± 0.079	0.991 ± 0.343	2.8
Fidock-Dd2B2-MMV024101-1-E05-9F1E05	MMV024101	Dd2	Fidock	New Data	Single-dose continuous	HiSeq 2500	89.6349	0.352 ± 0.079	1.11 ± 0.370	3.2
Fidock-Dd2B2-MMV024101-2-E09-9F2E09	MMV024101	Dd2	Fidock	New Data	Single-dose continuous	HiSeq 2500	74.0616	0.352 ± 0.079	1.584 ± 0.461	4.5
Fidock-Dd2B2-MMV024101-2-F03-9F2F03	MMV024101	Dd2	Fidock	New Data	Single-dose continuous	HiSeq 2500	72.477	0.352 ± 0.079	1.032 ± 0.220	2.9
BMGF-Wirth-4114-1A8	MMV024114	3D7	Wirth	29326268	High dose intermittent	HiSeq 2500	87.063	0.696	0.647	0.93
BMGF-Wirth-4114-1B1	MMV024114	3D7	Wirth	29326268	High dose intermittent	HiSeq 2500	93.9435	0.696	0.76	1.1
BMGF-Wirth-4114-1B12	MMV024114	3D7	Wirth	29326268	High dose intermittent	HiSeq 2500	65.5059	0.696	0.728	1
BMGF-Wirth-4114-2E2	MMV024114	3D7	Wirth	29326268	High dose intermittent	HiSeq 2500	84.6712	0.696	0.926	1.3
BMGF-Wirth-4114-2E7	MMV024114	3D7	Wirth	29326268	High dose intermittent	HiSeq 2500	77.4516	0.696	0.875	1.3
BMGF-Wirth-4114-2H12	MMV024114	3D7	Wirth	29326268	High dose intermittent	HiSeq 2500	83.1071	0.696	0.668	0.96
BMGF-Wirth-4114-3A3	MMV024114	3D7	Wirth	29326268	High dose intermittent	HiSeq 2500	78.1701	0.696	0.767	1.1
BMGF-Wirth-4114-3A7	MMV024114	3D7	Wirth	29326268	High dose intermittent	HiSeq 2500	96.7734	0.696	0.834	1.2
BMGF-Wirth-4114-3B7	MMV024114	3D7	Wirth	29326268	High dose intermittent	HiSeq 2500	90.8114	0.696	0.728	1
Goldberg-MMV24114-Dd2-273-1	MMV024114	Dd2	Goldberg	New Data	Ramp-up	HiSeq 2500	82.3699
Goldberg-MMV24114-Dd2-273-5	MMV024114	Dd2	Goldberg	New Data	Ramp-up	HiSeq 2500	70.3984
BMGF-Wirth-596-F4-E12	MMV026596	3D7	Wirth	29326268	High dose intermittent	HiSeq 2500	87.8576	0.402	0.548	1.4
BMGF-Wirth-596-F4-E4	MMV026596	3D7	Wirth	29326268	High dose intermittent	HiSeq 2500	85.7487	0.402	0.461	1.1
BMGF-Wirth-596-F4-F10	MMV026596	3D7	Wirth	29326268	High dose intermittent	HiSeq 2500	91.5618	0.402	0.485	1.2
BMGF-GSK-634-1C6	MMV027634	3D7	GSK	29326268	Constant	HiSeq 2500	68.6066	0.045	6.855	152
BMGF-GSK-634-2C2	MMV027634	3D7	GSK	29326268	Constant	HiSeq 2500	61.0728	0.045	19.1	424
BMGF-GSK-634-3B3	MMV027634	3D7	GSK	29326268	Constant	HiSeq 2500	72.3743	0.045	5.39	120
BMGF-Winzeler-5391-1E10	MMV028038	3D7	Winzeler	29326268	Step-wise	HiSeq 2500	91.2655	0.291	15.996	55
BMGF-Winzeler-5391-1E3	MMV028038	3D7	Winzeler	29326268	Step-wise	HiSeq 2500	106.765	0.291	15.015	52
BMGF-Winzeler-5391-2E3	MMV028038	3D7	Winzeler	29326268	Step-wise	HiSeq 2500	87.4848	0.291	3.152	11
BMGF-Winzeler-5391-2F10	MMV028038	3D7	Winzeler	29326268	Step-wise	HiSeq 2500	94.9379	0.291	8.473	29
BMGF-Winzeler-5391-3E9	MMV028038	3D7	Winzeler	29326268	Step-wise	HiSeq 2500	102.929	0.291	2.208	7.6
BMGF-Winzeler-5391-3F5	MMV028038	3D7	Winzeler	29326268	Step-wise	HiSeq 2500	114.698	0.291	2.718	9.3
BMGF-Fidock-029272-R1A3	MMV029272	3D7	Fidock	29326268	High dose intermittent	HiSeq 2500	83.1797	0.101	0.689	6.8
BMGF-Fidock-029272-R1D2	MMV029272	3D7	Fidock	29326268	High dose intermittent	HiSeq 2500	81.5629	0.101	0.694	6.9
BMGF-Fidock-029272-R2B2	MMV029272	3D7	Fidock	29326268	High dose intermittent	HiSeq 2500	89.2341	0.101	0.644	6.4
BMGF-Fidock-029272-R2C9	MMV029272	3D7	Fidock	29326268	High dose intermittent	HiSeq 2500	81.7328	0.101	0.807	8
BMGF-Fidock-029272-R3E7	MMV029272	3D7	Fidock	29326268	High dose intermittent	HiSeq 2500	86.9957	0.101	0.878	8.7
BMGF-Fidock-029272-R3F10	MMV029272	3D7	Fidock	29326268	High dose intermittent	HiSeq 2500	111.236	0.101	0.805	8
Fidock-Dd2B2-TKL3KO-1D4	MMV030084	Dd2	Fidock	32359426	Step-wise	MiSeq	29.5669
Fidock-Dd2B2-TKL3KO-1G11	MMV030084	Dd2	Fidock	32359426	Step-wise	MiSeq	37.8249
Fidock-Dd2B2-TKL3KO-1H2	MMV030084	Dd2	Fidock	32359426	Step-wise	MiSeq	32.3253
Fidock-Dd2B2-TKL3KO-2F7	MMV030084	Dd2	Fidock	32359426	Step-wise	MiSeq	30.1173
Fidock-Dd2B2-TKL3KO-2H5	MMV030084	Dd2	Fidock	32359426	Step-wise	MiSeq	41.8
Tomoyo-84864-2E5	MMV084864	Dd2	Wirth	New Data		HiSeq 2500	22.3311
Tomoyo-84864-2E9	MMV084864	Dd2	Wirth	New Data		HiSeq 2500	28.0311
Tomoyo-84864-4F4	MMV084864	Dd2	Wirth	New Data		HiSeq 2500	29.4266
Tomoyo-84864-4G6	MMV084864	Dd2	Wirth	New Data		HiSeq 2500	26.9042
Wirth-Dd2-Fidock-MMV84864-2G11	MMV084864	Dd2	Wirth	New Data		HiSeq 2500	145.698
Wirth-Dd2-Fidock-MMV84864-2H2	MMV084864	Dd2	Wirth	New Data		HiSeq 2500	99.5783
Wirth-Dd2-Fidock-MMV84864-4E9	MMV084864	Dd2	Wirth	New Data		HiSeq 2500	88.7348
Wirth-Dd2-Fidock-MMV84864-4G2	MMV084864	Dd2	Wirth	New Data		HiSeq 2500	55.452
Fidock-MMV084978-1A7	MMV084978	Dd2	Fidock	34348113	Single step	HiSeq 2500	70.1353	0.152 ± 0.036	> 9.60	63
Fidock-MMV084978-1G8	MMV084978	Dd2	Fidock	34348113	Single step	HiSeq 2500	67.1645	0.152 ± 0.036	2.475 ± 0.024	16
Fidock-MMV084978-2E9	MMV084978	Dd2	Fidock	34348113	Single step	HiSeq 2500	63.639	0.152 ± 0.036	2.588 ± 0.076	17
Fidock-MMV084978-2H12	MMV084978	Dd2	Fidock	34348113	Single step	HiSeq 2500	71.4506	0.152 ± 0.036	0.966 ± 0.041	6.4
Purva-5203-1-F2	MMV085203	3D7	Winzeler	33715347	Step-wise	HiSeq 2500	31.4355	0.055 ± 0.027	0.252 ± 0.114	5
Purva-5203-1-G5	MMV085203	3D7	Winzeler	33715347	Step-wise	HiSeq 2500	40.2578	0.055 ± 0.027	0.312 ± 0.108	6
Purva-5203-2-B3	MMV085203	3D7	Winzeler	33715347	Step-wise	HiSeq 2500	40.4776			5
Purva-5203-3-B3	MMV085203	3D7	Winzeler	33715347	Step-wise	HiSeq 2500	36.0269	0.055 ± 0.027	0.214 ± 0.085	4
Purva-5203-3-F2	MMV085203	3D7	Winzeler	33715347	Step-wise	HiSeq 2500	30.5016	0.055 ± 0.027	0.242 ± 0.078	4
Goldberg-Dd2-MMV1081413-1-A3	MMV1081413	Dd2	Goldberg	36888694	Ramp-up	HiSeq 2500	109.499	0.751	1.52	2
Goldberg-Dd2-MMV1081413-1-E8	MMV1081413	Dd2	Goldberg	36888694	Ramp-up	HiSeq 2500	120.601	0.751	1.48	2
Goldberg-Dd2-MMV1081413-1-H4	MMV1081413	Dd2	Goldberg	36888694	Ramp-up	HiSeq 2500	111.621	0.751	1.53	2
GSK-MMV1091186-1C12	MMV1091186	3D7	GSK	36888694	Single step	HiSeq 2500	69.5183	0.64	10	15.6
GSK-MMV1091186-2A9	MMV1091186	3D7	GSK	36888694	Single step	HiSeq 2500	62.9036	0.64	14.36	22.4
GSK-MMV1091186-3H11	MMV1091186	3D7	GSK	36888694	Single step	HiSeq 2500	61.8746	0.64	31.7	49.5
Fidock-MMV1427995-clone1-D5	MMV1427995	Dd2	Fidock	30523084	Ramp-up	HiSeq 2500	89.5486	0.210 ± 0.046	0.4165	2
Fidock-MMV1427995-clone2-C11	MMV1427995	Dd2	Fidock	30523084	Ramp-up	HiSeq 2500	101.613	0.210 ± 0.046	0.547 ± 0.105	2.6
Fidock-MMV1427995-clone2-F4	MMV1427995	Dd2	Fidock	30523084	Ramp-up	HiSeq 2500	107.734	0.210 ± 0.046	0.493 ± 0.088	2.3
Winzeler-ABS11-Dd2-Rep1-Bulk	MMV1432711	Dd2	Winzeler	30523084	Ramp-up	HiSeq 2500	62.1173	0.0155	0.106	6.9
Winzeler-ABS11-Dd2-Rep2-Bulk	MMV1432711	Dd2	Winzeler	30523084	Ramp-up	HiSeq 2500	56.4808	0.0155	0.15	9.7
Wirth-Dd2-Fidock-MMV1454442--12-1F1	MMV1454442	Dd2	Wirth	30523084	Pulse treatment	HiSeq 2500	77.9627	0.13	0.611	4.7
Wirth-Dd2-Fidock-MMV1454442--12-1F7	MMV1454442	Dd2	Wirth	30523084	Pulse treatment	HiSeq 2500	71.6287	0.13	0.427	3.3
Wirth-Dd2-Fidock-MMV1454442--12-1F9	MMV1454442	Dd2	Wirth	30523084	Pulse treatment	HiSeq 2500	82.1864	0.13	0.418	3.2
Wirth-Dd2-Fidock-MMV1454442--12-2C3	MMV1454442	Dd2	Wirth	30523084	Pulse treatment	HiSeq 2500	51.2245	0.13	0.588	4.5
Wirth-Dd2-Fidock-MMV1454442--12-2C9	MMV1454442	Dd2	Wirth	30523084	Pulse treatment	HiSeq 2500	74.2538	0.13	0.663	5.1
Wirth-Dd2-Fidock-MMV1454442--12-2E11	MMV1454442	Dd2	Wirth	30523084	Pulse treatment	HiSeq 2500	89.9109	0.13	0.251	1.9
Wirth-Dd2-Fidock-MMV1454442--12-3E10	MMV1454442	Dd2	Wirth	30523084	Pulse treatment	HiSeq 2500	48.9403	0.13	0.377	2.9
Wirth-Dd2-Fidock-MMV1454442--12-3E5	MMV1454442	Dd2	Wirth	30523084	Pulse treatment	HiSeq 2500	142.309	0.13	0.345	2.7
Wirth-Dd2-Fidock-MMV1454442--12-3F10	MMV1454442	Dd2	Wirth	30523084	Pulse treatment	HiSeq 2500	56.5295	0.13	1.216	9.4
GSK-MMV1490397-Dd2F-Pool1	MMV1490397	Dd2	GSK	New Data	Single step	HiSeq 2500	158.011	0.198	2.409	12
GSK-MMV1490397-Dd2F-Pool2	MMV1490397	Dd2	GSK	New Data	Single step	HiSeq 2500	154.71	0.198	2.081	11
GSK-MMV1490397-Dd2F-Pool3	MMV1490397	Dd2	GSK	New Data	Single step	HiSeq 2500	131.619	0.198	2.346	12
GSK-MMV1490405-Pool-Mdrug	MMV1490405	Dd2	GSK	New Data	Single step	HiSeq 2500	128.213	0.348	3.55	10
Goldberg-834-3D7-18-H11	MMV407834	3D7	Goldberg	New Data	Ramp-up	HiSeq 2500	49.2199	0.42	1.27	3
Goldberg-834-3D7-18-H5	MMV407834	3D7	Goldberg	New Data	Ramp-up	HiSeq 2500	78.5133	0.42	0.558	1.3
Goldberg-834-3D7-8-A4	MMV407834	3D7	Goldberg	New Data	Ramp-up	HiSeq 2500	52.5997	0.42	8.48	20.2
Goldberg-834-3D7-8-A8	MMV407834	3D7	Goldberg	New Data	Ramp-up	HiSeq 2500	48.3354	0.42	4.88	11.6
Goldberg-834-3D7-8-E12	MMV407834	3D7	Goldberg	New Data	Ramp-up	HiSeq 2500	58.9692	0.42	2.73	6.5
Goldberg-834-Dd2-15-D9	MMV407834	Dd2	Goldberg	New Data	Ramp-up	HiSeq 2500	62.9489	0.42	0.24	0.6
Goldberg-834-Dd2-15-E5	MMV407834	Dd2	Goldberg	New Data	Ramp-up	HiSeq 2500	75.8495	0.42	0.267	0.6
Goldberg-834-Dd2-15-H12	MMV407834	Dd2	Goldberg	New Data	Ramp-up	HiSeq 2500	72.7785	0.42	1.32	3.1
Goldberg-834-Dd2-3-C7	MMV407834	Dd2	Goldberg	New Data	Ramp-up	HiSeq 2500	60.7084	0.386	1.48	3.8
Goldberg-834-Dd2-9-B12	MMV407834	Dd2	Goldberg	New Data	Ramp-up	HiSeq 2500	56.2393	0.386	36	93.3
Goldberg-834-Dd2-9-D1	MMV407834	Dd2	Goldberg	New Data	Ramp-up	HiSeq 2500	50.8961	0.386	5.1	13.2
Goldberg-834-Dd2-9-G7	MMV407834	Dd2	Goldberg	New Data	Ramp-up	HiSeq 2500	49.565	0.386	3.2	8.3
BMGF-Goldberg-789-4A10	MMV665789	3D7	Goldberg	29326268	Step-wise	HiSeq 2500	123.241	0.172	1.944	11
BMGF-Goldberg-789-4B2	MMV665789	3D7	Goldberg	29326268	Step-wise	HiSeq 2500	99.7791	0.172	1.428	8.3
BMGF-Goldberg-789-4E3	MMV665789	3D7	Goldberg	29326268	Step-wise	HiSeq 2500	115.983	0.172	2.082	12
BMGF-Goldberg-789-4H3	MMV665789	3D7	Goldberg	29326268	Step-wise	HiSeq 2500	121.75	0.172	1.608	9.3
MMV665794-30485-7-10	MMV665794	Dd2-polδ	Lee	37244916	Intermittent and ramp-up	HiSeq X	21.5229
MMV665794-30485-7-11	MMV665794	Dd2-polδ	Lee	37244916	Intermittent and ramp-up	HiSeq X	24.476
MMV665794-30485-7-23	MMV665794	Dd2-polδ	Lee	37244916	Intermittent and ramp-up	HiSeq X	18.2053
MMV665794-30485-7-35	MMV665794	Dd2-polδ	Lee	37244916	Intermittent and ramp-up	HiSeq X	25.4903
MMV665794-30485-7-81	MMV665794	Dd2-polδ	Lee	37244916	Intermittent and ramp-up	HiSeq X	20.2437
BMGF-Fidock-852-R1-A1	MMV665852	3D7	Fidock	29326268	High dose intermittent	HiSeq 2500	82.7261	0.326	6.874	21
BMGF-Fidock-852-R2-A1	MMV665852	3D7	Fidock	29326268	High dose intermittent	HiSeq 2500	64.6548	0.326	5.734	18
BMGF-Fidock-852-R3-A2	MMV665852	3D7	Fidock	29326268	High dose intermittent	HiSeq 2500	83.5094	0.326	6.25	19
BMGF-Winzeler-882-1B5	MMV665882	3D7	Winzeler	29326268	High dose intermittent	HiSeq 2500	68.3949	0.002	0.012	6
BMGF-Winzeler-882-1C3	MMV665882	3D7	Winzeler	29326268	High dose intermittent	HiSeq 2500	66.2618	0.002	0.003	1.5
BMGF-Winzeler-882-2D7	MMV665882	3D7	Winzeler	29326268	High dose intermittent	HiSeq 2500	70.6169	0.002	0.013	6.5
BMGF-Winzeler-882-2D9	MMV665882	3D7	Winzeler	29326268	High dose intermittent	HiSeq 2500	57.3396	0.002	0.006	3
BMGF-Winzeler-882-3D7	MMV665882	3D7	Winzeler	29326268	High dose intermittent	HiSeq 2500	57.3644	0.002	ND	0
BMGF-Winzeler-882-3E4	MMV665882	3D7	Winzeler	29326268	High dose intermittent	HiSeq 2500	73.9214	0.002	0.007	3.5
BMGF-GSK-MMV924-1C5	MMV665924	3D7	GSK	29326268	High dose intermittent	HiSeq 2500	89.3186	0.63	7.472	12
BMGF-GSK-MMV924-2G11	MMV665924	3D7	GSK	29326268	High dose intermittent	HiSeq 2500	84.3642	0.63	3.748	5.9
BMGF-GSK-MMV924-3H1	MMV665924	3D7	GSK	29326268	High dose intermittent	HiSeq 2500	88.9445	0.63	5.157	8.2
GSK-MMV665928-Dd2F-A	MMV665928	Dd2	GSK	New Data	Ramp-up and on/off cycles	HiSeq 2500	85.9842
GSK-MMV665928-Dd2F-C	MMV665928	Dd2	GSK	New Data	Ramp-up and on/off cycles	HiSeq 2500	103.451
GSK-MMV665928-Dd2F-D	MMV665928	Dd2	GSK	New Data	Ramp-up and on/off cycles	HiSeq 2500	98.6411
BMGF-Goldberg-1A3-939R	MMV665939	3D7	Goldberg	29326268	Constant	HiSeq 2500	102.134	0.172	0.72	4.2
BMGF-Goldberg-1C3-939R	MMV665939	3D7	Goldberg	29326268	Constant	HiSeq 2500	54.0088	0.172	1.66	9.7
BMGF-Goldberg-2B1-939R	MMV665939	3D7	Goldberg	29326268	Constant	HiSeq 2500	65.7025	0.172	1.05	6.1
BMGF-Goldberg-2D1-939R	MMV665939	3D7	Goldberg	29326268	Constant	HiSeq 2500	72.346	0.172	1.09	6.3
BMGF-Goldberg-3A3-939R	MMV665939	3D7	Goldberg	29326268	Constant	HiSeq 2500	78.519	0.172	0.712	4.1
BMGF-Goldberg-3F9-939R	MMV665939	3D7	Goldberg	29326268	Constant	HiSeq 2500	86.8208	0.172	0.725	4.2
BMGF-Winzeler-080-1C9	MMV666080	Dd2	Winzeler	New Data	Ramp-up	HiSeq 2500	72.8504	0.886	1.455	1.6
BMGF-Winzeler-080-1F3	MMV666080	Dd2	Winzeler	New Data	Ramp-up	HiSeq 2500	79.8765	0.886	1.158	1.3
BMGF-Winzeler-080-2D3	MMV666080	Dd2	Winzeler	New Data	Ramp-up	HiSeq 2500	82.0768	0.886	1.451	1.6
BMGF-Winzeler-080-2G4	MMV666080	Dd2	Winzeler	New Data	Ramp-up	HiSeq 2500	98.4132	0.886	1.719	1.9
BMGF-Winzeler-080-3C6	MMV666080	Dd2	Winzeler	New Data	Ramp-up	HiSeq 2500	79.4323	0.886	1.754	2
BMGF-Winzeler-080-3G7	MMV666080	Dd2	Winzeler	New Data	Ramp-up	HiSeq 2500	66.31	0.886	1.527	1.7
Fidock-Dd2-PolD-MMV667491-H11	MMV667491	Dd2-polδ	Fidock	31813848	Single step or ramp-up	MiSeq	29.0139
Fidock-Dd2-PolD-MMV667491-H9	MMV667491	Dd2-polδ	Fidock	31813848	Single step or ramp-up	MiSeq	23.3234
Fidock-Dd2-PolD-MMV668311-E7	MMV668311	Dd2-polδ	Fidock	31813848	Single step or ramp-up	MiSeq	28.3828
Fidock-Dd2-PolD-MMV668311-E9	MMV668311	Dd2-polδ	Fidock	31813848	Single step or ramp-up	MiSeq	23.5107
Fidock-Dd2-PolD-MMV668311-F7	MMV668311	Dd2-polδ	Fidock	31813848	Single step or ramp-up	MiSeq	21.1051
Fidock-Dd2-PolD-MMV668311-G3	MMV668311	Dd2-polδ	Fidock	31813848	Single step or ramp-up	MiSeq	23.649
BMGF-Wirth-399-1E8	MMV668399	3D7	Wirth	29326268	High dose intermittent	HiSeq 2500	52.6803	0.068	0.207	3
BMGF-Wirth-399-1G8	MMV668399	3D7	Wirth	29326268	High dose intermittent	HiSeq 2500	43.7366	0.068	0.2204	3.2
BMGF-Wirth-399-2F2	MMV668399	3D7	Wirth	29326268	High dose intermittent	HiSeq 2500	58.1971	0.068	0.1229	1.8
BMGF-Wirth-399-2G12	MMV668399	3D7	Wirth	29326268	High dose intermittent	HiSeq 2500	57.0239	0.068	0.1497	2.2
BMGF-Wirth-399-3E9	MMV668399	3D7	Wirth	29326268	High dose intermittent	HiSeq 2500	65.1238	0.068	0.2512	3.7
BMGF-Wirth-399-3F6	MMV668399	3D7	Wirth	29326268	High dose intermittent	HiSeq 2500	66.3161	0.068	0.2115	3.1
BMGF-Wirth-668399-F1-F11	MMV668399	3D7	Wirth	29326268	High dose intermittent	HiSeq 2500	76.6652	0.068	0.104	1.5
BMGF-Wirth-668399-F1-F6	MMV668399	3D7	Wirth	29326268	High dose intermittent	HiSeq 2500	112.931	0.068	0.11	1.6
BMGF-Wirth-668399-F1-G4	MMV668399	3D7	Wirth	29326268	High dose intermittent	HiSeq 2500	98.1747	0.068	0.1	1.5
BMGF-Wirth-668399-F2-F10	MMV668399	3D7	Wirth	29326268	High dose intermittent	HiSeq 2500	86.7544	0.068	0.11	1.6
BMGF-Wirth-668399-F2-F9	MMV668399	3D7	Wirth	29326268	High dose intermittent	HiSeq 2500	113.992	0.068	0.111	1.6
BMGF-Wirth-668399-F3-F6	MMV668399	3D7	Wirth	29326268	High dose intermittent	HiSeq 2500	130.768	0.068	0.103	1.5
BMGF-Wirth-3842-F10-E6	MMV673482	Dd2	Wirth	27602946	High dose intermittent	HiSeq 2500	69.5554	0.075	1.483	20
BMGF-Wirth-3842-F10-F1	MMV673482	Dd2	Wirth	27602946	High dose intermittent	HiSeq 2500	109.833	0.075	0.817	11
BMGF-Wirth-3842-F11-G2	MMV673482	Dd2	Wirth	27602946	High dose intermittent	HiSeq 2500	91.62	0.075	0.56	7.5
BMGF-Wirth-3842-F11-G6	MMV673482	Dd2	Wirth	27602946	High dose intermittent	HiSeq 2500	73.3271	0.075	0.511	6.8
Fidock-3D7-MMV675939-7R2C8A031000-JM	MMV675939	3D7	Fidock	34233174	Single step	HiSeq 2500 or MiSeq	35.497
Fidock-3D7-MMV675939-7R2C8A03160-JM	MMV675939	3D7	Fidock	34233174	Single step	HiSeq 2500 or MiSeq	36.629
Fidock-3D7-MMV675939-7R2C8A032000-JM	MMV675939	3D7	Fidock	34233174	Single step	HiSeq 2500 or MiSeq	41.4301
Fidock-3D7-MMV675939-7R2C8A03CM-JM	MMV675939	3D7	Fidock	34233174	Single step	HiSeq 2500 or MiSeq	41.2593
Fidock-MMV675939-3D7-7R2C8-A03	MMV675939	3D7	Fidock	34233174	Single step	HiSeq 2500 or MiSeq	3092.08
Fidock-MMV675939-3D7-7R3E11-A07	MMV675939	3D7	Fidock	34233174	Single step	HiSeq 2500 or MiSeq	3102.98
Wirth-3D7-Goldberg-MMV676881-1F12	MMV676881	3D7	Wirth	New Data		HiSeq 2500	87.9285	1.37	2.59	1.9
Wirth-3D7-Goldberg-MMV676881-1G11	MMV676881	3D7	Wirth	New Data		HiSeq 2500	87.2382	1.37	1.35	1
Wirth-3D7-Goldberg-MMV676881-2E1	MMV676881	3D7	Wirth	New Data		HiSeq 2500	65.8712	1.37	2.6	1.9
Wirth-3D7-Goldberg-MMV676881-2G7	MMV676881	3D7	Wirth	New Data		HiSeq 2500	83.0595	1.37	3.82	2.8
Fidock-3D7-A10-688533-A4-JB	MMV688533	3D7	Fidock	34290058	Single step	MiSeq	38.208
Fidock-3D7-A10-688533-A5-JB	MMV688533	3D7	Fidock	34290058	Single step	MiSeq	43.4953
Fidock-3D7-A10-688533-A8-JB	MMV688533	3D7	Fidock	34290058	Single step	MiSeq	50.2454
Fidock-3D7-A10-688533-B12-JB	MMV688533	3D7	Fidock	34290058	Single step	MiSeq	41.38
Fidock-3D7-A10-688533-G3-JB	MMV688533	3D7	Fidock	34290058	Single step	MiSeq	46.6346
Fidock-3D7-A10-688533-H9-JB	MMV688533	3D7	Fidock	34290058	Single step	MiSeq	41.3135
Goldberg-MMV907364-3D7-A	MMV907364	3D7	Goldberg	New Data	Ramp-up	HiSeq 2500	118.556	0.124	1.27	10.2
Goldberg-MMV907364-3D7-B	MMV907364	3D7	Goldberg	New Data	Ramp-up	HiSeq 2500	109.482	0.124	0.97	7.8
Goldberg-MMV907364-3D7-C	MMV907364	3D7	Goldberg	New Data	Ramp-up	HiSeq 2500	120.38	0.124	0.927	7.5
Goldberg-MMV907364-3D7-D	MMV907364	3D7	Goldberg	New Data	Ramp-up	HiSeq 2500	126.009	0.124	0.93	7.5
Goldberg-MMV907364-Dd2-A	MMV907364	Dd2	Goldberg	New Data	Ramp-up	HiSeq 2500	112.132	0.0975	0.93	9.5
Goldberg-MMV907364-Dd2-B	MMV907364	Dd2	Goldberg	New Data	Ramp-up	HiSeq 2500	123.222	0.0975	0.38	3.9
Goldberg-MMV907364-Dd2-C	MMV907364	Dd2	Goldberg	New Data	Ramp-up	HiSeq 2500	113.539	0.0975	0.36	3.7
Goldberg-MMV907364-Dd2-D	MMV907364	Dd2	Goldberg	New Data	Ramp-up	HiSeq 2500	112.754	0.0975	0.35	3.6
Fidock-MMV973707-MIR-Dd2-clone-B6	MMV973707	Dd2	Fidock	New Data	Single dose	NovaSeq 6000	204.145
Fidock-MMV973707-MIR-Dd2-clone-B7	MMV973707	Dd2	Fidock	New Data	Single dose	NovaSeq 6000	221.287
Fidock-MMV973707-MIR-Dd2-clone-F2	MMV973707	Dd2	Fidock	New Data	Single dose	NovaSeq 6000	215.085
Winzeler-MMV982556-Dd2-Hypermutator-clone1	MMV982556	Dd2-polδ	Winzeler	New Data	Ramp-up	HiSeq 2500	90.4362	0.001	ND	0
Winzeler-MMV982556-Dd2-Hypermutator-clone2	MMV982556	Dd2-polδ	Winzeler	New Data	Ramp-up	HiSeq 2500	96.7725	0.001	ND	0
Winzeler-MMV982556-Dd2-Hypermutator-clone3	MMV982556	Dd2-polδ	Winzeler	New Data	Ramp-up	HiSeq 2500	92.9345	0.001	ND	0
Wirth-NCP26-Dd2-1A8	NCP26	Dd2	Mazitschek	36008486	Step-wise	NovaSeq 6000	154.573
Wirth-NCP26-Dd2-2A3	NCP26	Dd2	Mazitschek	36008486	Step-wise	NovaSeq 6000	182.038
Wirth-NCP26-Dd2-2B9	NCP26	Dd2	Mazitschek	36008486	Step-wise	NovaSeq 6000	183.327
Wirth-NCP26-Dd2-2C5	NCP26	Dd2	Mazitschek	36008486	Step-wise	NovaSeq 6000	183.427
Wirth-NCP26-Dd2-3B2	NCP26	Dd2	Mazitschek	36008486	Step-wise	NovaSeq 6000	144.513
Wirth-NCP26-Dd2-3B3	NCP26	Dd2	Mazitschek	36008486	Step-wise	NovaSeq 6000	133.5
Wirth-NCP26-Dd2-3B7	NCP26	Dd2	Mazitschek	36008486	Step-wise	NovaSeq 6000	142.622
Winzeler-NEU1029-Dd2-2C7	NEU1029	Dd2	Winzeler	New Data	Ramp-up	HiSeq 2500	113.34	0.0413	0.1003	2.4
Winzeler-NEU1029-Dd2-3B6	NEU1029	Dd2	Winzeler	New Data	Ramp-up	HiSeq 2500	102.209	0.0413	0.1474	3.6
Winzeler-NEU1029-Dd2-3F3	NEU1029	Dd2	Winzeler	New Data	Ramp-up	HiSeq 2500	111.036	0.0413	0.144	3.5
Goldberg-3D7-OSM-S-106-2-B4	OSM-S-106	3D7	Goldberg	Open Source Malaria	Ramp-up	HiSeq 2500	80.2526	0.142	0.394	2.8
Goldberg-3D7-OSM-S-106-2-F11	OSM-S-106	3D7	Goldberg	Open Source Malaria	Ramp-up	HiSeq 2500	95.878	0.142	0.389	2.7
Goldberg-3D7-OSM-S-106-3-A5	OSM-S-106	3D7	Goldberg	Open Source Malaria	Ramp-up	HiSeq 2500	116.343	0.142	0.4	2.8
Goldberg-3D7-OSM-S-106-3-H1	OSM-S-106	3D7	Goldberg	Open Source Malaria	Ramp-up	HiSeq 2500	98.6534	0.142	0.528	3.7
Goldberg-Dd2-OSM-S-106-2-A6	OSM-S-106	Dd2	Goldberg	Open Source Malaria	Ramp-up	HiSeq 2500	108.25	0.0814	0.696	8.6
Goldberg-Dd2-OSM-S-106-2-B2	OSM-S-106	Dd2	Goldberg	Open Source Malaria	Ramp-up	HiSeq 2500	94.1446	0.0814	0.699	8.6
Goldberg-Dd2-OSM-S-106-3-E5	OSM-S-106	Dd2	Goldberg	Open Source Malaria	Ramp-up	HiSeq 2500	109.203	0.0814	0.162	2
Goldberg-Dd2-OSM-S-106-3-H7	OSM-S-106	Dd2	Goldberg	Open Source Malaria	Ramp-up	HiSeq 2500	96.4164	0.0814	0.224	2.8
SRR3722061-PBE-3D7-R1	Pepstatin n-butyl ester	3D7	Goldberg	28106035	Single step	HiSeq 2500	140.644	0.083 ± 0.006	>10	120
SRR3722069-PBE-3D7-R2	Pepstatin n-butyl ester	3D7	Goldberg	28106035	Single step	HiSeq 2500	115.421	0.083 ± 0.006	>10	120
SRR3722075-PBE-3D7-R3	Pepstatin n-butyl ester	3D7	Goldberg	28106035	Single step	HiSeq 2500	119.326	0.083 ± 0.006	>10	120
SRR3722080-PBE-3D7-R4	Pepstatin n-butyl ester	3D7	Goldberg	28106035	Single step	HiSeq 2500	131.421	0.083 ± 0.006	>10	120
Flannery-PQR-29A	Primaquine	Dd2	Winzeler	29326268	Step-wise	HiSeq 2500	107.021	0.386	0.421	1.1
Flannery-PQR-29D	Primaquine	Dd2	Winzeler	29326268	Step-wise	HiSeq 2500	77.0269	0.386	0.672	1.7
Flannery-PQR-39A	Primaquine	Dd2	Winzeler	29326268	Step-wise	HiSeq 2500	102.728	0.386	0.475	1.2
Flannery-PQR-39E	Primaquine	Dd2	Winzeler	29326268	Step-wise	HiSeq 2500	83.3706	0.386	1.097	2.8
GHDDI-Proguanil-Dd2-F4-0612-C5	Proguanil	Dd2	GHDDI	New Data	Ramp-up and Ramp-down	NovaSeq 6000	421.679
GHDDI-Proguanil-Dd2-F4-0612-D10a	Proguanil	Dd2	GHDDI	New Data	Ramp-up and Ramp-down	NovaSeq 6000	388.259
GHDDI-Proguanil-Dd2-F4-0612-D2b	Proguanil	Dd2	GHDDI	New Data	Ramp-up and Ramp-down	NovaSeq 6000	413.838
GHDDI-Proguanil-Dd2-F4-0622-C7	Proguanil	Dd2	GHDDI	New Data	Ramp-up and Ramp-down	NovaSeq 6000	433.718
GHDDI-Proguanil-Dd2-F4-0622-D11	Proguanil	Dd2	GHDDI	New Data	Ramp-up and Ramp-down	NovaSeq 6000	494.547
GHDDI-Proguanil-Dd2-F4-0622-D9	Proguanil	Dd2	GHDDI	New Data	Ramp-up and Ramp-down	NovaSeq 6000	420.223
GHDDI-Proguanil-Dd2-F4-0622-F2	Proguanil	Dd2	GHDDI	New Data	Ramp-up and Ramp-down	NovaSeq 6000	462.654
GHDDI-Proguanil-Dd2-F5-0612-G3	Proguanil	Dd2	GHDDI	New Data	Ramp-up and Ramp-down	NovaSeq 6000	450.376
GHDDI-Proguanil-Dd2-F5-0612-H11b	Proguanil	Dd2	GHDDI	New Data	Ramp-up and Ramp-down	NovaSeq 6000	455.051
GHDDI-Proguanil-Dd2-F5-0612-H9b	Proguanil	Dd2	GHDDI	New Data	Ramp-up and Ramp-down	NovaSeq 6000	457.505
GHDDI-Proguanil-Dd2-F5-0622-A2	Proguanil	Dd2	GHDDI	New Data	Ramp-up and Ramp-down	NovaSeq 6000	359.308
GHDDI-Proguanil-Dd2-F5-0622-A9	Proguanil	Dd2	GHDDI	New Data	Ramp-up and Ramp-down	NovaSeq 6000	487.895
GHDDI-Proguanil-Dd2-F5-0622-C7	Proguanil	Dd2	GHDDI	New Data	Ramp-up and Ramp-down	NovaSeq 6000	486.817
GHDDI-Proguanil-Dd2-F5-0622-D4	Proguanil	Dd2	GHDDI	New Data	Ramp-up and Ramp-down	NovaSeq 6000	514.612
GHDDI-Proguanil-Dd2-F6-0612-G1b	Proguanil	Dd2	GHDDI	New Data	Ramp-up and Ramp-down	NovaSeq 6000	525.532
GHDDI-Proguanil-Dd2-F6-0612-H7b	Proguanil	Dd2	GHDDI	New Data	Ramp-up and Ramp-down	NovaSeq 6000	497.518
GHDDI-Proguanil-Dd2-F6-0612-H9b	Proguanil	Dd2	GHDDI	New Data	Ramp-up and Ramp-down	NovaSeq 6000	547.625
GHDDI-Proguanil-Dd2-F6-0622-B11	Proguanil	Dd2	GHDDI	New Data	Ramp-up and Ramp-down	NovaSeq 6000	420.998
GHDDI-Proguanil-Dd2-F6-0622-C6	Proguanil	Dd2	GHDDI	New Data	Ramp-up and Ramp-down	NovaSeq 6000	456.683
GHDDI-Proguanil-Dd2-F6-0622-E6	Proguanil	Dd2	GHDDI	New Data	Ramp-up and Ramp-down	NovaSeq 6000	466.451
GHDDI-Proguanil-Dd2-F6-0622-F2	Proguanil	Dd2	GHDDI	New Data	Ramp-up and Ramp-down	NovaSeq 6000	456.867
Fisher-C3PS3-10A	PS-3	3D7	Fisher	33293381	Step-wise	HiSeq 2500	95.575	1.25 ± 0.64	18.8 ± 3.27	15
Fisher-C3PS3-10E	PS-3	3D7	Fisher	33293381	Step-wise	HiSeq 2500	82.4766	1.25 ± 0.64	8.28 ± 0.58	6.6
Fisher-C3PS3-10G	PS-3	3D7	Fisher	33293381	Step-wise	HiSeq 2500	93.2907	1.25 ± 0.64	13.5 ± 3.58	11
Fidock-Sapanisertib-Dd2-F1-C01	Sapanisertib	Dd2	Fidock	36260689	Step-wise	NovaSeq 6000	72.7163	0.052
Fidock-Sapanisertib-Dd2-F1-C08	Sapanisertib	Dd2	Fidock	36260689	Step-wise	NovaSeq 6000	53.3339	0.052
Fidock-Sapanisertib-Dd2-F2-D02	Sapanisertib	Dd2	Fidock	36260689	Step-wise	NovaSeq 6000	54.5105	0.052
Fidock-Sapanisertib-Dd2-F2-F02	Sapanisertib	Dd2	Fidock	36260689	Step-wise	NovaSeq 6000	49.1821	0.052
Fidock-Sapanisertib-Dd2-F3-B01	Sapanisertib	Dd2	Fidock	36260689	Step-wise	NovaSeq 6000	84.2201	0.052
Fidock-Sapanisertib-Dd2-F3-C05	Sapanisertib	Dd2	Fidock	36260689	Step-wise	NovaSeq 6000	59.992	0.052
SRR1501065-SJ247-W2-UC7	SJ247	W2	Guy	25453091	Single step	HiSeq 2500	70.4718	Not Given	Not Given	10
SRR1501200-SJ279-W2-UC8	SJ279	W2	Guy	25453091	Single step	HiSeq 2500	66.1186	Not Given	Not Given	10
SRR1499520-SJ733-3D7-SJ81	SJ733	3D7	Guy	25453091	Single step	HiSeq 2500	18.7288	Not Given	Not Given	10
SRR1500449-SJ733-3D7-SJ82	SJ733	3D7	Guy	25453091	Single step	HiSeq 2500	15.0219	Not Given	Not Given	10
SRR1500515-SJ733-3D7-SJ83	SJ733	3D7	Guy	25453091	Single step	HiSeq 2500	28.3157	Not Given	Not Given	10
SRR1500536-SJ311-3D7-SJ72	SJ311	3D7	Guy	25453091	Single step	HiSeq 2500	26.6034	Not Given	Not Given	10
Spillman-SQ1	SQ109	3D7	Spillman	33431834	Ramp-up	HiSeq 2500	43.3661	0.270 ± 0.083	0.637 ± 0.095	2.4
Spillman-SQ2	SQ109	3D7	Spillman	33431834	Ramp-up	HiSeq 2500	36.7303	0.270 ± 0.083	0.686 ± 0.123	2.5
Spillman-SQ3	SQ109	3D7	Spillman	33431834	Ramp-up	HiSeq 2500	32.9792	0.270 ± 0.083	0.632 ± 0.041	2.3
Spillman-SQ4	SQ109	3D7	Spillman	33431834	Ramp-up	HiSeq 2500	27.7239	0.270 ± 0.083	0.572 ± 0.037	2.1
Goldberg-Suloctidil-3D7-poolA	Suloctidil	3D7	Goldberg	New Data	Ramp-up	NovaSeq 6000	255.671	0.147	0.19	1.3
Goldberg-Suloctidil-3D7-poolB	Suloctidil	3D7	Goldberg	New Data	Ramp-up	NovaSeq 6000	178.226	0.147	0.255	1.7
Goldberg-Suloctidil-3D7-poolD	Suloctidil	3D7	Goldberg	New Data	Ramp-up	NovaSeq 6000	189.302	0.147	0.234	1.6
Goldberg-Suloctidil-Dd2-pol-delta-cloneBE11	Suloctidil	Dd2-polδ	Goldberg	New Data	Ramp-up	NovaSeq 6000	216.715	0.092	0.291	3.2
Goldberg-Suloctidil-Dd2-pol-delta-cloneBG6	Suloctidil	Dd2-polδ	Goldberg	New Data	Ramp-up	NovaSeq 6000	196.706	0.092	0.267	2.9
Goldberg-Suloctidil-Dd2-pol-delta-cloneCD9	Suloctidil	Dd2-polδ	Goldberg	New Data	Ramp-up	NovaSeq 6000	177.159	0.092	0.376	4.1
Goldberg-Suloctidil-Dd2-pol-delta-cloneCH7	Suloctidil	Dd2-polδ	Goldberg	New Data	Ramp-up	NovaSeq 6000	204.227	0.092	0.206	2.2
Goldberg-Suloctidil-Dd2-poolA	Suloctidil	Dd2	Goldberg	New Data	Ramp-up	NovaSeq 6000	123.992	0.135	0.177	1.3
Goldberg-Suloctidil-Dd2-poolC	Suloctidil	Dd2	Goldberg	New Data	Ramp-up	NovaSeq 6000	203.518	0.135	0.25	1.9
Goldberg-Suloctidil-Dd2-poolD	Suloctidil	Dd2	Goldberg	New Data	Ramp-up	NovaSeq 6000	194.441	0.135	0.137	1
4-1-A5	TCMDC-124553	Dd2	Winzeler	36888694	Ramp-up	HiSeq 2500	70.9011
4-1-C3	TCMDC-124553	Dd2	Winzeler	36888694	Ramp-up	HiSeq 2500	48.0252
4-1-D1	TCMDC-124553	Dd2	Winzeler	36888694	Ramp-up	HiSeq 2500	42.8766
4-1-G12	TCMDC-124553	Dd2	Winzeler	36888694	Ramp-up	HiSeq 2500	46.0863
4-2-A9	TCMDC-124553	Dd2	Winzeler	36888694	Ramp-up	HiSeq 2500	51.0085
4-2-E2	TCMDC-124553	Dd2	Winzeler	36888694	Ramp-up	HiSeq 2500	48.0913
4-2-G7	TCMDC-124553	Dd2	Winzeler	36888694	Ramp-up	HiSeq 2500	49.7362
4-2-H4	TCMDC-124553	Dd2	Winzeler	36888694	Ramp-up	HiSeq 2500	62.8291
4-3-A7	TCMDC-124553	Dd2	Winzeler	36888694	Ramp-up	HiSeq 2500	61.8155
4-3-D8	TCMDC-124553	Dd2	Winzeler	36888694	Ramp-up	HiSeq 2500	42.6868
4-3-E3	TCMDC-124553	Dd2	Winzeler	36888694	Ramp-up	HiSeq 2500	47.2003
4-3-Ell	TCMDC-124553	Dd2	Winzeler	36888694	Ramp-up	HiSeq 2500	45.2688
TCMDC125334-3D7-T-F1-C1	TCMDC-125334	3D7	Wirth	37737220	Single step	NovaSeq 6000	43.5283
TCMDC125334-3D7-T-F1-C2	TCMDC-125334	3D7	Wirth	37737220	Single step	NovaSeq 6000	128.686
TCMDC125334-3D7-T-F1-C3	TCMDC-125334	3D7	Wirth	37737220	Single step	NovaSeq 6000	127.169
TCMDC125334-3D7-T-F2-C1	TCMDC-125334	3D7	Wirth	37737220	Single step	NovaSeq 6000	135.207
TCMDC125334-3D7-T-F2-C2	TCMDC-125334	3D7	Wirth	37737220	Single step	NovaSeq 6000	157.119
TCMDC125334-3D7-T-F2-C4	TCMDC-125334	3D7	Wirth	37737220	Single step	NovaSeq 6000	206.135
TCMDC125334-3D7-T-F2-C5	TCMDC-125334	3D7	Wirth	37737220	Single step	NovaSeq 6000	146.091
McFadden-VerR-14	Verapamil	3D7	McFadden	New Data	Step-wise	HiSeq 2500	98.0553
McFadden-VerR-16	Verapamil	3D7	McFadden	New Data	Step-wise	HiSeq 2500	113.092
McFadden-VerR-2	Verapamil	3D7	McFadden	New Data	Step-wise	HiSeq 2500	83.9984
McFadden-VerR-4	Verapamil	3D7	McFadden	New Data	Step-wise	HiSeq 2500	133.807
McFadden-VerR-6	Verapamil	3D7	McFadden	New Data	Step-wise	HiSeq 2500	132.725
McFadden-VerR-8	Verapamil	3D7	McFadden	New Data	Step-wise	HiSeq 2500	152.7
Stokes-V1S-WT-3XWLL-R3	WLL	V1/S	Fidock	31170268	Single step	HiSeq 2500	55.2901	0.0144 ± 0.0011	ND	2.3
Stokes-311-WT-3XWLW-R2	WLW	Cam3.II	Fidock	31170268	Single step	HiSeq 2500	34.0984	0.0695 ± 0.0105	ND	2.4
Stokes-V1S-K13WT-5X-WLW-R1	WLW	V1/S	Fidock	31170268	Single step	HiSeq 2500	1423.65	0.0427 ± 0.0064	ND	0
Stokes-V1S-K13WT-5X-WLW-R2	WLW	V1/S	Fidock	31170268	Single step	HiSeq 2500	1775.57	0.0427 ± 0.0064	ND	0
Stokes-V1S-WT-3XWLW-R2	WLW	V1/S	Fidock	31170268	Single step	HiSeq 2500	52.1645	0.0427 ± 0.0064	ND	5.2
Stokes-V1S-WT-3XWLW-R3	WLW	V1/S	Fidock	31170268	Single step	HiSeq 2500	32.3317	0.0427 ± 0.0064	ND	0
