# Supplementary material for: Systematic in vitro evolution in Plasmodium falciparum reveals key determinants of drug resistance
Source: Science. Author manuscript; Available in PMC 2025 Feb 10. (PMC11809290; doi:10.1126/science.adk9893)
Supplement: SupplementaryData2_Compounds [file NIHMS2048195-supplement-SupplementaryData2_Compounds.xlsx]

## Sheet: Compounds
Supplementary Data 2. Compound library description. Characteristics of antimalarial compounds used in this study, including structure, group membership, IC50 for multiple parasite life stages and reference if applicable.
Compound	Canonical SMILES	Structure	Grouping	Asexual Blood Stage (ABS) IC50 (µM)	Liver Stage IC50 (µM)	Stage 5 Gametocyte IC50 (µM)	Confirmed lifecycle activity	Reference
3-Hydroxypropanamidine 22	FC1=C2C(C(C=C(F)C=C3)=C3C(C(O)C/C(N)=N/C4=CC=C(OC)C=C4)=C2)=CC(F)=C1			0.005	ND	ND	ABS	Knaab, T. C., Held, J., Burckhardt, B. B., Rubiano, K., Okombo, J., Yeo, T., Mok, S., Uhlemann, A. C., Lungerich, B., Fischli, C., Pessanha de Carvalho, L., Mordmüller, B., Wittlin, S., Fidock, D. A., & Kurz, T. (2021). 3-Hydroxy-propanamidines, a New Class of Orally Active Antimalarials Targeting Plasmodium falciparum. Journal of medicinal chemistry, 64(6), 3035–3047. https://doi.org/10.1021/acs…
ACT-451840	O=C([C@H](CC1=CC=CC=C1)N(CC2=CC=C(N3CCN(C(C)=O)CC3)C=C2)C(/C=C/C4=CC=C(C(C)(C)C)C=C4)=O)N5CCN(CC6=CC=C(C#N)C=C6)CC5			0.008	>50	0.004	ABS, gametocytes	Ng, C.L., Siciliano, G., Lee, M.C., de Almeida, M.J., Corey, V.C., Bopp, S.E., Bertuccini, L., Wittlin, S., Kasdin, R.G., Le Bihan, A., et al. (2016). CRISPR-Cas9-modified pfmdr1 protects Plasmodium falciparum asexual blood stages and gametocytes against a class of piperazine-containing compounds but potentiates artemisinin-based combination therapy partner drugs. Mol Microbiol.
AN10248	OBr1OCC2=CC=C(OC3=CN=C(C(O)=O)C=N3)C(C)=C21		Anacor	0.107	ND	ND	ABS	Sindhe, K. M., Wu, W., Legac, J., Zhang, Y. K., Easom, E. E., Cooper, R. A., ... & Rosenthal, P. J. (2020). Plasmodium falciparum resistance to a lead benzoxaborole due to blocked compound activation and altered ubiquitination or sumoylation. Mbio, 11(1).
AN13762	B1(C2=C(CO1)C=CC(=C2C)OC3=NC=C(N=C3)C(=O)N4CC(C4)(C)O)O		Anacor	0.052	ND	ND	ABS	Sindhe, K. M., Wu, W., Legac, J., Zhang, Y. K., Easom, E. E., Cooper, R. A., ... & Rosenthal, P. J. (2020). Plasmodium falciparum resistance to a lead benzoxaborole due to blocked compound activation and altered ubiquitination or sumoylation. Mbio, 11(1).
AN13956	OBr1OCC2=CC=C(OC3=CN=C(C(N4CC(C(O)CC)C4)=O)C=N3)C(C)=C21		Anacor	0.049	ND	ND	ABS	Sindhe, K. M., Wu, W., Legac, J., Zhang, Y. K., Easom, E. E., Cooper, R. A., ... & Rosenthal, P. J. (2020). Plasmodium falciparum resistance to a lead benzoxaborole due to blocked compound activation and altered ubiquitination or sumoylation. Mbio, 11(1).
Antimycin A	CCCCCCC1C(C(OC(=O)C(C(OC1=O)C)NC(=O)C2=C(C(=CC=C2)NC=O)O)C)OC(=O)CC(C)C
Artemisinin	CC1CCC2C(C(=O)OC3C24C1CCC(O3)(OO4)C)C							Rocamora, F., Zhu, L., Liong, K. Y., Dondorp, A., Miotto, O., Mok, S., & Bozdech, Z. (2018). Oxidative stress and protein damage responses mediate artemisinin resistance in malaria parasites. PLoS pathogens, 14(3), e1006930. https://doi.org/10.1371/journal.ppat.1006930
Atovaquone	OC1=C([C@H]2CC[C@@H](CC2)C2=CC=C(Cl)C=C2)C(=O)C2=CC=CC=C2C1=O			0.003	0.0095	>12.5	ABS, liver	Bopp, S.E., Manary, M.J., Bright, A.T., Johnston, G.L., Dharia, N.V., Luna, F.L., McCormack, S., Plouffe, D., McNamara, C.W., Walker, J.R., et al. (2013). Mitotic evolution of Plasmodium falciparum shows a stable core genome but recombination in antigen families. PLoS Genet 9, e1003293.
BCH070	C1=CC=C(C=C1)OC2=CC=C(C=C2)NC3=NC(=NC4=CC=CC=C43)C5=CC=C(C=C5)Cl							Clements, R. L., Streva, V., Dumoulin, P., Huang, W., Owens, E., Raj, D. K., ... & Dvorin, J. D. (2020). A novel antiparasitic compound kills ring-stage Plasmodium falciparum and retains activity against artemisinin-resistant parasites. The Journal of infectious diseases, 221(6), 956-962.
BI-2536	CCC1C(=O)N(C2=CN=C(N=C2N1C3CCCC3)NC4=C(C=C(C=C4)C(=O)NC5CCN(CC5)C)OC)C			0.102	0.288	ND	ABS, liver	Bohmer, M. J., Wang, J., Istvan, E. S., Luth, M. R., Collins, J. E., Huttlin, E. L., Wang, L., Mittal, N., Hao, M., Kwiatkowski, N. P., Gygi, S. P., Chakrabarti, R., Deng, X., Goldberg, D. E., Winzeler, E. A., Gray, N. S., & Chakrabarti, D. (2023). Human Polo-like Kinase Inhibitors as Antiplasmodials. ACS infectious diseases, 9(4), 1004–1021. https://doi.org/10.1021/acsinfecdis.3c00025
BMS983970	C1CC1CC(C(CCC(F)(F)F)C(=O)NC2C(=O)NC3=C(C=CC=C3F)C(=N2)C4=CC=CC=C4)C(=O)N
Bortezomib	B(C(CC(C)C)NC(=O)C(CC1=CC=CC=C1)NC(=O)C2=NC=CN=C2)(O)O			0.061	ND	ND	ABS	Xie, S. C., Gillett, D. L., Spillman, N. J., Tsu, C., Luth, M. R., Ottilie, S., ... & Tilley, L. (2018). Target validation and identification of novel boronate inhibitors of the Plasmodium falciparum proteasome. Journal of medicinal chemistry, 61(22), 10053-10066.
BRD1095	COC1=CC=C(NC(=O)N2CCCCN3[C@H](CN)[C@@H]([C@@H]3C2)C2=CC=C(C=C2)C#CC2=CC=CC=C2)C=C1		DOS-PheRS	0.04	0.08262	0.259	ABS, liver, gametocytes	Kato, N., Comer, E., Sakata-Kato, T., Sharma, A., Sharma, M., Maetani, M., Bastien, J., Brancucci, N.M., Bittker, J.A., and Corey, V. (2016). Diversity-oriented synthesis yields novel multistage antimalarial inhibitors. Nature.
BRD3444	COC1=CC=C(C=C1)NC(=O)N2CCCCN3[C@@H](C2)[C@H]([C@H]3CO)C4=CC=C(C=C4)C#CC5=CC=CC=C5		DOS-PheRS	0.009	0.14	0.663	ABS, liver, gametocytes	Kato, N., Comer, E., Sakata-Kato, T., Sharma, A., Sharma, M., Maetani, M., Bastien, J., Brancucci, N.M., Bittker, J.A., and Corey, V. (2016). Diversity-oriented synthesis yields novel multistage antimalarial inhibitors. Nature.
BRD9685	COc1ccc(NC(=O)N(C)C[C@H]2Oc3c(NC(=O)Nc4ccccc4)cccc3C(=O)N(C[C@H]2C)[C@@H](C)CO)cc1
Cladosporin	C[C@H]1CCC[C@H](C[C@H]2CC3=CC(O)=CC(O)=C3C(=O)O2)O1			0.0454	0.14	ND	ABS, liver	Hoepfner, D., McNamara, C.W., Lim, C.S., Studer, C., Riedl, R., Aust, T., McCormack, S.L., Plouffe, D.M., Meister, S., Schuierer, S., et al. (2012). Selective and specific inhibition of the plasmodium falciparum lysyl-tRNA synthetase by the fungal secondary metabolite cladosporin. Cell Host Microbe 11, 654-663.
CXP18.6-052	O=C(NCCNC([C@H](O)C(C)(C)CO)=O)CCC1=CC=CC=C1			0.01	>1	>4	ABS	Schalkwijk, J., Allman, E. L., Jansen, P. A., De Vries, L. E., Verhoef, J. M., Jackowski, S., ... & Dechering, K. J. (2019). Antimalarial pantothenamide metabolites target acetyl–coenzyme A biosynthesis in Plasmodium falciparum. Science translational medicine, 11(510).
DDD01061024	CC1=CC=C(C=C1)C1=CC=C(N=C1)C1CNCCO1			0.165	0.0373	ND	ABS, liver	Abraham, M., Gagaring, K., Martino, M. L., Vanaerschot, M., Plouffe, D. M., Calla, J., ... & Winzeler, E. A. (2020). Probing the Open Global Health Chemical Diversity Library for multistage-active starting points for next-generation antimalarials. ACS infectious diseases, 6(4), 613-628.
DDD107498	C1CCN(C1)CCNC(=O)C2=CC(=NC3=C2C=C(C=C3)F)C4=CC=C(C=C4)CN5CCOCC5				0.001		liver	Baragaña, B., Hallyburton, I., Lee, M. C., Norcross, N. R., Grimaldi, R., Otto, T. D., Proto, W. R., Blagborough, A. M., Meister, S., Wirjanata, G., Ruecker, A., Upton, L. M., Abraham, T. S., Almeida, M. J., Pradhan, A., Porzelle, A., Luksch, T., Martínez, M. S., Luksch, T., Bolscher, J. M., … Gilbert, I. H. (2015). A novel multiple-stage antimalarial agent that inhibits protein synthesis. Nature…
Desoxyepothilone B	CC1CCCC(=CCC(OC(=O)CC(C(C(=O)C(C1O)C)(C)C)O)C(=CC2=CSC(=N2)C)C)C			0.0366	ND	ND	ABS	Not published
DSM1	CC1=NC2=NC=NN2C(=C1)NC3=CC4=CC=CC=C4C=C3		DSM series	0.076 ± 0.04			ABS, liver	Phillips, M. A., Gujjar, R., Malmquist, N. A., White, J., El Mazouni, F., Baldwin, J., & Rathod, P. K. (2008). Triazolopyrimidine-based dihydroorotate dehydrogenase inhibitors with potent and selective activity against the malaria parasite Plasmodium falciparum. Journal of medicinal chemistry, 51(12), 3649-3653.
DSM265	FS(F)(F)(F)(C1=CC=C(NC2=CC(C)=NC3=NC(C(F)(F)C)=NN23)C=C1)F		DSM series	0.00392 ± 0.002			ABS, liver	Mandt, R. E., Lafuente-Monasterio, M. J., Sakata-Kato, T., Luth, M. R., Segura, D., Pablos-Tanarro, A., ... & Wirth, D. F. (2019). In vitro selection predicts malaria parasite resistance to dihydroorotate dehydrogenase inhibitors in a mouse infection model. Science translational medicine, 11(521).
DSM267	Cc3cc(Nc1ccc(cc1)C(F)(F)F)n2nc(nc2n3)C(C)(F)F		DSM series	0.00346 ± 0.00107			ABS, liver	Mandt, R. E., Lafuente-Monasterio, M. J., Sakata-Kato, T., Luth, M. R., Segura, D., Pablos-Tanarro, A., ... & Wirth, D. F. (2019). In vitro selection predicts malaria parasite resistance to dihydroorotate dehydrogenase inhibitors in a mouse infection model. Science translational medicine, 11(521).
GNF-Pf-3600	CC(=O)N(c1ccc(cc1)F)C2=C(C(=O)c3ccccc3C2=O)N(C)C		napthoquinone	0.035	ND	0.1	ABS, gametocytes	Rocamora, F., Gupta, P., Istvan, E. S., Luth, M. R., Carpenter, E. F., Kümpornsin, K., ... & Winzeler, E. A. (2021). PfMFR3: A Multidrug-Resistant Modulator in Plasmodium falciparum. ACS Infectious Diseases.
GNF-Pf-4492	CN1N=C(C(=C1NC(=O)NC1=CC(F)=C(F)C=C1)C1=CC=C(Br)C=C1)C(F)(F)F			0.0184	>50	ND	ABS	Flannery, E.L., McNamara, C.W., Kim, S.W., Kato, T.S., Li, F., Teng, C.H., Gagaring, K., Manary, M.J., Barboa, R., Meister, S., et al. (2015). Mutations in the P-Type Cation-Transporter ATPase 4, PfATP4, Mediate Resistance to Both Aminopyrazole and Spiroindolone Antimalarials. ACS Chem Biol 10, 413-420.
GNF-Pf-5310/MMV665785	CC(C)(C)c1ccc(O)c(CNC2CCCCC2)c1		Hexahydroquinoline	0.024	ND	0.1636	ABS, gametocytes	Vanaerschot, M., Lucantoni, L., Li, T., Combrinck, J. M., Ruecker, A., Kumar, T. R. S., Rubiano, K., Ferreira, P. E., Siciliano, G., Gulati, S., Henrich, P. P., Ng, C. L., Murithi, J. M., Corey, V. C., Duffy, S., Lieberman, O. J., Veiga, M. I., Sinden, R. E., Alano, P., Delves, M. J., … Fidock, D. A. (2017). Hexahydroquinolines are antimalarial candidates with potent blood-stage and transmission-…
GNF-Pf-5611	Cc1ccc2ccc3ccc(nc3c2n1)C			0.131	ND	ND	ABS	Plouffe, D., Brinker, A., McNamara, C., Henson, K., Kato, N., Kuhen, K., Nagle, A., Adrián, F., Matzen, J. T., Anderson, P., Nam, T. G., Gray, N. S., Chatterjee, A., Janes, J., Yan, S. F., Trager, R., Caldwell, J. S., Schultz, P. G., Zhou, Y., & Winzeler, E. A. (2008). In silico activity profiling reveals the mechanism of action of antimalarials discovered in a high-throughput screen. Proceedings…
GNF-Pf-5660	CCOC(=O)C1=C(NC2=C(C1C3=CC=CC=C3Cl)C(=O)CC(C2)C4=CC(=C(C=C4)OC)OC)C		Hexahydroquinoline	0.0036	ND	0.132	ABS, gametocytes	Vanaerschot, M., Lucantoni, L., Li, T., Combrinck, J. M., Ruecker, A., Kumar, T. S., ... & Fidock, D. A. (2017). Hexahydroquinolines are antimalarial candidates with potent blood-stage and transmission-blocking activity. Nature microbiology, 2(10), 1403-1414.
GNF-Pf-5668	CCCOC(=O)C1=C(NC2=C(C1C3=CC=CC=C3F)C(=O)CC(C2)C4=CC(=C(C=C4)OC)OC)C		Hexahydroquinoline	0.0069	ND	0.1256	ABS, gametocytes	Vanaerschot, M., Lucantoni, L., Li, T., Combrinck, J. M., Ruecker, A., Kumar, T. S., ... & Fidock, D. A. (2017). Hexahydroquinolines are antimalarial candidates with potent blood-stage and transmission-blocking activity. Nature microbiology, 2(10), 1403-1414.
GNF179	CC1(C2=NC(=C(N2CCN1C(=O)CN)NC3=CC=C(C=C3)Cl)C4=CC=C(C=C4)F)C		KAF156 series	0.0031	0.0045	0.0088	ABS, liver, gametocytes	LaMonte, G., Lim, M. Y. X., Wree, M., Reimer, C., Nachon, M., Corey, V., ... & Winzeler, E. A. (2016). Mutations in the Plasmodium falciparum cyclic amine resistance locus (PfCARL) confer multidrug resistance. MBio, 7(4).
GNF452	NCC(N1CCN2C(C1)=NC(C3=CC=C(F)C=C3)=C2NC4=CC=C(Cl)C(F)=C4)=O		KAF156 series	0.004	ND	ND	ABS	Manary, M.J., Singhakul, S.S., Flannery, E.L., Bopp, S.E., Corey, V.C., Bright, A.T., McNamara, C.W., Walker, J.R., and Winzeler, E.A. (2014). Identification of pathogen genomic variants through an integrated pipeline. BMC Bioinformatics 15, 63.
GNF707	O=C([C@@H](O)CC1=CC=CC=C1)N2CCN3C(C2)=NC(C4=CC=C(F)C=C4)=C3NC5=CC=C(C)C=C5		KAF156 series	0.003	ND	ND	ABS	Manary, M.J., Singhakul, S.S., Flannery, E.L., Bopp, S.E., Corey, V.C., Bright, A.T., McNamara, C.W., Walker, J.R., and Winzeler, E.A. (2014). Identification of pathogen genomic variants through an integrated pipeline. BMC Bioinformatics 15, 63.
Halofuginone	C1CC(C(NC1)CC(=O)CN2C=NC3=CC(=C(C=C3C2=O)Cl)Br)O			0.0005	ND	ND	ABS	Herman, J. D., Pepper, L. R., Cortese, J. F., Estiu, G., Galinsky, K., Zuzarte-Luis, V., Derbyshire, E. R., Ribacke, U., Lukens, A. K., Santos, S. A., Patel, V., Clish, C. B., Sullivan, W. J., Jr, Zhou, H., Bopp, S. E., Schimmel, P., Lindquist, S., Clardy, J., Mota, M. M., Keller, T. L., … Mazitschek, R. (2015). The cytoplasmic prolyl-tRNA synthetase of the malaria parasite is a dual-stage target…
KAE609	ClC1=C(F)C=C2C(NC3=C2C[C@H](C)N[C@@]34C(CC5=C4C=C(Cl)C=C5)=O)=C1		Spiroindolone	0.000671	ND	ND	ABS	Spillman, N. J., Allen, R. J., McNamara, C. W., Yeung, B. K., Winzeler, E. A., Diagana, T. T., & Kirk, K. (2013). Na+ regulation in the malaria parasite Plasmodium falciparum involves the cation ATPase PfATP4 and is a target of the spiroindolone antimalarials. Cell host & microbe, 13(2), 227-237.
KAE678	CC1CCC2=C(C3(N1)C4=C(C=CC(=C4)Cl)NC3=O)NC5=CC=CC=C25		Spiroindolone	0.032	ND	ND	ABS, gametocytes	Flannery, E.L., McNamara, C.W., Kim, S.W., Kato, T.S., Li, F., Teng, C.H., Gagaring, K., Manary, M.J., Barboa, R., Meister, S., et al. (2015). Mutations in the P-Type Cation-Transporter ATPase 4, PfATP4, Mediate Resistance to Both Aminopyrazole and Spiroindolone Antimalarials. ACS Chem Biol 10, 413-420.
KAI407	CN(C1=CC=C(C=C1)C#N)C(=O)C2=CN3C(=CN=C3C=N2)C4=CC=C(C=C4)C(F)(F)F			0.05	ND	ND	ABS, liver, gametocytes	McNamara, C. W., Lee, M. C., Lim, C. S., Lim, S. H., Roland, J., Nagle, A., ... & Winzeler, E. A. (2013). Targeting Plasmodium PI (4) K to eliminate malaria. Nature, 504(7479), 248-253.
Lopinavir	CC1=C(C(=CC=C1)C)OCC(=O)NC(CC2=CC=CC=C2)C(CC(CC3=CC=CC=C3)NC(=O)C(C(C)C)N4CCCNC4=O)O			0.9-2.1			ABS	Parikh, S., Gut, J., Istvan, E., Goldberg, D. E., Havlir, D. V., Rosenthal, P. J. (2005). Antimalarial activity of human immunodeficiency virus type 1 protease inhibitors. AAC, 49(7), 2983-5.
MIPS-0004373	CSC1=NN=CC(C2=NC(SCCN(C)C)=NN=C2)=N1			0.013	0.199	0.255 ± 0.169	ABS, liver, gametocytes	Ellis, K. M., Lucantoni, L., Chavchich, M., Abraham, M., De Paoli, A., Luth, M. R., Zeeman, A. M., Delves, M. J., Terán, F. S., Straschil, U., Baum, J., Kocken, C., Ralph, S. A., Winzeler, E. A., Avery, V. M., Edstein, M. D., Baell, J. B., & Creek, D. J. (2021). The Novel bis-1,2,4-Triazine MIPS-0004373 Demonstrates Rapid and Potent Activity against All Blood Stages of the Malaria Parasite. Antim…
ML901	NC1NCNC2C1C(OC(F)F)NN2[C@H]3[C@H](O)[C@H](O)[C@@H](COS(=O)(N)=O)O3		Pyrazolopyrimidine	0.002 ± 0.0001				Xie, S. C., Metcalfe, R. D., Dunn, E., Morton, C. J., Huang, S. C., Puhalovich, T., Du, Y., Wittlin, S., Nie, S., Luth, M. R., Ma, L., Kim, M. S., Pasaje, C. F. A., Kumpornsin, K., Giannangelo, C., Houghton, F. J., Churchyard, A., Famodimu, M. T., Barry, D. C., Gillett, D. L., … Tilley, L. (2022). Reaction hijacking of tyrosine tRNA synthetase as a new whole-of-life-cycle antimalarial strategy. S…
MMV000570	CCC1=CC=C(C=C1)NC2=NC3=C(C=CC(=C3)O)C(=C2)C.Cl			0.316		2	ABS, gametocytes	Van Voorhis, W. C., Adams, J. H., Adelfio, R., Ahyong, V., Akabas, M. H., Alano, P., Alday, A., Alemán Resto, Y., Alsibaee, A., Alzualde, A., Andrews, K. T., Avery, S. V., Avery, V. M., Ayong, L., Baker, M., Baker, S., Ben Mamoun, C., Bhatia, S., Bickle, Q., Bounaadja, L., … Willis, P. A. (2016). Open Source Drug Discovery with the Malaria Box Compound Collection for Neglected Diseases and Beyond…
MMV006767	COC1=CC2=CC(C(=O)NC3=CC=CC=C3)=C(N)N=C2C=C1OC		Cluster MMV 2	0.96	>50	>12.5	ABS	Cowell, A. N., Istvan, E. S., Lukens, A. K., Gomez-Lorenzo, M. G., Vanaerschot, M., Sakata-Kato, T., ... & Winzeler, E. A. (2018). Mapping the malaria parasite druggable genome by using in vitro evolution and chemogenomics. Science, 359(6372), 191-199.
MMV006901	CN(C)c1cc(NC(=O)Nc2ccccc2)c2ccccc2n1			0.3779	1.382	>25	ABS, liver	Duffy, S., Sykes, M. L., Jones, A. J., Shelper, T. B., Simpson, M., Lang, R., Poulsen, S. A., Sleebs, B. E., & Avery, V. M. (2017). Screening the Medicines for Malaria Venture Pathogen Box across Multiple Pathogens Reclassifies Starting Points for Open-Source Drug Discovery. Antimicrobial agents and chemotherapy, 61(9), e00379-17. https://doi.org/10.1128/AAC.00379-17
MMV007224	Brc1ccc(Nc2nc3ccccc3nc2Nc2ccc(Br)cc2)cc1			0.222	0.5144	2.52	ABS, liver	Cowell, A. N., Istvan, E. S., Lukens, A. K., Gomez-Lorenzo, M. G., Vanaerschot, M., Sakata-Kato, T., ... & Winzeler, E. A. (2018). Mapping the malaria parasite druggable genome by using in vitro evolution and chemogenomics. Science, 359(6372), 191-199.
MMV007564	CC1=CC=C(CN2C3=C(C=CC=C3)N=C2N2CCC(CC2)C(=O)NCC2=CC=CS2)C=C1			0.58	1.51	2.21	ABS	Magistrado, P.A., Corey, V.C., Lukens, A.K., LaMonte, G., Sasaki, E., Meister, S., Wree, M., Winzeler, E., and Wirth, D.F. (2016). Plasmodium falciparum Cyclic Amine Resistance Locus (PfCARL), a Resistance Mechanism for Two Distinct Compound Classes. ACS Infect Dis 2, 816-826
MMV008149	CC1=C(C)C2=CC(=CC=C2N1CC1=CC=C(F)C=C1)C(=O)NCC1=CC=CO1			0.77	0.8824	>1.25	ABS, liver	Cowell, A. N., Istvan, E. S., Lukens, A. K., Gomez-Lorenzo, M. G., Vanaerschot, M., Sakata-Kato, T., Flannery, E. L., Magistrado, P., Owen, E., Abraham, M., LaMonte, G., Painter, H. J., Williams, R. M., Franco, V., Linares, M., Arriaga, I., Bopp, S., Corey, V. C., Gnädig, N. F., Coburn-Flynn, O., … Winzeler, E. A. (2018). Mapping the malaria parasite druggable genome by using in vitro evolution a…
MMV008434	COc1ccc2sc(Nc3nc(cs3)c4ccccn4)nc2c1		Cluster MMV 3	0.247225		ND	ABS, liver
MMV009063	OC(CNC1CCCCC1)CN1C2=CC=CC=C2C2=CC=CC=C12		Cluster MMV 1	0.79	>5	>1.25	ABS	Cowell, A. N., Istvan, E. S., Lukens, A. K., Gomez-Lorenzo, M. G., Vanaerschot, M., Sakata-Kato, T., ... & Winzeler, E. A. (2018). Mapping the malaria parasite druggable genome by using in vitro evolution and chemogenomics. Science, 359(6372), 191-199.
MMV009108	CCN(CC)S(=O)(=O)C1=CC=C(C=C1)C1=CSC(NC2=CC(C)=C(C)C=C2)=N1		Cluster MMV 4	0.93	4.786	0.921	ABS, gametocytes	Cowell, A. N., Istvan, E. S., Lukens, A. K., Gomez-Lorenzo, M. G., Vanaerschot, M., Sakata-Kato, T., ... & Winzeler, E. A. (2018). Mapping the malaria parasite druggable genome by using in vitro evolution and chemogenomics. Science, 359(6372), 191-199.
MMV010545	COc1ccc(cn1)-c1cnc2ccc(NCc3ccc(cc3)S(N)(=O)=O)nn12			0.2004	0.9108	>25	ABS, liver	Duffy, S., Sykes, M. L., Jones, A. J., Shelper, T. B., Simpson, M., Lang, R., Poulsen, S. A., Sleebs, B. E., & Avery, V. M. (2017). Screening the Medicines for Malaria Venture Pathogen Box across Multiple Pathogens Reclassifies Starting Points for Open-Source Drug Discovery. Antimicrobial agents and chemotherapy, 61(9), e00379-17. https://doi.org/10.1128/AAC.00379-17
MMV011438	COC(=O)c1ccc(cc1)C1N(C(=O)c2ccccc2)c2ccccc2N=C2CC(CC(O)=C12)c1ccc(F)cc1			0.431	0.6211	0.971	ABS, liver, gametocytes	Cowell, A. N., Istvan, E. S., Lukens, A. K., Gomez-Lorenzo, M. G., Vanaerschot, M., Sakata-Kato, T., ... & Winzeler, E. A. (2018). Mapping the malaria parasite druggable genome by using in vitro evolution and chemogenomics. Science, 359(6372), 191-199.
MMV011895	NC1=CC=C(C=C1)C1=NC2=CC(OC3=CC=C(OC4=CC=C5NC(=NC5=C4)C4=CC=C(N)C=C4)C=C3)=CC=C2N1			0.16	>50	>12.5	ABS	Cowell, A. N., Istvan, E. S., Lukens, A. K., Gomez-Lorenzo, M. G., Vanaerschot, M., Sakata-Kato, T., ... & Winzeler, E. A. (2018). Mapping the malaria parasite druggable genome by using in vitro evolution and chemogenomics. Science, 359(6372), 191-199.
MMV019017	COCCNCC(O)CN1C2=CC=C(Cl)C=C2C2=C1C=CC(Cl)=C2		Cluster MMV 1	0.48	>5	>1.25	ABS	Cowell, A. N., Istvan, E. S., Lukens, A. K., Gomez-Lorenzo, M. G., Vanaerschot, M., Sakata-Kato, T., ... & Winzeler, E. A. (2018). Mapping the malaria parasite druggable genome by using in vitro evolution and chemogenomics. Science, 359(6372), 191-199.
MMV019066	COC1=CC=CC=C1CNC(=O)CCN1C(=O)NC2=C(SC=C2)C1=O			1.672	0.318	>1.25	liver	Cowell, A. N., Istvan, E. S., Lukens, A. K., Gomez-Lorenzo, M. G., Vanaerschot, M., Sakata-Kato, T., ... & Winzeler, E. A. (2018). Mapping the malaria parasite druggable genome by using in vitro evolution and chemogenomics. Science, 359(6372), 191-199.
MMV019313	Cn1c2ccccc2c3c(c1=O)cc(s3)C(=O)NCCCN4CCCCCC4			0.268	ND	ND	ABS	Gisselberg, J. E., Herrera, Z., Orchard, L. M., Llinás, M., & Yeh, E. (2018). Specific inhibition of the bifunctional farnesyl/geranylgeranyl diphosphate synthase in malaria parasites via a new small-molecule binding site. Cell chemical biology, 25(2), 185-193.
MMV019662	COC1=CC=C(C=C1)N1CCN(CC1)C(CNC(=O)C1CCCCC1)C1=CC=C2OCOC2=C1			0.34	18.86	3.68	ABS	Cowell, A. N., Istvan, E. S., Lukens, A. K., Gomez-Lorenzo, M. G., Vanaerschot, M., Sakata-Kato, T., ... & Winzeler, E. A. (2018). Mapping the malaria parasite druggable genome by using in vitro evolution and chemogenomics. Science, 359(6372), 191-199.
MMV019719	COC1=CC=C(C=C1)C1=C(C)SC(NC(=O)CC2=CC=C3OCCOC3=C2)=N1		Cluster MMV 3	0.164	10.46	5.52	ABS	Cowell, A. N., Istvan, E. S., Lukens, A. K., Gomez-Lorenzo, M. G., Vanaerschot, M., Sakata-Kato, T., ... & Winzeler, E. A. (2018). Mapping the malaria parasite druggable genome by using in vitro evolution and chemogenomics. Science, 359(6372), 191-199.
MMV019721	CCN(CC)S(=O)(=O)c1ccc(Cl)c(c1)C(=O)Nc1ccc2nc(C)sc2c1		Cluster MMV 4	0.170267	0.7116	>25	ABS, liver	Summers, R. L., Pasaje, C., Pisco, J. P., Striepen, J., Luth, M. R., Kumpornsin, K., Carpenter, E. F., Munro, J. T., Lin, D., Plater, A., Punekar, A. S., Shepherd, A. M., Shepherd, S. M., Vanaerschot, M., Murithi, J. M., Rubiano, K., Akidil, A., Ottilie, S., Mittal, N., Dilmore, A. H., … Lukens, A. K. (2021). Chemogenomics identifies acetyl-coenzyme A synthetase as a target for malaria treatment …
MMV020623	Cc1noc(C)c1C(=O)N1CCCC(C1)c1[nH]c2c(C)cccc2c1-c1ccncc1			0.239	2.927	10.03	ABS	Duffy, S., Sykes, M. L., Jones, A. J., Shelper, T. B., Simpson, M., Lang, R., Poulsen, S. A., Sleebs, B. E., & Avery, V. M. (2017). Screening the Medicines for Malaria Venture Pathogen Box across Multiple Pathogens Reclassifies Starting Points for Open-Source Drug Discovery. Antimicrobial agents and chemotherapy, 61(9), e00379-17. https://doi.org/10.1128/AAC.00379-17
MMV020746	Cc1ccc(Oc2ncccc2C(=O)Nc2cccc3cccnc23)c(C)c1		Cluster MMV 2	0.076	12.11	3.79	ABS	Cowell, A. N., Istvan, E. S., Lukens, A. K., Gomez-Lorenzo, M. G., Vanaerschot, M., Sakata-Kato, T., ... & Winzeler, E. A. (2018). Mapping the malaria parasite druggable genome by using in vitro evolution and chemogenomics. Science, 359(6372), 191-199.
MMV023367	NC1=NC=C(C=C1C1=NC2=C(N1)C=C(F)C=C2)C1=CNN=C1			0.302	0.6106	6.68	ABS	Cowell, A. N., Istvan, E. S., Lukens, A. K., Gomez-Lorenzo, M. G., Vanaerschot, M., Sakata-Kato, T., ... & Winzeler, E. A. (2018). Mapping the malaria parasite druggable genome by using in vitro evolution and chemogenomics. Science, 359(6372), 191-199.
MMV023388	FC(F)(F)c1cccc(c1)C(=O)NC1CCN(C1)c1ccnc2ccccc12			0.195033	0.4647	>25	ABS, liver	Duffy, S., Sykes, M. L., Jones, A. J., Shelper, T. B., Simpson, M., Lang, R., Poulsen, S. A., Sleebs, B. E., & Avery, V. M. (2017). Screening the Medicines for Malaria Venture Pathogen Box across Multiple Pathogens Reclassifies Starting Points for Open-Source Drug Discovery. Antimicrobial agents and chemotherapy, 61(9), e00379-17. https://doi.org/10.1128/AAC.00379-17
MMV023949	CC(C)(C)c1cc(C(=O)N2CCN(CC2)c2nccnc2C#N)n(Cc2ccccc2)n1			0.03247	25.01	>25	ABS	Duffy, S., Sykes, M. L., Jones, A. J., Shelper, T. B., Simpson, M., Lang, R., Poulsen, S. A., Sleebs, B. E., & Avery, V. M. (2017). Screening the Medicines for Malaria Venture Pathogen Box across Multiple Pathogens Reclassifies Starting Points for Open-Source Drug Discovery. Antimicrobial agents and chemotherapy, 61(9), e00379-17. https://doi.org/10.1128/AAC.00379-17
MMV024038	CN(C)S(=O)(=O)C1=CC(=CN=C1N)C1=CC2=C(C=CN=C2C=C1)C1=CC=CC(=C1)S(N)(=O)=O			0.228	0.01081	0.317	ABS, liver, gametocytes	Corey, V. C., Lukens, A. K., Istvan, E. S., Lee, M. C. S., Franco, V., Magistrado, P., Coburn-Flynn, O., Sakata-Kato, T., Fuchs, O., Gnädig, N. F., Goldgof, G., Linares, M., Gomez-Lorenzo, M. G., De Cózar, C., Lafuente-Monasterio, M. J., Prats, S., Meister, S., Tanaseichuk, O., Wree, M., Zhou, Y., … Winzeler, E. A. (2016). A broad analysis of resistance development in the malaria parasite. Nature…
MMV024101	NS(=O)(=O)c1cncc(c1)-c1ccc2nccc(-c3cn[nH]c3)c2n1.Cl			0.0812133	0.5594	10.3	ABS, liver	Mustière, R., Vanelle, P., & Primas, N. (2020). Plasmodial Kinase Inhibitors Targeting Malaria: Recent Developments. Molecules (Basel, Switzerland), 25(24), 5949. https://doi.org/10.3390/molecules25245949
MMV024114	CC1=CC=C(C=C1)S(=O)(=O)N1C=C(C2=CC(Br)=CN=C12)C1=CC(N)=NC=C1			0.265	5.937	>12.5	ABS	Cowell, A. N., Istvan, E. S., Lukens, A. K., Gomez-Lorenzo, M. G., Vanaerschot, M., Sakata-Kato, T., ... & Winzeler, E. A. (2018). Mapping the malaria parasite druggable genome by using in vitro evolution and chemogenomics. Science, 359(6372), 191-199.
MMV026596	Cl[H].Cl[H].CNCC1=CC=C2N=C(NC2=C1)C1=COC(CC2=C(OCC(C)C)C=CC(Cl)=C2)=N1			0.346	6.474	6.35	ABS	Cowell, A. N., Istvan, E. S., Lukens, A. K., Gomez-Lorenzo, M. G., Vanaerschot, M., Sakata-Kato, T., ... & Winzeler, E. A. (2018). Mapping the malaria parasite druggable genome by using in vitro evolution and chemogenomics. Science, 359(6372), 191-199.
MMV027634	[Cl-].CC1=NC2=C(C(=O)N1)C1=C(C=CC(CNC3=CC=C(C=C3)C(=O)CC(CCC(O)=O)C(O)=O)=C1)C=C2			0.023	>50	>12.5	ABS	Cowell, A. N., Istvan, E. S., Lukens, A. K., Gomez-Lorenzo, M. G., Vanaerschot, M., Sakata-Kato, T., ... & Winzeler, E. A. (2018). Mapping the malaria parasite druggable genome by using in vitro evolution and chemogenomics. Science, 359(6372), 191-199.
MMV028038	CC(C)C1=CC=CC(=C1)C(NC(=O)C1CC2=C(CN1C(=O)C1=CC=CC(=C1)N1CCOCC1)C=CC=C2)C1CCCC1			0.54	5.355	1.18	ABS	Cowell, A. N., Istvan, E. S., Lukens, A. K., Gomez-Lorenzo, M. G., Vanaerschot, M., Sakata-Kato, T., ... & Winzeler, E. A. (2018). Mapping the malaria parasite druggable genome by using in vitro evolution and chemogenomics. Science, 359(6372), 191-199.
MMV029272	ClC1=CC=C(NC(=O)NCC(CCCN2CCC(CC2)C2=CNC3=CC=CC=C23)C2=CC=CC=C2)C=C1Cl			0.136	1.798	2.23	ABS	Cowell, A. N., Istvan, E. S., Lukens, A. K., Gomez-Lorenzo, M. G., Vanaerschot, M., Sakata-Kato, T., ... & Winzeler, E. A. (2018). Mapping the malaria parasite druggable genome by using in vitro evolution and chemogenomics. Science, 359(6372), 191-199.
MMV030084	CC(C)(CN)c3nc(c1ccc(Cl)c(O)c1)c(c2ccncc2)[nH]3			0.1542	0.199	>37.5	ABS, liver	Vanaerschot, M., Murithi, J. M., Pasaje, C., Ghidelli-Disse, S., Dwomoh, L., Bird, M., Spottiswoode, N., Mittal, N., Arendse, L. B., Owen, E. S., Wicht, K. J., Siciliano, G., Bösche, M., Yeo, T., Kumar, T., Mok, S., Carpenter, E. F., Giddins, M. J., Sanz, O., Ottilie, S., … Fidock, D. A. (2020). Inhibition of Resistance-Refractory P. falciparum Kinase PKG Delivers Prophylactic, Blood Stage, and T…
MMV084864	O=C(Nc1cnc2ccccc2c1)c1cccc(c1)-n1cnnn1			0.358333	>25	>25	ABS	Murithi, J. M., Deni, I., Pasaje, C. F. A., Okombo, J., Bridgford, J. L., Gnädig, N. F., ... & Fidock, D. A. (2021). The Plasmodium falciparum ABC transporter ABCI3 confers parasite strain-dependent pleiotropic antimalarial drug resistance. Cell Chemical
MMV084978	Clc1ccc(cc1)C(=O)NNC(=O)c2csnn2			0.3914		ND	ABS, liver	Summers, R. L., Pasaje, C. F. A., Pisco, J. P., Striepen, J., Luth, M. R., Kumpornsin, K., Carpenter, E. F., Munro, J. T., Lin, D., Plater, A., Punekar, A. S., Shepherd, A. M., Shepherd, S. M., Vanaerschot, M., Murithi, J. M., Rubiano, K., Akidil, A., Ottilie, S., Mittal, N., Dilmore, A. H., … Lukens, A. K. (2022). Chemogenomics identifies acetyl-coenzyme A synthetase as a target for malaria trea…
MMV085203	COc1ccccc1/N=C/2\C(=O)c3ccccc3C(=C2N4CCCCC4)O		napthoquinone	0.0549 ± 0.0027	ND	2.9	ABS, gametocytes	Rocamora, F., Gupta, P., Istvan, E. S., Luth, M. R., Carpenter, E. F., Kümpornsin, K., ... & Winzeler, E. A. (2021). PfMFR3: A Multidrug-Resistant Modulator in Plasmodium falciparum. ACS Infectious Diseases.
MMV1081413	CC1=C(CC(N)=O)SC(SC2=C3SC=CC3=NC=N2)=N1		thienopyrimidine	0.310277	ND	0.951	ABS, gametocytes	Istvan, E. S., Guerra, F., Abraham, M., Huang, K. S., Rocamora, F., Zhao, H., Xu, L., Pasaje, C., Kumpornsin, K., Luth, M. R., Cui, H., Yang, T., Palomo Diaz, S., Gomez-Lorenzo, M. G., Qahash, T., Mittal, N., Ottilie, S., Niles, J., Lee, M. C. S., Llinas, M., … Winzeler, E. A. (2023). Cytoplasmic isoleucyl tRNA synthetase as an attractive multistage antimalarial drug target. Science translational…
MMV1091186	CC1=C(CC(N)=O)SC(SC2=C3C4=C(CCC4)SC3=NC=N2)=N1		thienopyrimidine	0.444533	ND	0.452	ABS, gametocytes	Istvan, E. S., Guerra, F., Abraham, M., Huang, K. S., Rocamora, F., Zhao, H., Xu, L., Pasaje, C., Kumpornsin, K., Luth, M. R., Cui, H., Yang, T., Palomo Diaz, S., Gomez-Lorenzo, M. G., Qahash, T., Mittal, N., Ottilie, S., Niles, J., Lee, M. C. S., Llinas, M., … Winzeler, E. A. (2023). Cytoplasmic isoleucyl tRNA synthetase as an attractive multistage antimalarial drug target. Science translational…
MMV1427995	CC(Sc1nnc(-c2ccc(C)cc2)c(n1)-c1ccc(C)cc1)C(=O)NCC=C			0.348875	0.69	ND	ABS, liver	Antonova-Koch, Y., Meister, S., Abraham, M., Luth, M. R., Ottilie, S., Lukens, A. K., ... & Winzeler, E. A. (2018). Open-source discovery of chemical leads for next-generation chemoprotective antimalarials. Science, 362(6419).
MMV1432711	O=C(Nc1ccccc1Cc1ccccc1)COc1ccc2c(c1)c(=O)c1c([nH]2)cccc1			0.22956	0.01	ND	ABS, liver	Antonova-Koch, Y., Meister, S., Abraham, M., Luth, M. R., Ottilie, S., Lukens, A. K., ... & Winzeler, E. A. (2018). Open-source discovery of chemical leads for next-generation chemoprotective antimalarials. Science, 362(6419).
MMV1454442	CCOC(=O)c1c(C)[nH]c(C(=O)CSc2nnc(C3CC3)n2N)c1C			0.235767	0.17	ND	ABS, liver	Antonova-Koch, Y., Meister, S., Abraham, M., Luth, M. R., Ottilie, S., Lukens, A. K., ... & Winzeler, E. A. (2018). Open-source discovery of chemical leads for next-generation chemoprotective antimalarials. Science, 362(6419).
MMV1490397	CC(c1nn2c(nnc2s1)-c1ccco1)c1ccc(c(F)c1)-c1ccccc1		Biofocus cluster 1	0.246	0.52	ND	ABS, liver	Antonova-Koch, Y., Meister, S., Abraham, M., Luth, M. R., Ottilie, S., Lukens, A. K., Sakata-Kato, T., Vanaerschot, M., Owen, E., Jado, J. C., Maher, S. P., Calla, J., Plouffe, D., Zhong, Y., Chen, K., Chaumeau, V., Conway, A. J., McNamara, C. W., Ibanez, M., Gagaring, K., … Winzeler, E. A. (2018). Open-source discovery of chemical leads for next-generation chemoprotective antimalarials. Science …
MMV1490405	CC(C)Cc1ccc(cc1)C(C)c1nn2c(nnc2s1)-c1ccco1		Biofocus cluster 1	0.3254	0.09	ND	ABS, liver	Antonova-Koch, Y., Meister, S., Abraham, M., Luth, M. R., Ottilie, S., Lukens, A. K., Sakata-Kato, T., Vanaerschot, M., Owen, E., Jado, J. C., Maher, S. P., Calla, J., Plouffe, D., Zhong, Y., Chen, K., Chaumeau, V., Conway, A. J., McNamara, C. W., Ibanez, M., Gagaring, K., … Winzeler, E. A. (2018). Open-source discovery of chemical leads for next-generation chemoprotective antimalarials. Science …
MMV407834	CCOc1ccccc1NC(C)C(=O)Nc1cc(ccc1N1CCOCC1)C(F)(F)F		Pathogen Box	0.304333	9.437	>25	ABS	Duffy, S., Sykes, M. L., Jones, A. J., Shelper, T. B., Simpson, M., Lang, R., Poulsen, S. A., Sleebs, B. E., & Avery, V. M. (2017). Screening the Medicines for Malaria Venture Pathogen Box across Multiple Pathogens Reclassifies Starting Points for Open-Source Drug Discovery. Antimicrobial agents and chemotherapy, 61(9), e00379-17. https://doi.org/10.1128/AAC.00379-17
MMV665789	CC(NCC1=CC=CC=C1)C1=CC(Cl)=CC=C1O			1.246	>5	>1.25	ABS	Cowell, A. N., Istvan, E. S., Lukens, A. K., Gomez-Lorenzo, M. G., Vanaerschot, M., Sakata-Kato, T., ... & Winzeler, E. A. (2018). Mapping the malaria parasite druggable genome by using in vitro evolution and chemogenomics. Science, 359(6372), 191-199.
MMV665794	FC(F)(F)C1=CC(NC2=C(NC3=CC(=CC=C3)C(F)(F)F)N=C3C=CC=CC3=N2)=CC=C1						ABS, liver	Kümpornsin K, Kochakarn T, Yeo T, Okombo J, Luth MR, Hoshizaki J, ..., Lee MCS. Generation of a mutator parasite to drive resistome discovery in Plasmodium falciparum. Nat Commun. 2023 May 27;14(1):3059
MMV665852	ClC1=CC=C(NC(=O)NC2=CC=C(Cl)C(Cl)=C2)C=C1Cl			1.17	0.3432	>1.25	ABS, liver	Cowell, A. N., Istvan, E. S., Lukens, A. K., Gomez-Lorenzo, M. G., Vanaerschot, M., Sakata-Kato, T., ... & Winzeler, E. A. (2018). Mapping the malaria parasite druggable genome by using in vitro evolution and chemogenomics. Science, 359(6372), 191-199.
MMV665882	OC(CNC1CCCCC1)Cn1c2ccc(I)cc2c2cc(I)ccc12		Cluster MMV 1	0.0727	3.055	0.323	ABS, gametocytes	Cowell, A. N., Istvan, E. S., Lukens, A. K., Gomez-Lorenzo, M. G., Vanaerschot, M., Sakata-Kato, T., ... & Winzeler, E. A. (2018). Mapping the malaria parasite druggable genome by using in vitro evolution and chemogenomics. Science, 359(6372), 191-199.
MMV665924	COC1=CC=C(C=C1)C(=O)C1CC1C1=CC=C(Cl)C=C1			0.82	>5	>1.25	ABS	Cowell, A. N., Istvan, E. S., Lukens, A. K., Gomez-Lorenzo, M. G., Vanaerschot, M., Sakata-Kato, T., ... & Winzeler, E. A. (2018). Mapping the malaria parasite druggable genome by using in vitro evolution and chemogenomics. Science, 359(6372), 191-199.
MMV665928	CCC(C)NCC(C1=CC=C(C=C1)Cl)(C2=CC=C(C=C2)Cl)O			0.494	>5	>1.25	ABS	Corey, V. C., Lukens, A. K., Istvan, E. S., Lee, M. C. S., Franco, V., Magistrado, P., Coburn-Flynn, O., Sakata-Kato, T., Fuchs, O., Gnädig, N. F., Goldgof, G., Linares, M., Gomez-Lorenzo, M. G., De Cózar, C., Lafuente-Monasterio, M. J., Prats, S., Meister, S., Tanaseichuk, O., Wree, M., Zhou, Y., … Winzeler, E. A. (2016). A broad analysis of resistance development in the malaria parasite. Nature…
MMV665939	FC1=CC=C(C=C1)C(=O)NC1=C(SC=C1)C(=O)NC1CCCCC1			1.04	>5	>1.25	ABS	Cowell, A. N., Istvan, E. S., Lukens, A. K., Gomez-Lorenzo, M. G., Vanaerschot, M., Sakata-Kato, T., ... & Winzeler, E. A. (2018). Mapping the malaria parasite druggable genome by using in vitro evolution and chemogenomics. Science, 359(6372), 191-199.
MMV666080	OC1=C2N=CC=CC2=CC=C1C(NC(=O)C1=CC=CC=C1)C1=CC=CC=C1			0.845	0.4636	7.21	ABS, liver	Corey, V. C., Lukens, A. K., Istvan, E. S., Lee, M. C. S., Franco, V., Magistrado, P., Coburn-Flynn, O., Sakata-Kato, T., Fuchs, O., Gnädig, N. F., Goldgof, G., Linares, M., Gomez-Lorenzo, M. G., De Cózar, C., Lafuente-Monasterio, M. J., Prats, S., Meister, S., Tanaseichuk, O., Wree, M., Zhou, Y., … Winzeler, E. A. (2016). A broad analysis of resistance development in the malaria parasite. Nature…
MMV667491	CN(C)CCCN1C=NC2=C(C1=N)C(C3=C(O2)C4=CC=CC=C4C=C3)C5=CC=C(C=C5)OC							Murithi, J. M., Deni, I., Pasaje, C. F. A., Okombo, J., Bridgford, J. L., Gnädig, N. F., ... & Fidock, D. A. (2021). The Plasmodium falciparum ABC transporter ABCI3 confers parasite strain-dependent pleiotropic antimalarial drug resistance. Cell Chemical Biology.
MMV668311	CNc1nc(NCCCN(C)C)c2sc(cc2n1)c3cccc(c3)C(F)(F)F			0.094	2.251	0.879	ABS	Murithi, J. M., Deni, I., Pasaje, C. F. A., Okombo, J., Bridgford, J. L., Gnädig, N. F., ... & Fidock, D. A. (2021). The Plasmodium falciparum ABC transporter ABCI3 confers parasite strain-dependent pleiotropic antimalarial drug resistance. Cell Chemical Biology.
MMV668399	C(C1CCN(CC1)C1=NC(=NC(=C1)C1=CC=CN=C1)C1=CC=NC=C1)N1CCOCC1			0.083	7.038	>12.5	ABS	Cowell, A. N., Istvan, E. S., Lukens, A. K., Gomez-Lorenzo, M. G., Vanaerschot, M., Sakata-Kato, T., ... & Winzeler, E. A. (2018). Mapping the malaria parasite druggable genome by using in vitro evolution and chemogenomics. Science, 359(6372), 191-199.
MMV673482	O=C(NC1=CC=CC=C1F)N(CC2)CCC2(CN(C(C)=O)[C@H]3CO)C4=C3NC5=C4C=CC(OC)=C5			0.0301	0.1946	ND	ABS, liver	Kato, N., Comer, E., Sakata-Kato, T., Sharma, A., Sharma, M., Maetani, M., Bastien, J., Brancucci, N.M., Bittker, J.A., and Corey, V. (2016). Diversity-oriented synthesis yields novel multistage antimalarial inhibitors. Nature.
MMV675939	FC(F)(F)C1=CC=C(NC2=CC(NC(C3=CC(C(F)(F)F)=CC=C3)=N4)=C4C=N2)N=C1						ABS	Murithi, J. M., Deni, I., Pasaje, C. F. A., Okombo, J., Bridgford, J. L., Gnädig, N. F., ... & Fidock, D. A. (2021). The Plasmodium falciparum ABC transporter ABCI3 confers parasite strain-dependent pleiotropic antimalarial drug resistance. Cell Chemical Biology.
MMV676881	CCn1cnc2c(Nc3cc(F)cc(F)c3)nc(nc12)C#N			0.4546	>25	>25	ABS	Tan, M. S. Y., Koussis, K., Withers-Martinez, C., Howell, S. A., Thomas, J. A., Hackett, F., Knuepfer, E., Shen, M., Hall, M. D., Snijders, A. P., & Blackman, M. J. (2021). Autocatalytic activation of a malarial egress protease is druggable and requires a protein cofactor. The EMBO journal, 40(11), e107226. https://doi.org/10.15252/embj.2020107226
MMV688533	C1=CC=NC(=C1)NC(=O)C2=C(C=CC(=C2)C#CC3=CC(=CC(=C3)C(F)(F)F)C(=O)N=C(N)N)C(F)(F)F							Murithi, J. M., Pascal, C., Bath, J., Boulenc, X., Gnädig, N. F., Pasaje, C., Rubiano, K., Yeo, T., Mok, S., Klieber, S., Desert, P., Jiménez-Díaz, M. B., Marfurt, J., Rouillier, M., Cherkaoui-Rbati, M. H., Gobeau, N., Wittlin, S., Uhlemann, A. C., Price, R. N., Wirjanata, G., … Leroy, D. (2021). The antimalarial MMV688533 provides potential for single-dose cures with a high barrier to Plasmodium…
MMV907364	OC1=CC=C(CC(=O)N2CC(CNC3=CC=CC=C3)C3(CN(C3)C3=CC=CC=C3)C2)C=C1			0.153		ND	ABS, liver
MMV973707	CC1=CC(N2CCC(C#N)(C3(C)CC3)C2=O)=CC(C(NCC4=CC(F)=CC(C5=CN(C)N=C5)=C4)=O)=N1			0.01			ABS	Okaniwa M, Shibata A, Ochida A, et al. Repositioning and Characterization of 1-(Pyridin-4-yl)pyrrolidin-2-one Derivatives as Plasmodium Cytoplasmic Prolyl-tRNA Synthetase Inhibitors. ACS Infect Dis. 2021;7(6):1680-1689. doi:10.1021/acsinfecdis.1c00020
MMV982556	O=C(C([C@@H](C)OC(C)(C)C)NC(CN(C)C(C(CSC(C1=CC=CC=C1)(C2=CC=CC=C2)C3=CC=CC=C3)N4)=O)=O)N(C)CC(NC(CSC(C5=CC=CC=C5)(C6=CC=CC=C6)C7=CC=CC=C7)C(N(C)CC4=O)=O)=O			0.002		ND	ABS, liver	Fagundez, C., Sellanes, D., Peña, S., Scarone, L., Aguiar, A. C. C., de Souza, J. O., Guido, R. V. C., Stewart, L., Yardley, V., Ottilie, S., Winzeler, E. A., Gamo, F. J., Sanz, L. M., & Serra, G. L. (2018). Synthesis, Profiling, and in Vivo Evaluation of Cyclopeptides Containing N-Methyl Amino Acids as Antiplasmodial Agents. ACS medicinal chemistry letters, 10(1), 137–141. https://doi.org/10.102…
NCP26	O=C(C1=NC=CN=C1NC(N2CCCCC2)=O)NC3CC4=C(C=CC=C4)C3			0.0674			ABS	Tye, M. A., Payne, N. C., Johansson, C., Singh, K., Santos, S. A., Fagbami, L., Pant, A., Sylvester, K., Luth, M. R., Marques, S., Whitman, M., Mota, M. M., Winzeler, E. A., Lukens, A. K., Derbyshire, E. R., Oppermann, U., Wirth, D. F., & Mazitschek, R. (2022). Elucidating the path to Plasmodium prolyl-tRNA synthetase inhibitors that overcome halofuginone resistance. Nature communications, 13(1),…
NEU1029	COC1=CC=C(NC2=C3C=CC(=CC3=NC=C2)C2=CC=C(C=C2)S(=O)(=O)N2CCN(C)CC2)C=C1Cl			0.012	1.8		ABS, liver	Ong, H. W., Adderley, J., Tobin, A. B., Drewry, D. H., & Doerig, C. (2023). Parasite and host kinases as targets for antimalarials. Expert opinion on therapeutic targets, 27(2), 151–169. https://doi.org/10.1080/14728222.2023.2185511
OSM-S-106	NC1=C2C(C=C(C3=CC=CC(S(=O)(N)=O)=C3)S2)=NC=N1			0.03	ND	ND	ABS	Tilley, L., Xie, S., Wang, Y., Morton, C., Metcalfe, R., Dogovski, C., Pasaje, C. F., Dunn, E., Luth, M., Kumpornsin, K., Istvan, E., Park, J., Fairhurst, K., Yeo, T., Yildirim, O., Bhebhe, M., Klug, D., Rutledge, P., Godoy, L., Dey, S., … Todd, M. (2023). Reaction hijacking inhibition of Plasmodium falciparum asparagine tRNA synthetase. Research square, rs.3.rs-3198291. https://doi.org/10.21203/…
Pepstatin n-butyl ester	CCCCOC(=O)CC(O)C(CC(C)C)NC(=O)C(C)NC(=O)CC(O)C(CC(C)C)NC(=O)C(NC(=O)C(NC(=O)CC(C)C)C(C)C)C(C)C			0.092	ND	ND	ABS	Istvan, E., Mallari, J.P., Corey, V.V., Dharia, N.V., Marshal, G.R, Winzeler, E.A., Goldberg, D.E. (2017). Esterase mutation is a mechanism of resistance to antimalarial compounds. Nature Communications.
Primaquine	CC(CCCN)NC1=C2C(=CC(=C1)OC)C=CC=N2			0.317	6.1	5.4	ABS	Cowell, A. N., Istvan, E. S., Lukens, A. K., Gomez-Lorenzo, M. G., Vanaerschot, M., Sakata-Kato, T., ... & Winzeler, E. A. (2018). Mapping the malaria parasite druggable genome by using in vitro evolution and chemogenomics. Science, 359(6372), 191-199.
Proguanil	CC(C)N=C(N)N=C(N)NC1=CC=C(C=C1)Cl			2–71	3.2			Skinner-Adams, T. S., Fisher, G. M., Riches, A. G., Hutt, O. E., Jarvis, K. E., Wilson, T., von Itzstein, M., Chopra, P., Antonova-Koch, Y., Meister, S., Winzeler, E. A., Clarke, M., Fidock, D. A., Burrows, J. N., Ryan, J. H., & Andrews, K. T. (2019). Cyclization-blocked proguanil as a strategy to improve the antimalarial activity of atovaquone. Communications biology, 2, 166. https://doi.org/10.…
PS-3	IC1=C(CS[C@@H]([C@@H]2OC(C)=O)O[C@H](COC(C)=O)[C@@H](OC(C)=O)[C@@H]2OC(C)=O)N=NN1C3=CC=C(S(=O)(N)=O)C=C3			1.2 ± 0.2	ND	ND	ABS	Fisher, G. M., Cobbold, S. A., Jezewski, A., Carpenter, E. F., Arnold, M., Cowell, A. N., ... & Andrews, K. T. (2020). The Key Glycolytic Enzyme Phosphofructokinase Is Involved in Resistance to Antiplasmodial Glycosides. Mbio, 11(6).
Sapanisertib	Nc1oc2c(n1)cc(cc2)c1nn(c2c1c(N)ncn2)C(C)C			0.07	0.134 ± 0.083	0.538 ± 0.062	ABS, liver, gametocytes	Arendse, L. B., Murithi, J. M., Qahash, T., Pasaje, C. F. A., Godoy, L. C., Dey, S., Gibhard, L., Ghidelli-Disse, S., Drewes, G., Bantscheff, M., Lafuente-Monasterio, M. J., Fienberg, S., Wambua, L., Gachuhi, S., Coertzen, D., van der Watt, M., Reader, J., Aswat, A. S., Erlank, E., Venter, N., … Chibale, K. (2022). The anticancer human mTOR inhibitor sapanisertib potently inhibits multiple Plasmo…
SJ247	undisclosed		SJ series	0.05	ND	ND	ABS	Jiménez-Díaz, M. B., Ebert, D., Salinas, Y., Pradhan, A., Lehane, A. M., Myrand-Lapierre, M. E., ... & Guy, R. K. (2014). (+)-SJ733, a clinical candidate for malaria that acts through ATP4 to induce rapid host-mediated clearance of Plasmodium. Proceedings of the National Academy of Sciences, 111(50), E5455-E5462.
SJ279	undisclosed		SJ series	0.04	ND	ND	ABS	Jiménez-Díaz, M. B., Ebert, D., Salinas, Y., Pradhan, A., Lehane, A. M., Myrand-Lapierre, M. E., ... & Guy, R. K. (2014). (+)-SJ733, a clinical candidate for malaria that acts through ATP4 to induce rapid host-mediated clearance of Plasmodium. Proceedings of the National Academy of Sciences, 111(50), E5455-E5462.
SJ311	undisclosed		SJ series	0.01	ND	ND	ABS	Jiménez-Díaz, M. B., Ebert, D., Salinas, Y., Pradhan, A., Lehane, A. M., Myrand-Lapierre, M. E., ... & Guy, R. K. (2014). (+)-SJ733, a clinical candidate for malaria that acts through ATP4 to induce rapid host-mediated clearance of Plasmodium. Proceedings of the National Academy of Sciences, 111(50), E5455-E5462.
SJ733	C1=CC=C2C(=C1)C(C(N(C2=O)CC(F)(F)F)C3=CN=CC=C3)C(=O)NC4=CC(=C(C=C4)F)C#N		SJ series	0.02	ND	ND	ABS	Jiménez-Díaz, M. B., Ebert, D., Salinas, Y., Pradhan, A., Lehane, A. M., Myrand-Lapierre, M. E., ... & Guy, R. K. (2014). (+)-SJ733, a clinical candidate for malaria that acts through ATP4 to induce rapid host-mediated clearance of Plasmodium. Proceedings of the National Academy of Sciences, 111(50), E5455-E5462.
SQ109	CC(=CCCC(=CCNCCNC1C2CC3CC(C2)CC1C3)C)C			1.39	ND	0.109	ABS, gametocytes	Reader, J., van der Watt, M. E., Taylor, D., Le Manach, C., Mittal, N., Ottilie, S., ... & Birkholtz, L. M. (2021). Multistage and transmission-blocking targeted antimalarials discovered from the open-source MMV Pandemic Response Box. Nature communications, 12(1), 1-15.
Suloctidil	CCCCCCCCNC(C)C(C1=CC=C(C=C1)SC(C)C)O			0.0925	ND	ND	ABS
TCMDC-124553	CCc1cc2c(s1)ncnc2Sc3[nH]c4ccccc4n3		thienopyrimidine	0.566			ABS, liver, gametocytes	Istvan, E. S., Guerra, F., Abraham, M., Huang, K. S., Rocamora, F., Zhao, H., Xu, L., Pasaje, C., Kumpornsin, K., Luth, M. R., Cui, H., Yang, T., Palomo Diaz, S., Gomez-Lorenzo, M. G., Qahash, T., Mittal, N., Ottilie, S., Niles, J., Lee, M. C. S., Llinas, M., … Winzeler, E. A. (2023). Cytoplasmic isoleucyl tRNA synthetase as an attractive multistage antimalarial drug target. Science translational…
TCMDC-125334	CCCN(CC1=NN=C(O1)C2=CC=CO2)C(=O)C3CCCN(C3)C(=O)C4=CC=C(C=C4)Cl			0.163 ± 0.049				Ross, L. S., Lafuente-Monasterio, M. J., Sakata-Kato, T., Mandt, R. E. K., Gamo, F. J., Wirth, D. F., & Lukens, A. K. (2018). Identification of Collateral Sensitivity to Dihydroorotate Dehydrogenase Inhibitors in Plasmodium falciparum. ACS infectious diseases, 4(4), 508–515. https://doi.org/10.1021/acsinfecdis.7b00217
Verapamil	CC(C)C(CCCN(C)CCC1=CC=C(OC)C(OC)=C1)(C#N)C2=CC(OC)=C(OC)C=C2						ABS	Geoffrey McFadden
WLL	CC(C)CC(C=CS(=O)(=O)C)NC(=O)C(CC(C)C)NC(=O)C(CC1=CNC2=CC=CC=C21)NC(=O)CN3CCOCC3		peptide vinyl sulfones	0.0121	ND	ND	ABS	Stokes, B. H., Yoo, E., Murithi, J. M., Luth, M. R., Afanasyev, P., da Fonseca, P. C., ... & Fidock, D. A. (2019). Covalent Plasmodium falciparum-selective proteasome inhibitors exhibit a low propensity for generating resistance in vitro and synergize with multiple antimalarial agents. PLoS pathogens, 15(6), e1007722.
WLW	O=C(N[C@@H](CC1=CNC2=C1C=CC=C2)C(N[C@@H](CC(C)C)C(N[C@@H](CC3=CNC4=C3C=CC=C4)/C=C/S(C)(=O)=O)=O)=O)CN5CCOCC5		peptide vinyl sulfones	0.0534	ND	ND	ABS	Stokes, B. H., Yoo, E., Murithi, J. M., Luth, M. R., Afanasyev, P., da Fonseca, P. C., ... & Fidock, D. A. (2019). Covalent Plasmodium falciparum-selective proteasome inhibitors exhibit a low propensity for generating resistance in vitro and synergize with multiple antimalarial agents. PLoS pathogens, 15(6), e1007722.
