# Supplementary material for: Systematic in vitro evolution in Plasmodium falciparum reveals key determinants of drug resistance
Source: Science. Author manuscript; Available in PMC 2025 Feb 10. (PMC11809290; doi:10.1126/science.adk9893)
Supplement: SupplementaryData3_SNVs-INDELs [file NIHMS2048195-supplement-SupplementaryData3_SNVs-INDELs.xlsx]

## Sheet: Sheet1
Supplementary Data 3. High-quality single nucleotide variants (SNVs) and indels in compound-selected clones. Raw sequences were processed (see Methods) and analyzed with GATK HaplotypeCaller to retain 55,831 high-quality variants. Clone name, compound, chromosome and mutation position for each variant are shown. Mutations were annotated using SnpEff (gene name, description, type, effect, impact, …
Clone Name	Compound	PubMed ID (if published)	Approximate IC50 Fold Shift (x)	Parasite Genetic Background	Lab	Chromosome	Position	Variant ID	Gene Name	Gene Description	Quality	Ref Base	Alt Base	Type	Effect	Impact	Codon Change	Amino Acid Change	Status	Miles Genome Classification	Located in Interpro Domain	Located in Low Complexity Region?	Located in UTR	UTR Gene if applicable	UTR Gene Description if applicable	Curated GO Component IDs	Curated GO Components	Curated GO Function IDs	Curated GO Functions	Curated GO Process IDs	Curated GO Processes
Fidock-PolDeltaKO-KM15HA-FL1-D6-KR	3-Hydroxypropanamidine 22	33666415		Dd2-polδ	Fidock	Pf3D7_02_v3	346641	MRL2923	PF3D7_0208400	conserved Plasmodium protein, unknown function	612.14	A	G	SNP	synonymous_variant	SILENT	aaT/aaC	p.Asn900Asn/c.2700T>C	clonal	Core	Yes	lowcomplexity	No	NA	NA			GO:0016791	phosphatase activity	GO:0016311	dephosphorylation
Fidock-PolDeltaKO-KM15HA-FL1-D6-KR	3-Hydroxypropanamidine 22	33666415		Dd2-polδ	Fidock	Pf3D7_04_v3	342718	MRL2924	PF3D7_0406500	NYN domain-containing protein, putative	1211.14	G	A	SNP	missense_variant	MISSENSE	tCt/tTt	p.Ser446Phe/c.1337C>T	clonal	Core	Yes	No	No	NA	NA
Fidock-PolDeltaKO-KM15HA-FL1-D6-KR	3-Hydroxypropanamidine 22	33666415		Dd2-polδ	Fidock	Pf3D7_06_v3	600189	MRL2925	PF3D7_0614300	major facilitator superfamily-related transporter, putative	888.14	G	A	SNP	missense_variant	MISSENSE	tCc/tTc	p.Ser110Phe/c.329C>T	clonal	Core	Yes	No	No	NA	NA	GO:0016020	membrane
Fidock-PolDeltaKO-KM15HA-FL1-D6-KR	3-Hydroxypropanamidine 22	33666415		Dd2-polδ	Fidock	Pf3D7_09_v3	612017	MRL2926		NA	581.1	AGTT	A	INDEL	intergenic_region			n.612018_612020delGTT	clonal	NA	No	lowcomplexity	No	NA	NA
Fidock-PolDeltaKO-KM15HA-FL1-D6-KR	3-Hydroxypropanamidine 22	33666415		Dd2-polδ	Fidock	Pf3D7_09_v3	1118186	MRL2927	PF3D7_0927400	conserved Plasmodium protein, unknown function	850.14	C	T	SNP	splice_acceptor_variant+intron_variant			c.796-1G>A	clonal	Core	No	No	No	NA	NA
Fidock-PolDeltaKO-KM15HA-FL1-D6-KR	3-Hydroxypropanamidine 22	33666415		Dd2-polδ	Fidock	Pf3D7_12_v3	550430	MRL2928	PF3D7_1212400	tetratricopeptide repeat protein, putative	566.14	C	T	SNP	synonymous_variant	SILENT	gcC/gcT	p.Ala181Ala/c.543C>T	clonal	Core	Yes	No	No	NA	NA
Fidock-PolDeltaKO-KM15HA-FL1-D6-KR	3-Hydroxypropanamidine 22	33666415		Dd2-polδ	Fidock	Pf3D7_12_v3	1212941	MRL2929	PF3D7_1229500	T-complex protein 1 subunit gamma	846.14	G	A	SNP	missense_variant	MISSENSE	aGa/aAa	p.Arg336Lys/c.1007G>A	clonal	Core	Yes	No	No	NA	NA	GO:0036396;GO:0005832;GO:0005829;GO:0005634	RNA N6-methyladenosine methyltransferase complex;chaperonin-containing T-complex;cytosol;nucleus	GO:0005524;GO:0051082	ATP binding;unfolded protein binding	GO:0006457	protein folding
Fidock-PolDeltaKO-KM15HA-FL1-D6-KR	3-Hydroxypropanamidine 22	33666415		Dd2-polδ	Fidock	Pf3D7_13_v3	1230446	MRL2930	PF3D7_1329100	myosin F, putative	785.14	G	T	SNP	missense_variant	MISSENSE	aCc/aAc	p.Thr1201Asn/c.3602C>A	clonal	Core	Yes	No	No	NA	NA	GO:0015629;GO:0045177;GO:0005737;GO:0005829;GO:0016459;GO:0031982	actin cytoskeleton;apical part of cell;cytoplasm;cytosol;myosin complex;vesicle	GO:0051015;GO:0030898;GO:0003774;GO:0000146	actin filament binding;actin-dependent ATPase activity;cytoskeletal motor activity;microfilament motor activity	GO:0007015;GO:0030048;GO:0007010;GO:0030050	actin filament organization;actin filament-based movement;cytoskeleton organization;vesicle transport along actin filament
Fidock-PolDeltaKO-KM15HA-FL1-D6-KR	3-Hydroxypropanamidine 22	33666415		Dd2-polδ	Fidock	Pf3D7_13_v3	2457557	MRL2931	PF3D7_1361200	conserved Plasmodium protein, unknown function	1031.1	G	GTAATAA	INDEL	disruptive_inframe_insertion		atc/aATAATAtc	p.Asn772_Asn773dup/c.2315_2320dupATAATA	clonal	Core	Yes	lowcomplexity	No	NA	NA	GO:0005634;GO:0005667	nucleus;transcription regulator complex
Fidock-PolDeltaKO-KM15HA-FL1-D6-KR	3-Hydroxypropanamidine 22	33666415		Dd2-polδ	Fidock	Pf3D7_14_v3	1956324	MRL2932	PF3D7_1447900	multidrug resistance protein 2	1364.9	G	A	SNP	missense_variant	MISSENSE	tCt/tTt	p.Ser451Phe/c.1352C>T	clonal	Core	Yes	No	No	NA	NA	GO:0005773	vacuole	GO:0042626;GO:0046872;GO:0046873	ATPase-coupled transmembrane transporter activity;metal ion binding;metal ion transmembrane transporter activity	GO:0009410;GO:0055085;GO:0006855	response to xenobiotic stimulus;transmembrane transport;xenobiotic transmembrane transport
Fidock-PolDeltaKO-KM15HA-FL1-D6-KR	3-Hydroxypropanamidine 22	33666415		Dd2-polδ	Fidock	Pf3D7_14_v3	2451631	MRL2933		NA	672.14	C	T	SNP	intergenic_region			n.2451631C>T	clonal	NA	No	No	No	NA	NA
Fidock-PolDeltaKO-KM15HA-FL1-D6-KR	3-Hydroxypropanamidine 22	33666415		Dd2-polδ	Fidock	Pf3D7_14_v3	3028265	MRL2934	PF3D7_1474200	conserved Plasmodium membrane protein, unknown function	921.14	G	A	SNP	synonymous_variant	SILENT	aaC/aaT	p.Asn3295Asn/c.9885C>T	clonal	Core	Yes	No	No	NA	NA	GO:0016020	membrane
Fidock-PolDeltaKO-KM15HA-FL2-C4-KR	3-Hydroxypropanamidine 22	33666415		Dd2-polδ	Fidock	Pf3D7_04_v3	348612	MRL2935	PF3D7_0406700	conserved Plasmodium protein, unknown function	623.46	G	T	SNP	missense_variant	MISSENSE	Gat/Tat	p.Asp189Tyr/c.565G>T	clonal	Core	Yes	No	No	NA	NA
Fidock-PolDeltaKO-KM15HA-FL2-C4-KR	3-Hydroxypropanamidine 22	33666415		Dd2-polδ	Fidock	Pf3D7_05_v3	869161	MRL2936	PF3D7_0521200	conserved protein, unknown function	708.67	G	A	SNP	synonymous_variant	SILENT	gaG/gaA	p.Glu90Glu/c.270G>A	clonal	Core	Yes	lowcomplexity	No	NA	NA	GO:0005739	mitochondrion
Fidock-PolDeltaKO-KM15HA-FL2-C4-KR	3-Hydroxypropanamidine 22	33666415		Dd2-polδ	Fidock	Pf3D7_08_v3	1212812	MRL2937	PF3D7_0828100	conserved Plasmodium protein, unknown function	650.13	C	T	SNP	missense_variant	MISSENSE	aGa/aAa	p.Arg876Lys/c.2627G>A	clonal	Core	Yes	lowcomplexity	No	NA	NA
Fidock-PolDeltaKO-KM15HA-FL2-C4-KR	3-Hydroxypropanamidine 22	33666415		Dd2-polδ	Fidock	Pf3D7_13_v3	986807	MRL2938	PF3D7_1323800	vacuolar protein sorting-associated protein 52, putative	1072.09	CTCATTATTATTG	C	INDEL	disruptive_inframe_deletion		gacaataataatgag/gag	p.Asp613_Asn616del/c.1839_1850delCAATAATAATGA	clonal	Core	Yes	lowcomplexity	No	NA	NA					GO:0006896	Golgi to vacuole transport
Fidock-PolDeltaKO-KM15HA-FL2-C4-KR	3-Hydroxypropanamidine 22	33666415		Dd2-polδ	Fidock	Pf3D7_13_v3	1581292	MRL2939		NA	502.13	G	A	SNP	intergenic_region			n.1581292G>A	clonal	NA	No	lowcomplexity	five_prime_UTR	PF3D7_1339300	conserved Plasmodium protein, unknown function
Fidock-PolDeltaKO-KM15HA-FL2-C4-KR	3-Hydroxypropanamidine 22	33666415		Dd2-polδ	Fidock	Pf3D7_14_v3	1956324	MRL2940	PF3D7_1447900	multidrug resistance protein 2	1364.9	G	A	SNP	missense_variant	MISSENSE	tCt/tTt	p.Ser451Phe/c.1352C>T	clonal	Core	Yes	No	No	NA	NA	GO:0005773	vacuole	GO:0042626;GO:0046872;GO:0046873	ATPase-coupled transmembrane transporter activity;metal ion binding;metal ion transmembrane transporter activity	GO:0009410;GO:0055085;GO:0006855	response to xenobiotic stimulus;transmembrane transport;xenobiotic transmembrane transport
11C-R-385	Artemisinin	29538461	NA	3D7	Bozdech	Pf3D7_01_v3	170694	MRL347	PF3D7_0103800	actin-related protein	688.98	C	CAT	INDEL	intron_variant			c.318+38_318+39insAT	clonal	Core	No	lowcomplexity	No	NA	NA	GO:0020036;GO:0045177;GO:0005869	Maurer's cleft;apical part of cell;dynactin complex	GO:0005200	structural constituent of cytoskeleton
11C-R-385	Artemisinin	29538461	NA	3D7	Bozdech	Pf3D7_02_v3	513860	MRL348	PF3D7_0212500	conserved Plasmodium protein, unknown function	775.84	GATTATAATAATA	G	INDEL	inframe_deletion		aataataattat/	p.Asn1464_Tyr1467del/c.4390_4401delAATAATAATTAT	clonal	Core	Yes	lowcomplexity	No	NA	NA	GO:0034399	nuclear periphery
11C-R-385	Artemisinin	29538461	NA	3D7	Bozdech	Pf3D7_04_v3	923966	MRL349	PF3D7_0420300	AP2 domain transcription factor, putative	1173.9	A	G	SNP	missense_variant	MISSENSE	Aca/Gca	p.Thr1993Ala/c.5977A>G	clonal	Core	Yes	No	No	NA	NA	GO:0005634	nucleus	GO:0005515;GO:0043565	protein binding;sequence-specific DNA binding
11C-R-385	Artemisinin	29538461	NA	3D7	Bozdech	Pf3D7_05_v3	1167265	MRL350	PF3D7_0528300	conserved protein, unknown function	707.89	G	T	SNP	missense_variant	MISSENSE	cCc/cAc	p.Pro249His/c.746C>A	clonal	Core	Yes	No	No	NA	NA
11C-R-385	Artemisinin	29538461	NA	3D7	Bozdech	Pf3D7_05_v3	1255799	MRL351	PF3D7_0530800	CPW-WPC family protein	681.36	A	AAT	INDEL	intron_variant			c.131-67_131-66insAT	clonal	Core	No	lowcomplexity	No	NA	NA	GO:0020036	Maurer's cleft
11C-R-385	Artemisinin	29538461	NA	3D7	Bozdech	Pf3D7_05_v3	1298930	MRL352		NA	564.6	A	AAT	INDEL	intergenic_region			n.1298930_1298931insAT	clonal	NA	No	lowcomplexity	No	NA	NA
11C-R-385	Artemisinin	29538461	NA	3D7	Bozdech	Pf3D7_07_v3	865304	MRL353		NA	700.85	T	TTA	INDEL	intergenic_region			n.865304_865305insTA	clonal	NA	No	lowcomplexity	five_prime_UTR	PF3D7_0719800	conserved protein, unknown function
11C-R-385	Artemisinin	29538461	NA	3D7	Bozdech	Pf3D7_08_v3	543210	MRL354	PF3D7_0810600	ATP-dependent RNA helicase DBP1, putative	1330.89	G	T	SNP	missense_variant	MISSENSE	Gct/Tct	p.Ala414Ser/c.1240G>T	clonal	Core	Yes	No	No	NA	NA	GO:0043186;GO:0005634	P granule;nucleus	GO:0003723;GO:0003724;GO:0003729	RNA binding;RNA helicase activity;mRNA binding
11C-R-385	Artemisinin	29538461	NA	3D7	Bozdech	Pf3D7_08_v3	662437	MRL355		NA	846.9	G	GTTTCT	INDEL	intergenic_region			n.662437_662438insTTTCT	clonal	NA	No	lowcomplexity	five_prime_UTR	PF3D7_0813400	conserved protein, unknown function
11C-R-385	Artemisinin	29538461	NA	3D7	Bozdech	Pf3D7_09_v3	595754	MRL356	PF3D7_0913900	arginine--tRNA ligase, putative	654.92	CATATATATATAT	C	INDEL	intron_variant			c.1410+59_1411-62delATATATATATAT	clonal	Core	No	lowcomplexity	No	NA	NA	GO:0020011	apicoplast	GO:0004814	arginine-tRNA ligase activity	GO:0006420	arginyl-tRNA aminoacylation
11C-R-385	Artemisinin	29538461	NA	3D7	Bozdech	Pf3D7_12_v3	1237510	MRL357	PF3D7_1230000	TBC domain-containing protein, putative	1326.43	C	A	SNP	stop_gained	NONSENSE	tCa/tAa	p.Ser816*/c.2447C>A	clonal	Core	Yes	No	No	NA	NA
11C-R-385	Artemisinin	29538461	NA	3D7	Bozdech	Pf3D7_13_v3	1006429	MRL358	PF3D7_1324300	conserved Plasmodium membrane protein, unknown function	1855.92	T	TGATTATTATTATGATAAC	INDEL	inframe_insertion		cat/cGTTATCATAATAATAATCat	p.Arg4286_Asn4291dup/c.12857_12874dupGTTATCATAATAATAATC	clonal	Core	Yes	lowcomplexity	No	NA	NA	GO:0016020	membrane
11C-R-385	Artemisinin	29538461	NA	3D7	Bozdech	Pf3D7_13_v3	2720248	MRL359	PF3D7_1368400	ribosomal protein L1, putative	899.91	A	T	SNP	missense_variant	MISSENSE	tTt/tAt	p.Phe202Tyr/c.605T>A	clonal	Core	Yes	No	No	NA	NA
11C-R-385	Artemisinin	29538461	NA	3D7	Bozdech	Pf3D7_13_v3	2807800	MRL360		NA	1428.95	AATAAAAAATATATT	A	INDEL	intergenic_region			n.2807801_2807814delATAAAAAATATATT	clonal	NA	No	lowcomplexity	No	NA	NA
11C-R-385	Artemisinin	29538461	NA	3D7	Bozdech	Pf3D7_14_v3	50199	MRL361	PF3D7_1401300	epoxide hydrolase 2	933.9	ATATTT	A	INDEL	intron_variant			c.198+14_198+18delAAATA	clonal	Core	No	lowcomplexity	No	NA	NA	GO:0030430;GO:0044538	host cell cytoplasm;host cell periphery	GO:0004177;GO:0004301;GO:0016787;GO:0030507	aminopeptidase activity;epoxide hydrolase activity;hydrolase activity;spectrin binding	GO:0020035	cytoadherence to microvasculature, mediated by symbiont protein
11C-R-474	Artemisinin	29538461	NA	3D7	Bozdech	Pf3D7_01_v3	170694	MRL362	PF3D7_0103800	actin-related protein	688.98	C	CAT	INDEL	intron_variant			c.318+38_318+39insAT	clonal	Core	No	lowcomplexity	No	NA	NA	GO:0020036;GO:0045177;GO:0005869	Maurer's cleft;apical part of cell;dynactin complex	GO:0005200	structural constituent of cytoskeleton
11C-R-474	Artemisinin	29538461	NA	3D7	Bozdech	Pf3D7_02_v3	513860	MRL363	PF3D7_0212500	conserved Plasmodium protein, unknown function	775.84	GATTATAATAATA	G	INDEL	inframe_deletion		aataataattat/	p.Asn1464_Tyr1467del/c.4390_4401delAATAATAATTAT	clonal	Core	Yes	lowcomplexity	No	NA	NA	GO:0034399	nuclear periphery
11C-R-474	Artemisinin	29538461	NA	3D7	Bozdech	Pf3D7_04_v3	923966	MRL364	PF3D7_0420300	AP2 domain transcription factor, putative	1173.9	A	G	SNP	missense_variant	MISSENSE	Aca/Gca	p.Thr1993Ala/c.5977A>G	clonal	Core	Yes	No	No	NA	NA	GO:0005634	nucleus	GO:0005515;GO:0043565	protein binding;sequence-specific DNA binding
11C-R-474	Artemisinin	29538461	NA	3D7	Bozdech	Pf3D7_05_v3	1167265	MRL365	PF3D7_0528300	conserved protein, unknown function	707.89	G	T	SNP	missense_variant	MISSENSE	cCc/cAc	p.Pro249His/c.746C>A	clonal	Core	Yes	No	No	NA	NA
11C-R-474	Artemisinin	29538461	NA	3D7	Bozdech	Pf3D7_05_v3	1255799	MRL366	PF3D7_0530800	CPW-WPC family protein	681.36	A	AAT	INDEL	intron_variant			c.131-67_131-66insAT	clonal	Core	No	lowcomplexity	No	NA	NA	GO:0020036	Maurer's cleft
11C-R-474	Artemisinin	29538461	NA	3D7	Bozdech	Pf3D7_05_v3	1298930	MRL367		NA	564.6	A	AAT	INDEL	intergenic_region			n.1298930_1298931insAT	clonal	NA	No	lowcomplexity	No	NA	NA
11C-R-474	Artemisinin	29538461	NA	3D7	Bozdech	Pf3D7_07_v3	865304	MRL368		NA	700.85	T	TTA	INDEL	intergenic_region			n.865304_865305insTA	clonal	NA	No	lowcomplexity	five_prime_UTR	PF3D7_0719800	conserved protein, unknown function
11C-R-474	Artemisinin	29538461	NA	3D7	Bozdech	Pf3D7_08_v3	543210	MRL369	PF3D7_0810600	ATP-dependent RNA helicase DBP1, putative	1330.89	G	T	SNP	missense_variant	MISSENSE	Gct/Tct	p.Ala414Ser/c.1240G>T	clonal	Core	Yes	No	No	NA	NA	GO:0043186;GO:0005634	P granule;nucleus	GO:0003723;GO:0003724;GO:0003729	RNA binding;RNA helicase activity;mRNA binding
11C-R-474	Artemisinin	29538461	NA	3D7	Bozdech	Pf3D7_08_v3	662437	MRL370		NA	846.9	G	GTTTCT	INDEL	intergenic_region			n.662437_662438insTTTCT	clonal	NA	No	lowcomplexity	five_prime_UTR	PF3D7_0813400	conserved protein, unknown function
11C-R-474	Artemisinin	29538461	NA	3D7	Bozdech	Pf3D7_09_v3	595754	MRL371	PF3D7_0913900	arginine--tRNA ligase, putative	654.92	CATATATATATAT	C	INDEL	intron_variant			c.1410+59_1411-62delATATATATATAT	clonal	Core	No	lowcomplexity	No	NA	NA	GO:0020011	apicoplast	GO:0004814	arginine-tRNA ligase activity	GO:0006420	arginyl-tRNA aminoacylation
11C-R-474	Artemisinin	29538461	NA	3D7	Bozdech	Pf3D7_12_v3	1237510	MRL372	PF3D7_1230000	TBC domain-containing protein, putative	1326.43	C	A	SNP	stop_gained	NONSENSE	tCa/tAa	p.Ser816*/c.2447C>A	clonal	Core	Yes	No	No	NA	NA
11C-R-474	Artemisinin	29538461	NA	3D7	Bozdech	Pf3D7_13_v3	1006429	MRL373	PF3D7_1324300	conserved Plasmodium membrane protein, unknown function	1855.92	T	TGATTATTATTATGATAAC	INDEL	inframe_insertion		cat/cGTTATCATAATAATAATCat	p.Arg4286_Asn4291dup/c.12857_12874dupGTTATCATAATAATAATC	clonal	Core	Yes	lowcomplexity	No	NA	NA	GO:0016020	membrane
11C-R-474	Artemisinin	29538461	NA	3D7	Bozdech	Pf3D7_13_v3	2720248	MRL374	PF3D7_1368400	ribosomal protein L1, putative	899.91	A	T	SNP	missense_variant	MISSENSE	tTt/tAt	p.Phe202Tyr/c.605T>A	clonal	Core	Yes	No	No	NA	NA
11C-R-474	Artemisinin	29538461	NA	3D7	Bozdech	Pf3D7_13_v3	2807800	MRL375		NA	1428.95	AATAAAAAATATATT	A	INDEL	intergenic_region			n.2807801_2807814delATAAAAAATATATT	clonal	NA	No	lowcomplexity	No	NA	NA
11C-R-474	Artemisinin	29538461	NA	3D7	Bozdech	Pf3D7_14_v3	50199	MRL376	PF3D7_1401300	epoxide hydrolase 2	933.9	ATATTT	A	INDEL	intron_variant			c.198+14_198+18delAAATA	clonal	Core	No	lowcomplexity	No	NA	NA	GO:0030430;GO:0044538	host cell cytoplasm;host cell periphery	GO:0004177;GO:0004301;GO:0016787;GO:0030507	aminopeptidase activity;epoxide hydrolase activity;hydrolase activity;spectrin binding	GO:0020035	cytoadherence to microvasculature, mediated by symbiont protein
3D7-C3-3T-1	Lopinavir	New Data	5.14286	3D7	Skinner-Adams	Pf3D7_03_v3	501577	MRL3166	PF3D7_0311600	dolichyl-diphosphooligosaccharide--protein glycosyltransferase subunit OST1, putative	799.11	GTATT	G	INDEL	intron_variant			c.1701-52_1701-49delTATT	clonal	Core	No	lowcomplexity	No	NA	NA	GO:0020011;GO:0008250	apicoplast;oligosaccharyltransferase complex			GO:0018279;GO:0006486	protein N-linked glycosylation via asparagine;protein glycosylation
3D7-C3-3T-1	Lopinavir	New Data	5.14286	3D7	Skinner-Adams	Pf3D7_05_v3	958502	MRL3167	PF3D7_0523000	multidrug resistance protein, MDR1	21826.2	A	T	SNP	missense_variant	MISSENSE	Att/Ttt	p.Ile205Phe/c.613A>T	clonal	Core	Yes	No	No	NA	NA	GO:0020020;GO:0005634	food vacuole;nucleus	GO:0042626;GO:0005515	ATPase-coupled transmembrane transporter activity;protein binding	GO:0042493;GO:0009410;GO:0055085	response to drug;response to xenobiotic stimulus;transmembrane transport
3D7-C3-3T-1	Lopinavir	New Data	5.14286	3D7	Skinner-Adams	Pf3D7_06_v3	1234647	MRL3168	PF3D7_0629700	SET domain protein, putative	7300.15	A	T	SNP	missense_variant	MISSENSE	cAa/cTa	p.Gln4236Leu/c.12707A>T	clonal	Core	Yes	No	No	NA	NA	GO:0035097;GO:0005634	histone methyltransferase complex;nucleus	GO:0042800;GO:0005515;GO:0019904	histone methyltransferase activity (H3-K4 specific);protein binding;protein domain specific binding	GO:0051568;GO:0045893	histone H3-K4 methylation;positive regulation of transcription, DNA-templated
3D7-C3-3T-1	Lopinavir	New Data	5.14286	3D7	Skinner-Adams	Pf3D7_10_v3	1326085	MRL3169	PF3D7_1033100	S-adenosylmethionine decarboxylase/ornithine decarboxylase	538.49	TTTATTATTA	T	INDEL	disruptive_inframe_deletion		aataataataaa/aaa	p.Asn781_Asn783del/c.2343_2351delTAATAATAA	clonal	Core	Yes	lowcomplexity	No	NA	NA	GO:0005737	cytoplasm	GO:0004014;GO:0004586	adenosylmethionine decarboxylase activity;ornithine decarboxylase activity	GO:0006596;GO:0033387;GO:0009445	polyamine biosynthetic process;putrescine biosynthetic process from ornithine;putrescine metabolic process
3D7-C3-3T-1	Lopinavir	New Data	5.14286	3D7	Skinner-Adams	Pf3D7_10_v3	1336031	MRL3170	PF3D7_1033200	early transcribed membrane protein 10.2	2857.15	T	G	SNP	synonymous_variant	SILENT	tcT/tcG	p.Ser270Ser/c.810T>G	clonal	Core	Yes	No	No	NA	NA	GO:0020036;GO:0005634;GO:0020005	Maurer's cleft;nucleus;symbiont-containing vacuole membrane
3D7-C3-3T-1	Lopinavir	New Data	5.14286	3D7	Skinner-Adams	Pf3D7_13_v3	2884870	MRL3171	PF3D7_1373500	erythrocyte membrane protein 1, PfEMP1	993.48	A	T	SNP	synonymous_variant	SILENT	gtT/gtA	p.Val2196Val/c.6588T>A	clonal	Subtelomeric Hypervariable	Yes	No	No	NA	NA
3D7-C3-3T-1	Lopinavir	New Data	5.14286	3D7	Skinner-Adams	Pf3D7_13_v3	2884886	MRL3172	PF3D7_1373500	erythrocyte membrane protein 1, PfEMP1	1848.18	G	C	SNP	missense_variant	MISSENSE	aCt/aGt	p.Thr2191Ser/c.6572C>G	clonal	Subtelomeric Hypervariable	Yes	No	No	NA	NA
3D7-C3-3T-1	Lopinavir	New Data	5.14286	3D7	Skinner-Adams	Pf3D7_13_v3	2884901	MRL3173	PF3D7_1373500	erythrocyte membrane protein 1, PfEMP1	3562.15	G	A	SNP	missense_variant	MISSENSE	gCa/gTa	p.Ala2186Val/c.6557C>T	clonal	Subtelomeric Hypervariable	Yes	No	No	NA	NA
3D7-C3-3T-1	Lopinavir	New Data	5.14286	3D7	Skinner-Adams	Pf3D7_13_v3	2884906	MRL3174	PF3D7_1373500	erythrocyte membrane protein 1, PfEMP1	3617.15	A	T	SNP	missense_variant	MISSENSE	caT/caA	p.His2184Gln/c.6552T>A	clonal	Subtelomeric Hypervariable	Yes	No	No	NA	NA
3D7-C3-3T-1	Lopinavir	New Data	5.14286	3D7	Skinner-Adams	Pf3D7_14_v3	1796981	MRL3175			1203.93	C	CATAA	INDEL	intergenic_region			n.1796981_1796982insATAA	clonal	NA	No	lowcomplexity	No	NA	NA
3D7-C3-3T-11	Lopinavir	New Data	5.04762	3D7	Skinner-Adams	Pf3D7_05_v3	958502	MRL3176	PF3D7_0523000	multidrug resistance protein, MDR1	21826.2	A	T	SNP	missense_variant	MISSENSE	Att/Ttt	p.Ile205Phe/c.613A>T	clonal	Core	Yes	No	No	NA	NA	GO:0020020;GO:0005634	food vacuole;nucleus	GO:0042626;GO:0005515	ATPase-coupled transmembrane transporter activity;protein binding	GO:0042493;GO:0009410;GO:0055085	response to drug;response to xenobiotic stimulus;transmembrane transport
3D7-C3-3T-11	Lopinavir	New Data	5.04762	3D7	Skinner-Adams	Pf3D7_06_v3	1234647	MRL3177	PF3D7_0629700	SET domain protein, putative	7300.15	A	T	SNP	missense_variant	MISSENSE	cAa/cTa	p.Gln4236Leu/c.12707A>T	clonal	Core	Yes	No	No	NA	NA	GO:0035097;GO:0005634	histone methyltransferase complex;nucleus	GO:0042800;GO:0005515;GO:0019904	histone methyltransferase activity (H3-K4 specific);protein binding;protein domain specific binding	GO:0051568;GO:0045893	histone H3-K4 methylation;positive regulation of transcription, DNA-templated
3D7-C3-3T-11	Lopinavir	New Data	5.04762	3D7	Skinner-Adams	Pf3D7_13_v3	2884870	MRL3178	PF3D7_1373500	erythrocyte membrane protein 1, PfEMP1	993.48	A	T	SNP	synonymous_variant	SILENT	gtT/gtA	p.Val2196Val/c.6588T>A	clonal	Subtelomeric Hypervariable	Yes	No	No	NA	NA
3D7-C3-3T-11	Lopinavir	New Data	5.04762	3D7	Skinner-Adams	Pf3D7_13_v3	2884886	MRL3179	PF3D7_1373500	erythrocyte membrane protein 1, PfEMP1	1848.18	G	C	SNP	missense_variant	MISSENSE	aCt/aGt	p.Thr2191Ser/c.6572C>G	clonal	Subtelomeric Hypervariable	Yes	No	No	NA	NA
3D7-C3-3T-11	Lopinavir	New Data	5.04762	3D7	Skinner-Adams	Pf3D7_13_v3	2884901	MRL3180	PF3D7_1373500	erythrocyte membrane protein 1, PfEMP1	3562.15	G	A	SNP	missense_variant	MISSENSE	gCa/gTa	p.Ala2186Val/c.6557C>T	clonal	Subtelomeric Hypervariable	Yes	No	No	NA	NA
3D7-C3-3T-11	Lopinavir	New Data	5.04762	3D7	Skinner-Adams	Pf3D7_13_v3	2884906	MRL3181	PF3D7_1373500	erythrocyte membrane protein 1, PfEMP1	3617.15	A	T	SNP	missense_variant	MISSENSE	caT/caA	p.His2184Gln/c.6552T>A	clonal	Subtelomeric Hypervariable	Yes	No	No	NA	NA
3D7-C3-3T-11	Lopinavir	New Data	5.04762	3D7	Skinner-Adams	Pf3D7_14_v3	1796981	MRL3182			1203.93	C	CATAA	INDEL	intergenic_region			n.1796981_1796982insATAA	clonal	NA	No	lowcomplexity	No	NA	NA
3D7-C3-3T-12	Lopinavir	New Data	5.65873	3D7	Skinner-Adams	Pf3D7_05_v3	958502	MRL3183	PF3D7_0523000	multidrug resistance protein, MDR1	21826.2	A	T	SNP	missense_variant	MISSENSE	Att/Ttt	p.Ile205Phe/c.613A>T	clonal	Core	Yes	No	No	NA	NA	GO:0020020;GO:0005634	food vacuole;nucleus	GO:0042626;GO:0005515	ATPase-coupled transmembrane transporter activity;protein binding	GO:0042493;GO:0009410;GO:0055085	response to drug;response to xenobiotic stimulus;transmembrane transport
3D7-C3-3T-12	Lopinavir	New Data	5.65873	3D7	Skinner-Adams	Pf3D7_06_v3	191813	MRL3184	PF3D7_0604500	conserved Plasmodium protein, unknown function	1648.11	AAATAAT	A	INDEL	inframe_deletion		aataat/	p.Asn939_Asn940del/c.2815_2820delAATAAT	clonal	Core	Yes	lowcomplexity	No	NA	NA	GO:0005634	nucleus	GO:0003729	mRNA binding
3D7-C3-3T-12	Lopinavir	New Data	5.65873	3D7	Skinner-Adams	Pf3D7_06_v3	1234647	MRL3185	PF3D7_0629700	SET domain protein, putative	7300.15	A	T	SNP	missense_variant	MISSENSE	cAa/cTa	p.Gln4236Leu/c.12707A>T	clonal	Core	Yes	No	No	NA	NA	GO:0035097;GO:0005634	histone methyltransferase complex;nucleus	GO:0042800;GO:0005515;GO:0019904	histone methyltransferase activity (H3-K4 specific);protein binding;protein domain specific binding	GO:0051568;GO:0045893	histone H3-K4 methylation;positive regulation of transcription, DNA-templated
3D7-C3-3T-12	Lopinavir	New Data	5.65873	3D7	Skinner-Adams	Pf3D7_11_v3	1650290	MRL3186	PF3D7_1141100	conserved Plasmodium protein, unknown function	507.15	A	C	SNP	missense_variant	MISSENSE	Aat/Cat	p.Asn324His/c.970A>C	clonal	Core	Yes	lowcomplexity	No	NA	NA
3D7-C3-3T-12	Lopinavir	New Data	5.65873	3D7	Skinner-Adams	Pf3D7_11_v3	2031001	MRL3187	PF3D7_1150400	erythrocyte membrane protein 1, PfEMP1	2048.15	C	A	SNP	missense_variant	MISSENSE	Cat/Aat	p.His1729Asn/c.5185C>A	clonal	Subtelomeric Hypervariable	Yes	No	No	NA	NA	GO:0020002;GO:0020030	host cell plasma membrane;infected host cell surface knob	GO:0050839;GO:0046789	cell adhesion molecule binding;host cell surface receptor binding	GO:0020033;GO:0098609;GO:0020035;GO:0020013	antigenic variation;cell-cell adhesion;cytoadherence to microvasculature, mediated by symbiont protein;modulation by symbiont of host erythrocyte aggregation
3D7-C3-3T-12	Lopinavir	New Data	5.65873	3D7	Skinner-Adams	Pf3D7_13_v3	2884870	MRL3188	PF3D7_1373500	erythrocyte membrane protein 1, PfEMP1	993.48	A	T	SNP	synonymous_variant	SILENT	gtT/gtA	p.Val2196Val/c.6588T>A	clonal	Subtelomeric Hypervariable	Yes	No	No	NA	NA
3D7-C3-3T-12	Lopinavir	New Data	5.65873	3D7	Skinner-Adams	Pf3D7_13_v3	2884886	MRL3189	PF3D7_1373500	erythrocyte membrane protein 1, PfEMP1	1848.18	G	C	SNP	missense_variant	MISSENSE	aCt/aGt	p.Thr2191Ser/c.6572C>G	clonal	Subtelomeric Hypervariable	Yes	No	No	NA	NA
3D7-C3-3T-12	Lopinavir	New Data	5.65873	3D7	Skinner-Adams	Pf3D7_13_v3	2884901	MRL3190	PF3D7_1373500	erythrocyte membrane protein 1, PfEMP1	3562.15	G	A	SNP	missense_variant	MISSENSE	gCa/gTa	p.Ala2186Val/c.6557C>T	clonal	Subtelomeric Hypervariable	Yes	No	No	NA	NA
3D7-C3-3T-12	Lopinavir	New Data	5.65873	3D7	Skinner-Adams	Pf3D7_13_v3	2884906	MRL3191	PF3D7_1373500	erythrocyte membrane protein 1, PfEMP1	3617.15	A	T	SNP	missense_variant	MISSENSE	caT/caA	p.His2184Gln/c.6552T>A	clonal	Subtelomeric Hypervariable	Yes	No	No	NA	NA
3D7-C3-3T-12	Lopinavir	New Data	5.65873	3D7	Skinner-Adams	Pf3D7_14_v3	1796981	MRL3192			1203.93	C	CATAA	INDEL	intergenic_region			n.1796981_1796982insATAA	clonal	NA	No	lowcomplexity	No	NA	NA
3D7-C3-3T-14	Lopinavir	New Data	5.60317	3D7	Skinner-Adams	Pf3D7_05_v3	958502	MRL3193	PF3D7_0523000	multidrug resistance protein, MDR1	21826.2	A	T	SNP	missense_variant	MISSENSE	Att/Ttt	p.Ile205Phe/c.613A>T	clonal	Core	Yes	No	No	NA	NA	GO:0020020;GO:0005634	food vacuole;nucleus	GO:0042626;GO:0005515	ATPase-coupled transmembrane transporter activity;protein binding	GO:0042493;GO:0009410;GO:0055085	response to drug;response to xenobiotic stimulus;transmembrane transport
3D7-C3-3T-14	Lopinavir	New Data	5.60317	3D7	Skinner-Adams	Pf3D7_06_v3	1234647	MRL3194	PF3D7_0629700	SET domain protein, putative	7300.15	A	T	SNP	missense_variant	MISSENSE	cAa/cTa	p.Gln4236Leu/c.12707A>T	clonal	Core	Yes	No	No	NA	NA	GO:0035097;GO:0005634	histone methyltransferase complex;nucleus	GO:0042800;GO:0005515;GO:0019904	histone methyltransferase activity (H3-K4 specific);protein binding;protein domain specific binding	GO:0051568;GO:0045893	histone H3-K4 methylation;positive regulation of transcription, DNA-templated
3D7-C3-3T-14	Lopinavir	New Data	5.60317	3D7	Skinner-Adams	Pf3D7_13_v3	2884870	MRL3195	PF3D7_1373500	erythrocyte membrane protein 1, PfEMP1	993.48	A	T	SNP	synonymous_variant	SILENT	gtT/gtA	p.Val2196Val/c.6588T>A	clonal	Subtelomeric Hypervariable	Yes	No	No	NA	NA
3D7-C3-3T-14	Lopinavir	New Data	5.60317	3D7	Skinner-Adams	Pf3D7_13_v3	2884886	MRL3196	PF3D7_1373500	erythrocyte membrane protein 1, PfEMP1	1848.18	G	C	SNP	missense_variant	MISSENSE	aCt/aGt	p.Thr2191Ser/c.6572C>G	clonal	Subtelomeric Hypervariable	Yes	No	No	NA	NA
3D7-C3-3T-14	Lopinavir	New Data	5.60317	3D7	Skinner-Adams	Pf3D7_13_v3	2884901	MRL3197	PF3D7_1373500	erythrocyte membrane protein 1, PfEMP1	3562.15	G	A	SNP	missense_variant	MISSENSE	gCa/gTa	p.Ala2186Val/c.6557C>T	clonal	Subtelomeric Hypervariable	Yes	No	No	NA	NA
3D7-C3-3T-14	Lopinavir	New Data	5.60317	3D7	Skinner-Adams	Pf3D7_13_v3	2884906	MRL3198	PF3D7_1373500	erythrocyte membrane protein 1, PfEMP1	3617.15	A	T	SNP	missense_variant	MISSENSE	caT/caA	p.His2184Gln/c.6552T>A	clonal	Subtelomeric Hypervariable	Yes	No	No	NA	NA
3D7-C3-3T-14	Lopinavir	New Data	5.60317	3D7	Skinner-Adams	Pf3D7_14_v3	794796	MRL3199	PF3D7_1419100	ATP-dependent rRNA helicase SPB4, putative	1685.15	A	T	SNP	missense_variant	MISSENSE	Aat/Tat	p.Asn349Tyr/c.1045A>T	clonal	Core	Yes	lowcomplexity	No	NA	NA	GO:0005737;GO:0005730;GO:0005634	cytoplasm;nucleolus;nucleus	GO:0043138;GO:0008094;GO:0008186;GO:0003724	3'-5' DNA helicase activity;ATP-dependent activity, acting on DNA;ATP-dependent activity, acting on RNA;RNA helicase activity
3D7-C4-4T-11	Lopinavir	New Data	3.61268	3D7	Skinner-Adams	Pf3D7_02_v3	636463	MRL3200	PF3D7_0215400	conserved Plasmodium protein, unknown function	4601.15	C	G	SNP	missense_variant	MISSENSE	Ggt/Cgt	p.Gly349Arg/c.1045G>C	clonal	Core	Yes	No	No	NA	NA
3D7-C4-4T-11	Lopinavir	New Data	3.61268	3D7	Skinner-Adams	Pf3D7_03_v3	670335	MRL3201	PF3D7_0316600	formate-nitrite transporter	22545.2	T	G	SNP	missense_variant	MISSENSE	Ata/Cta	p.Ile92Leu/c.274A>C	clonal	Core	Yes	No	No	NA	NA	GO:0009986;GO:0005887;GO:0005886	cell surface;integral component of plasma membrane;plasma membrane	GO:0015513;GO:0015650	high-affinity secondary active nitrite transmembrane transporter activity;lactate:proton symporter activity	GO:0006846;GO:0015724;GO:0035873;GO:0015707;GO:0006848;GO:0009410	acetate transport;formate transport;lactate transmembrane transport;nitrite transport;pyruvate transport;response to xenobiotic stimulus
3D7-C4-4T-11	Lopinavir	New Data	3.61268	3D7	Skinner-Adams	Pf3D7_05_v3	958767	MRL3202	PF3D7_0523000	multidrug resistance protein, MDR1	29218.2	G	T	SNP	missense_variant	MISSENSE	gGt/gTt	p.Gly293Val/c.878G>T	clonal	Core	Yes	No	No	NA	NA	GO:0020020;GO:0005634	food vacuole;nucleus	GO:0042626;GO:0005515	ATPase-coupled transmembrane transporter activity;protein binding	GO:0042493;GO:0009410;GO:0055085	response to drug;response to xenobiotic stimulus;transmembrane transport
3D7-C4-4T-11	Lopinavir	New Data	3.61268	3D7	Skinner-Adams	Pf3D7_08_v3	267691	MRL3203	PF3D7_0804500	conserved Plasmodium membrane protein, unknown function	1649.11	ATTCATATATAATATG	A	INDEL	intron_variant			c.17458-98_17458-84delTTCATATATAATATG	clonal	Core	No	lowcomplexity	No	NA	NA	GO:0043291;GO:0016020	RAVE complex;membrane			GO:0007035	vacuolar acidification
3D7-C4-4T-11	Lopinavir	New Data	3.61268	3D7	Skinner-Adams	Pf3D7_09_v3	236870	MRL3204	PF3D7_0905100	nucleoporin NUP221, putative	3720.16	CATAT	C	INDEL	intron_variant			c.5986-25_5986-22delATAT	clonal	Core	No	lowcomplexity	No	NA	NA	GO:0005737;GO:0034399;GO:0005643;GO:0005634;GO:0020003	cytoplasm;nuclear periphery;nuclear pore;nucleus;symbiont-containing vacuole
3D7-C4-4T-11	Lopinavir	New Data	3.61268	3D7	Skinner-Adams	Pf3D7_13_v3	427644	MRL3205	PF3D7_1309300	U4/U6 small nuclear ribonucleoprotein PRP3, putative	662.87	A	ATATTAT	INDEL	inframe_insertion		att/aATAATAtt	p.Asn665_Asn666dup/c.1994_1999dupATAATA	clonal	Core	Yes	lowcomplexity	No	NA	NA	GO:0046540	U4/U6 x U5 tri-snRNP complex			GO:0000398	mRNA splicing, via spliceosome
3D7-C4-4T-14	Lopinavir	New Data	3	3D7	Skinner-Adams	Pf3D7_03_v3	670335	MRL3206	PF3D7_0316600	formate-nitrite transporter	22545.2	T	G	SNP	missense_variant	MISSENSE	Ata/Cta	p.Ile92Leu/c.274A>C	clonal	Core	Yes	No	No	NA	NA	GO:0009986;GO:0005887;GO:0005886	cell surface;integral component of plasma membrane;plasma membrane	GO:0015513;GO:0015650	high-affinity secondary active nitrite transmembrane transporter activity;lactate:proton symporter activity	GO:0006846;GO:0015724;GO:0035873;GO:0015707;GO:0006848;GO:0009410	acetate transport;formate transport;lactate transmembrane transport;nitrite transport;pyruvate transport;response to xenobiotic stimulus
3D7-C4-4T-14	Lopinavir	New Data	3	3D7	Skinner-Adams	Pf3D7_05_v3	958767	MRL3207	PF3D7_0523000	multidrug resistance protein, MDR1	29218.2	G	T	SNP	missense_variant	MISSENSE	gGt/gTt	p.Gly293Val/c.878G>T	clonal	Core	Yes	No	No	NA	NA	GO:0020020;GO:0005634	food vacuole;nucleus	GO:0042626;GO:0005515	ATPase-coupled transmembrane transporter activity;protein binding	GO:0042493;GO:0009410;GO:0055085	response to drug;response to xenobiotic stimulus;transmembrane transport
3D7-C4-4T-14	Lopinavir	New Data	3	3D7	Skinner-Adams	Pf3D7_09_v3	236870	MRL3208	PF3D7_0905100	nucleoporin NUP221, putative	3720.16	CATAT	C	INDEL	intron_variant			c.5986-25_5986-22delATAT	clonal	Core	No	lowcomplexity	No	NA	NA	GO:0005737;GO:0034399;GO:0005643;GO:0005634;GO:0020003	cytoplasm;nuclear periphery;nuclear pore;nucleus;symbiont-containing vacuole
3D7-C4-4T-14	Lopinavir	New Data	3	3D7	Skinner-Adams	Pf3D7_09_v3	1203204	MRL3209	PF3D7_0930300	merozoite surface protein 1	948.15	A	T	SNP	missense_variant	MISSENSE	Aca/Tca	p.Thr465Ser/c.1393A>T	clonal	Core	Yes	lowcomplexity	No	NA	NA	GO:0046658;GO:1903561;GO:0020020;GO:0005634	anchored component of plasma membrane;extracellular vesicle;food vacuole;nucleus	GO:0003723;GO:0046812;GO:0005515;GO:0044877	RNA binding;host cell surface binding;protein binding;protein-containing complex binding	GO:0044409;GO:0035891	entry into host;exit from host cell
3D7-C4-4T-8	Lopinavir	New Data	4.01408	3D7	Skinner-Adams	Pf3D7_03_v3	670335	MRL3210	PF3D7_0316600	formate-nitrite transporter	22545.2	T	G	SNP	missense_variant	MISSENSE	Ata/Cta	p.Ile92Leu/c.274A>C	clonal	Core	Yes	No	No	NA	NA	GO:0009986;GO:0005887;GO:0005886	cell surface;integral component of plasma membrane;plasma membrane	GO:0015513;GO:0015650	high-affinity secondary active nitrite transmembrane transporter activity;lactate:proton symporter activity	GO:0006846;GO:0015724;GO:0035873;GO:0015707;GO:0006848;GO:0009410	acetate transport;formate transport;lactate transmembrane transport;nitrite transport;pyruvate transport;response to xenobiotic stimulus
3D7-C4-4T-8	Lopinavir	New Data	4.01408	3D7	Skinner-Adams	Pf3D7_05_v3	958767	MRL3211	PF3D7_0523000	multidrug resistance protein, MDR1	29218.2	G	T	SNP	missense_variant	MISSENSE	gGt/gTt	p.Gly293Val/c.878G>T	clonal	Core	Yes	No	No	NA	NA	GO:0020020;GO:0005634	food vacuole;nucleus	GO:0042626;GO:0005515	ATPase-coupled transmembrane transporter activity;protein binding	GO:0042493;GO:0009410;GO:0055085	response to drug;response to xenobiotic stimulus;transmembrane transport
3D7-C4-4T-8	Lopinavir	New Data	4.01408	3D7	Skinner-Adams	Pf3D7_06_v3	1250787	MRL3212	PF3D7_0629900	sec14-like cytosolic factor or phosphatidylinositol/phosphatidylcholine transfer protein, putative	2855.15	G	T	SNP	missense_variant	MISSENSE	Gta/Tta	p.Val126Leu/c.376G>T	clonal	Core	Yes	No	No	NA	NA	GO:0005794	Golgi apparatus			GO:0016192	vesicle-mediated transport
3D7-C4-4T-8	Lopinavir	New Data	4.01408	3D7	Skinner-Adams	Pf3D7_09_v3	236870	MRL3213	PF3D7_0905100	nucleoporin NUP221, putative	3720.16	CATAT	C	INDEL	intron_variant			c.5986-25_5986-22delATAT	clonal	Core	No	lowcomplexity	No	NA	NA	GO:0005737;GO:0034399;GO:0005643;GO:0005634;GO:0020003	cytoplasm;nuclear periphery;nuclear pore;nucleus;symbiont-containing vacuole
3D7-C4-4T-8	Lopinavir	New Data	4.01408	3D7	Skinner-Adams	Pf3D7_09_v3	487506	MRL3214	PF3D7_0910500	DNA repair protein REV1, putative	1799.15	T	C	SNP	missense_variant	MISSENSE	Aat/Gat	p.Asn17Asp/c.49A>G	clonal	Core	Yes	No	No	NA	NA			GO:0003887;GO:0017125	DNA-directed DNA polymerase activity;deoxycytidyl transferase activity	GO:0070987;GO:0042276	error-free translesion synthesis;error-prone translesion synthesis
3D7-C4-4T-9	Lopinavir	New Data	3.82394	3D7	Skinner-Adams	Pf3D7_03_v3	670335	MRL3215	PF3D7_0316600	formate-nitrite transporter	22545.2	T	G	SNP	missense_variant	MISSENSE	Ata/Cta	p.Ile92Leu/c.274A>C	clonal	Core	Yes	No	No	NA	NA	GO:0009986;GO:0005887;GO:0005886	cell surface;integral component of plasma membrane;plasma membrane	GO:0015513;GO:0015650	high-affinity secondary active nitrite transmembrane transporter activity;lactate:proton symporter activity	GO:0006846;GO:0015724;GO:0035873;GO:0015707;GO:0006848;GO:0009410	acetate transport;formate transport;lactate transmembrane transport;nitrite transport;pyruvate transport;response to xenobiotic stimulus
3D7-C4-4T-9	Lopinavir	New Data	3.82394	3D7	Skinner-Adams	Pf3D7_05_v3	958767	MRL3216	PF3D7_0523000	multidrug resistance protein, MDR1	29218.2	G	T	SNP	missense_variant	MISSENSE	gGt/gTt	p.Gly293Val/c.878G>T	clonal	Core	Yes	No	No	NA	NA	GO:0020020;GO:0005634	food vacuole;nucleus	GO:0042626;GO:0005515	ATPase-coupled transmembrane transporter activity;protein binding	GO:0042493;GO:0009410;GO:0055085	response to drug;response to xenobiotic stimulus;transmembrane transport
3D7-C4-4T-9	Lopinavir	New Data	3.82394	3D7	Skinner-Adams	Pf3D7_09_v3	236870	MRL3217	PF3D7_0905100	nucleoporin NUP221, putative	3720.16	CATAT	C	INDEL	intron_variant			c.5986-25_5986-22delATAT	clonal	Core	No	lowcomplexity	No	NA	NA	GO:0005737;GO:0034399;GO:0005643;GO:0005634;GO:0020003	cytoplasm;nuclear periphery;nuclear pore;nucleus;symbiont-containing vacuole
4-1-A5	TCMDC-124553	36888694	NA	Dd2	Winzeler	Pf3D7_05_v3	31526	MRL5899			516.34	A	T	SNP	intergenic_region			n.31526A>T	clonal	NA	No	lowcomplexity	No	NA	NA
4-1-A5	TCMDC-124553	36888694	NA	Dd2	Winzeler	Pf3D7_07_v3	589171	MRL5900			631.24	T	C	SNP	intergenic_region			n.589171T>C	clonal	NA	No	lowcomplexity	No	NA	NA
4-1-A5	TCMDC-124553	36888694	NA	Dd2	Winzeler	Pf3D7_13_v3	1353321	MRL5901	PF3D7_1332900	isoleucine--tRNA ligase, putative	6638.94	T	G	SNP	missense_variant	MISSENSE	gaA/gaC	p.Glu180Asp/c.540A>C	clonal	Core	Yes	lowcomplexity	No	NA	NA			GO:0004822	isoleucine-tRNA ligase activity	GO:0006428;GO:0009410	isoleucyl-tRNA aminoacylation;response to xenobiotic stimulus
4-1-C3	TCMDC-124553	36888694	NA	Dd2	Winzeler	Pf3D7_10_v3	46855	MRL5902			1319.42	A	T	SNP	intergenic_region			n.46855A>T	clonal	NA	No	No	No	NA	NA
4-1-C3	TCMDC-124553	36888694	NA	Dd2	Winzeler	Pf3D7_10_v3	46856	MRL5903			1332.38	A	ACG	INDEL	intergenic_region			n.46856_46857insCG	clonal	NA	No	No	No	NA	NA
4-1-C3	TCMDC-124553	36888694	NA	Dd2	Winzeler	Pf3D7_10_v3	46858	MRL5904			1329.38	CATT	C	INDEL	intergenic_region			n.46859_46861delATT	clonal	NA	No	No	No	NA	NA
4-1-C3	TCMDC-124553	36888694	NA	Dd2	Winzeler	Pf3D7_12_v3	30271	MRL5905	PF3D7_1200300	rifin	974.72	A	G	SNP	missense_variant	MISSENSE	aTt/aCt	p.Ile282Thr/c.845T>C	clonal	Subtelomeric Hypervariable	Yes	No	No	NA	NA	GO:0020002	host cell plasma membrane			GO:0020033	antigenic variation
4-1-C3	TCMDC-124553	36888694	NA	Dd2	Winzeler	Pf3D7_12_v3	30787	MRL5906	PF3D7_1200300	rifin	605.69	G	T	SNP	missense_variant	MISSENSE	gCa/gAa	p.Ala110Glu/c.329C>A	clonal	Subtelomeric Hypervariable	Yes	lowcomplexity	No	NA	NA	GO:0020002	host cell plasma membrane			GO:0020033	antigenic variation
4-1-C3	TCMDC-124553	36888694	NA	Dd2	Winzeler	Pf3D7_12_v3	30792	MRL5907	PF3D7_1200300	rifin	825.28	T	C	SNP	synonymous_variant	SILENT	tcA/tcG	p.Ser108Ser/c.324A>G	clonal	Subtelomeric Hypervariable	Yes	lowcomplexity	No	NA	NA	GO:0020002	host cell plasma membrane			GO:0020033	antigenic variation
4-1-C3	TCMDC-124553	36888694	NA	Dd2	Winzeler	Pf3D7_12_v3	913823	MRL5908	PF3D7_1222600	AP2 domain transcription factor AP2-G	1907.76	G	C	SNP	missense_variant	MISSENSE	aaG/aaC	p.Lys2207Asn/c.6621G>C	clonal	Core	Yes	No	No	NA	NA	GO:0005634	nucleus	GO:0001216;GO:0005515;GO:0043565	DNA-binding transcription activator activity;protein binding;sequence-specific DNA binding	GO:0009410	response to xenobiotic stimulus
4-1-C3	TCMDC-124553	36888694	NA	Dd2	Winzeler	Pf3D7_13_v3	1353321	MRL5909	PF3D7_1332900	isoleucine--tRNA ligase, putative	6638.94	T	G	SNP	missense_variant	MISSENSE	gaA/gaC	p.Glu180Asp/c.540A>C	clonal	Core	Yes	lowcomplexity	No	NA	NA			GO:0004822	isoleucine-tRNA ligase activity	GO:0006428;GO:0009410	isoleucyl-tRNA aminoacylation;response to xenobiotic stimulus
4-1-C3	TCMDC-124553	36888694	NA	Dd2	Winzeler	Pf3D7_13_v3	2567872	MRL5910			598.62	AT	A	INDEL	intergenic_region			n.2567873delT	clonal	NA	No	lowcomplexity	No	NA	NA
4-1-D1	TCMDC-124553	36888694	NA	Dd2	Winzeler	Pf3D7_05_v3	1255799	MRL5911	PF3D7_0530800	CPW-WPC family protein	1234.11	A	AAT	INDEL	intron_variant			c.131-67_131-66insAT	clonal	Core	No	lowcomplexity	No	NA	NA	GO:0020036	Maurer's cleft
4-1-D1	TCMDC-124553	36888694	NA	Dd2	Winzeler	Pf3D7_06_v3	777526	MRL5912	PF3D7_0618600	rhomboid protease ROM10	507.75	A	T	SNP	intron_variant			c.248+62T>A	clonal	Core	No	lowcomplexity	No	NA	NA	GO:0005739	mitochondrion	GO:0008233	peptidase activity	GO:0006465	signal peptide processing
4-1-D1	TCMDC-124553	36888694	NA	Dd2	Winzeler	Pf3D7_07_v3	165611	MRL5913	PF3D7_0703900	conserved Plasmodium membrane protein, unknown function	782.71	GTCATTTTTGTCATTTTTGTCATTTTTGTCATTTTCATCATTTTCGTCATTTTCATCATTTTTGTCATTTTCA	G	INDEL	disruptive_inframe_deletion		gatgaaaatgacaaaaatgatgaaaatgacgaaaatgatgaaaatgacaaaaatgacaaaaatgacaaaaatgac/gac	p.Glu239_Asp262del/c.714_785delTGAAAATGACAAAAATGATGAAAATGACGAAAATGATGAAAATGACAAAAATGACAAAAATGACAAAAATGA	clonal	Core	Yes	lowcomplexity	No	NA	NA	GO:0016020;GO:0005634	membrane;nucleus	GO:0050699	WW domain binding
4-1-D1	TCMDC-124553	36888694	NA	Dd2	Winzeler	Pf3D7_13_v3	1353321	MRL5914	PF3D7_1332900	isoleucine--tRNA ligase, putative	6638.94	T	G	SNP	missense_variant	MISSENSE	gaA/gaC	p.Glu180Asp/c.540A>C	clonal	Core	Yes	lowcomplexity	No	NA	NA			GO:0004822	isoleucine-tRNA ligase activity	GO:0006428;GO:0009410	isoleucyl-tRNA aminoacylation;response to xenobiotic stimulus
4-1-G12	TCMDC-124553	36888694	NA	Dd2	Winzeler	Pf3D7_01_v3	140501	MRL5915			535.9	A	T	SNP	intergenic_region			n.140501A>T	clonal	NA	No	lowcomplexity	three_prime_UTR	PF3D7_0103200	nucleoside transporter 4
4-1-G12	TCMDC-124553	36888694	NA	Dd2	Winzeler	Pf3D7_13_v3	1353321	MRL5916	PF3D7_1332900	isoleucine--tRNA ligase, putative	6638.94	T	G	SNP	missense_variant	MISSENSE	gaA/gaC	p.Glu180Asp/c.540A>C	clonal	Core	Yes	lowcomplexity	No	NA	NA			GO:0004822	isoleucine-tRNA ligase activity	GO:0006428;GO:0009410	isoleucyl-tRNA aminoacylation;response to xenobiotic stimulus
4-2-A9	TCMDC-124553	36888694	NA	Dd2	Winzeler	Pf3D7_07_v3	785264	MRL5917	PF3D7_0718000	dynein heavy chain, putative	9722.08	T	TCATCATGACCATTATCAAGACCATCATCATAAGCAC	INDEL	inframe_insertion		gat/gGTGCTTATGATGATGGTCTTGATAATGGTCATGATGat	p.Gly3005_Asp3016dup/c.9014_9049dupGTGCTTATGATGATGGTCTTGATAATGGTCATGATG	clonal	Core	Yes	lowcomplexity	No	NA	NA	GO:0030286	dynein complex	GO:0045505;GO:0051959;GO:0008569	dynein intermediate chain binding;dynein light intermediate chain binding;minus-end-directed microtubule motor activity	GO:0007018	microtubule-based movement
4-2-A9	TCMDC-124553	36888694	NA	Dd2	Winzeler	Pf3D7_12_v3	244876	MRL5918	PF3D7_1205500	zinc finger protein, putative	6626.13	A	C	SNP	missense_variant	MISSENSE	cAt/cCt	p.His689Pro/c.2066A>C	clonal	Core	Yes	No	No	NA	NA	GO:0005737	cytoplasm	GO:0061630	ubiquitin protein ligase activity	GO:0016567	protein ubiquitination
4-2-A9	TCMDC-124553	36888694	NA	Dd2	Winzeler	Pf3D7_12_v3	990451	MRL5919	PF3D7_1224300	polyadenylate-binding protein 1, putative	4649.71	TCAACAAGCAGCTCAA	T	INDEL	inframe_deletion		gcagctcaacaacaa/	p.Ala611_Gln615del/c.1831_1845delGCAGCTCAACAACAA	clonal	Core	Yes	lowcomplexity	No	NA	NA	GO:0043186;GO:0009986;GO:0005737;GO:0005829;GO:0034399;GO:0005634;GO:1990904	P granule;cell surface;cytoplasm;cytosol;nuclear periphery;nucleus;ribonucleoprotein complex	GO:0003723;GO:0003730;GO:0003729;GO:0008143;GO:0008266	RNA binding;mRNA 3'-UTR binding;mRNA binding;poly(A) binding;poly(U) RNA binding	GO:0006396	RNA processing
4-2-A9	TCMDC-124553	36888694	NA	Dd2	Winzeler	Pf3D7_13_v3	1352356	MRL5920	PF3D7_1332900	isoleucine--tRNA ligase, putative	6649.13	C	T	SNP	missense_variant	MISSENSE	tGt/tAt	p.Cys502Tyr/c.1505G>A	clonal	Core	Yes	No	No	NA	NA			GO:0004822	isoleucine-tRNA ligase activity	GO:0006428;GO:0009410	isoleucyl-tRNA aminoacylation;response to xenobiotic stimulus
4-2-E2	TCMDC-124553	36888694	NA	Dd2	Winzeler	Pf3D7_07_v3	785264	MRL5921	PF3D7_0718000	dynein heavy chain, putative	9722.08	T	TCATCATGACCATTATCAAGACCATCATCATAAGCAC	INDEL	inframe_insertion		gat/gGTGCTTATGATGATGGTCTTGATAATGGTCATGATGat	p.Gly3005_Asp3016dup/c.9014_9049dupGTGCTTATGATGATGGTCTTGATAATGGTCATGATG	clonal	Core	Yes	lowcomplexity	No	NA	NA	GO:0030286	dynein complex	GO:0045505;GO:0051959;GO:0008569	dynein intermediate chain binding;dynein light intermediate chain binding;minus-end-directed microtubule motor activity	GO:0007018	microtubule-based movement
4-2-E2	TCMDC-124553	36888694	NA	Dd2	Winzeler	Pf3D7_08_v3	767581	MRL5922	PF3D7_0816700	trafficking protein particle complex subunit 2-like protein, putative	524.98	ATATATATATATATATATATATATGTATATATT	A	INDEL	intron_variant			c.315+75_316-52delTATATATATATATATATATATATGTATATATT	clonal	Core	No	lowcomplexity	No	NA	NA	GO:0030008;GO:0005737;GO:0005634	TRAPP complex;cytoplasm;nucleus			GO:0006888	endoplasmic reticulum to Golgi vesicle-mediated transport
4-2-E2	TCMDC-124553	36888694	NA	Dd2	Winzeler	Pf3D7_12_v3	244876	MRL5923	PF3D7_1205500	zinc finger protein, putative	6626.13	A	C	SNP	missense_variant	MISSENSE	cAt/cCt	p.His689Pro/c.2066A>C	clonal	Core	Yes	No	No	NA	NA	GO:0005737	cytoplasm	GO:0061630	ubiquitin protein ligase activity	GO:0016567	protein ubiquitination
4-2-E2	TCMDC-124553	36888694	NA	Dd2	Winzeler	Pf3D7_13_v3	1352356	MRL5924	PF3D7_1332900	isoleucine--tRNA ligase, putative	6649.13	C	T	SNP	missense_variant	MISSENSE	tGt/tAt	p.Cys502Tyr/c.1505G>A	clonal	Core	Yes	No	No	NA	NA			GO:0004822	isoleucine-tRNA ligase activity	GO:0006428;GO:0009410	isoleucyl-tRNA aminoacylation;response to xenobiotic stimulus
4-2-G7	TCMDC-124553	36888694	NA	Dd2	Winzeler	Pf3D7_03_v3	60339	MRL5925			817.58	CT	C	INDEL	intergenic_region			n.60340delT	clonal	NA	No	lowcomplexity	No	NA	NA
4-2-G7	TCMDC-124553	36888694	NA	Dd2	Winzeler	Pf3D7_08_v3	767581	MRL5926	PF3D7_0816700	trafficking protein particle complex subunit 2-like protein, putative	524.98	ATATATATATATATATATATATATGTATATATT	A	INDEL	intron_variant			c.315+75_316-52delTATATATATATATATATATATATGTATATATT	clonal	Core	No	lowcomplexity	No	NA	NA	GO:0030008;GO:0005737;GO:0005634	TRAPP complex;cytoplasm;nucleus			GO:0006888	endoplasmic reticulum to Golgi vesicle-mediated transport
4-2-G7	TCMDC-124553	36888694	NA	Dd2	Winzeler	Pf3D7_09_v3	141018	MRL5927	PF3D7_0903300	conserved protein, unknown function	1350.76	T	A	SNP	stop_gained	NONSENSE	taT/taA	p.Tyr14*/c.42T>A	clonal	Core	Yes	No	No	NA	NA	GO:0016020	membrane
4-2-G7	TCMDC-124553	36888694	NA	Dd2	Winzeler	Pf3D7_09_v3	141578	MRL5928	PF3D7_0903300	conserved protein, unknown function	677.76	T	A	SNP	missense_variant	MISSENSE	aTa/aAa	p.Ile201Lys/c.602T>A	clonal	Core	Yes	lowcomplexity	No	NA	NA	GO:0016020	membrane
4-2-G7	TCMDC-124553	36888694	NA	Dd2	Winzeler	Pf3D7_12_v3	30867	MRL5929	PF3D7_1200300	rifin	1119.64	T	C	SNP	synonymous_variant	SILENT	gaA/gaG	p.Glu83Glu/c.249A>G	clonal	Subtelomeric Hypervariable	Yes	lowcomplexity	No	NA	NA	GO:0020002	host cell plasma membrane			GO:0020033	antigenic variation
4-2-G7	TCMDC-124553	36888694	NA	Dd2	Winzeler	Pf3D7_13_v3	1352362	MRL5930	PF3D7_1332900	isoleucine--tRNA ligase, putative	6015.13	A	G	SNP	missense_variant	MISSENSE	gTa/gCa	p.Val500Ala/c.1499T>C	clonal	Core	Yes	No	No	NA	NA			GO:0004822	isoleucine-tRNA ligase activity	GO:0006428;GO:0009410	isoleucyl-tRNA aminoacylation;response to xenobiotic stimulus
4-2-G7	TCMDC-124553	36888694	NA	Dd2	Winzeler	Pf3D7_14_v3	1546736	MRL5931			615.72	G	GAAAT	INDEL	intergenic_region			n.1546736_1546737insAAAT	clonal	NA	No	lowcomplexity	No	NA	NA
4-2-H4	TCMDC-124553	36888694	NA	Dd2	Winzeler	Pf3D7_13_v3	1352362	MRL5932	PF3D7_1332900	isoleucine--tRNA ligase, putative	6015.13	A	G	SNP	missense_variant	MISSENSE	gTa/gCa	p.Val500Ala/c.1499T>C	clonal	Core	Yes	No	No	NA	NA			GO:0004822	isoleucine-tRNA ligase activity	GO:0006428;GO:0009410	isoleucyl-tRNA aminoacylation;response to xenobiotic stimulus
4-3-A7	TCMDC-124553	36888694	NA	Dd2	Winzeler	Pf3D7_01_v3	140501	MRL5933			535.9	A	T	SNP	intergenic_region			n.140501A>T	clonal	NA	No	lowcomplexity	three_prime_UTR	PF3D7_0103200	nucleoside transporter 4
4-3-A7	TCMDC-124553	36888694	NA	Dd2	Winzeler	Pf3D7_08_v3	591635	MRL5934	PF3D7_0811700	conserved Plasmodium protein, unknown function	1388.76	A	T	SNP	missense_variant	MISSENSE	gaA/gaT	p.Glu605Asp/c.1815A>T	clonal	Core	Yes	No	No	NA	NA
4-3-A7	TCMDC-124553	36888694	NA	Dd2	Winzeler	Pf3D7_10_v3	1131581	MRL5935	PF3D7_1027000	conserved Plasmodium protein, unknown function	1742.76	A	C	SNP	missense_variant	MISSENSE	gaT/gaG	p.Asp126Glu/c.378T>G	clonal	Core	Yes	No	No	NA	NA
4-3-A7	TCMDC-124553	36888694	NA	Dd2	Winzeler	Pf3D7_13_v3	1352998	MRL5936	PF3D7_1332900	isoleucine--tRNA ligase, putative	6412.94	C	A	SNP	missense_variant	MISSENSE	aGt/aTt	p.Ser288Ile/c.863G>T	clonal	Core	Yes	No	No	NA	NA			GO:0004822	isoleucine-tRNA ligase activity	GO:0006428;GO:0009410	isoleucyl-tRNA aminoacylation;response to xenobiotic stimulus
4-3-D8	TCMDC-124553	36888694	NA	Dd2	Winzeler	Pf3D7_01_v3	59845	MRL5937	PF3D7_0100800	rifin	637.88	G	T	SNP	intron_variant			c.54+20G>T	clonal	Subtelomeric Hypervariable	No	lowcomplexity	No	NA	NA	GO:0020036;GO:0020002;GO:0020003	Maurer's cleft;host cell plasma membrane;symbiont-containing vacuole			GO:0020033;GO:0020035;GO:0020013	antigenic variation;cytoadherence to microvasculature, mediated by symbiont protein;modulation by symbiont of host erythrocyte aggregation
4-3-D8	TCMDC-124553	36888694	NA	Dd2	Winzeler	Pf3D7_08_v3	767581	MRL5938	PF3D7_0816700	trafficking protein particle complex subunit 2-like protein, putative	524.98	ATATATATATATATATATATATATGTATATATT	A	INDEL	intron_variant			c.315+75_316-52delTATATATATATATATATATATATGTATATATT	clonal	Core	No	lowcomplexity	No	NA	NA	GO:0030008;GO:0005737;GO:0005634	TRAPP complex;cytoplasm;nucleus			GO:0006888	endoplasmic reticulum to Golgi vesicle-mediated transport
4-3-D8	TCMDC-124553	36888694	NA	Dd2	Winzeler	Pf3D7_13_v3	1352998	MRL5939	PF3D7_1332900	isoleucine--tRNA ligase, putative	6412.94	C	A	SNP	missense_variant	MISSENSE	aGt/aTt	p.Ser288Ile/c.863G>T	clonal	Core	Yes	No	No	NA	NA			GO:0004822	isoleucine-tRNA ligase activity	GO:0006428;GO:0009410	isoleucyl-tRNA aminoacylation;response to xenobiotic stimulus
4-3-E3	TCMDC-124553	36888694	NA	Dd2	Winzeler	Pf3D7_02_v3	899713	MRL5940	PF3D7_0222800	stevor	861.31	T	C	SNP	synonymous_variant	SILENT	caT/caC	p.His61His/c.183T>C	clonal	Subtelomeric Hypervariable	Yes	No	No	NA	NA	GO:0020036	Maurer's cleft			GO:0020013	modulation by symbiont of host erythrocyte aggregation
4-3-E3	TCMDC-124553	36888694	NA	Dd2	Winzeler	Pf3D7_02_v3	899719	MRL5941	PF3D7_0222800	stevor	739.09	T	C	SNP	synonymous_variant	SILENT	gaT/gaC	p.Asp63Asp/c.189T>C	clonal	Subtelomeric Hypervariable	Yes	No	No	NA	NA	GO:0020036	Maurer's cleft			GO:0020013	modulation by symbiont of host erythrocyte aggregation
4-3-E3	TCMDC-124553	36888694	NA	Dd2	Winzeler	Pf3D7_13_v3	775896	MRL5942	PF3D7_1318800	translocation protein SEC63, putative	2039.76	T	C	SNP	missense_variant	MISSENSE	Aga/Gga	p.Arg284Gly/c.850A>G	clonal	Core	Yes	No	No	NA	NA	GO:0031207;GO:0005783;GO:0005634	Sec62/Sec63 complex;endoplasmic reticulum;nucleus	GO:0003723;GO:0005515;GO:0008320;GO:0051082	RNA binding;protein binding;protein transmembrane transporter activity;unfolded protein binding	GO:0006614;GO:0006620;GO:0031204;GO:0006457;GO:0045047	SRP-dependent cotranslational protein targeting to membrane;posttranslational protein targeting to endoplasmic reticulum membrane;posttranslational protein targeting to membrane, translocation;protein folding;protein targeting to ER
4-3-E3	TCMDC-124553	36888694	NA	Dd2	Winzeler	Pf3D7_13_v3	1352998	MRL5943	PF3D7_1332900	isoleucine--tRNA ligase, putative	6412.94	C	A	SNP	missense_variant	MISSENSE	aGt/aTt	p.Ser288Ile/c.863G>T	clonal	Core	Yes	No	No	NA	NA			GO:0004822	isoleucine-tRNA ligase activity	GO:0006428;GO:0009410	isoleucyl-tRNA aminoacylation;response to xenobiotic stimulus
4-3-Ell	TCMDC-124553	36888694	NA	Dd2	Winzeler	Pf3D7_04_v3	56956	MRL5944			792.95	G	A	SNP	intergenic_region			n.56956G>A	clonal	NA	No	lowcomplexity	No	NA	NA
4-3-Ell	TCMDC-124553	36888694	NA	Dd2	Winzeler	Pf3D7_04_v3	56963	MRL5945			647.52	G	T	SNP	intergenic_region			n.56963G>T	clonal	NA	No	lowcomplexity	No	NA	NA
4-3-Ell	TCMDC-124553	36888694	NA	Dd2	Winzeler	Pf3D7_04_v3	56964	MRL5946			622.52	A	T	SNP	intergenic_region			n.56964A>T	clonal	NA	No	lowcomplexity	No	NA	NA
4-3-Ell	TCMDC-124553	36888694	NA	Dd2	Winzeler	Pf3D7_13_v3	1352998	MRL5947	PF3D7_1332900	isoleucine--tRNA ligase, putative	6412.94	C	A	SNP	missense_variant	MISSENSE	aGt/aTt	p.Ser288Ile/c.863G>T	clonal	Core	Yes	No	No	NA	NA			GO:0004822	isoleucine-tRNA ligase activity	GO:0006428;GO:0009410	isoleucyl-tRNA aminoacylation;response to xenobiotic stimulus
6A-R-385	Artemisinin	29538461	NA	3D7	Bozdech	Pf3D7_01_v3	506671	MRL377	PF3D7_0113300	Plasmodium exported protein (hyp1), unknown function	1223.89	AATAT	A	INDEL	intron_variant			c.111+89_112-91delATAT	clonal	Core	No	lowcomplexity	No	NA	NA	GO:0043657	host cell
6A-R-385	Artemisinin	29538461	NA	3D7	Bozdech	Pf3D7_03_v3	764714	MRL378	PF3D7_0318400	conserved Plasmodium protein, unknown function	1306.87	C	CAT	INDEL	intron_variant			c.568+37_568+38insAT	clonal	Core	No	lowcomplexity	No	NA	NA
6A-R-385	Artemisinin	29538461	NA	3D7	Bozdech	Pf3D7_04_v3	463834	MRL379	PF3D7_0409900	actin-like protein, putative	503.18	CA	C	INDEL	intron_variant			c.51-13delT	clonal	Core	No	lowcomplexity	No	NA	NA	GO:0005885;GO:0015629	Arp2/3 protein complex;actin cytoskeleton	GO:0005200	structural constituent of cytoskeleton	GO:0034314;GO:0007010	Arp2/3 complex-mediated actin nucleation;cytoskeleton organization
6A-R-385	Artemisinin	29538461	NA	3D7	Bozdech	Pf3D7_05_v3	400125	MRL380		NA	801.97	ACTTTT	A	INDEL	intergenic_region			n.400126_400130delCTTTT	clonal	NA	No	lowcomplexity	No	NA	NA
6A-R-385	Artemisinin	29538461	NA	3D7	Bozdech	Pf3D7_06_v3	745483	MRL381		NA	776.91	A	AAT	INDEL	intergenic_region			n.745483_745484insAT	clonal	NA	No	lowcomplexity	No	NA	NA
6A-R-385	Artemisinin	29538461	NA	3D7	Bozdech	Pf3D7_07_v3	241086	MRL382	PF3D7_0704800	protein phosphatase PPM12, putative	1635.9	T	C	SNP	missense_variant	MISSENSE	Ata/Gta	p.Ile323Val/c.967A>G	clonal	Core	Yes	No	No	NA	NA
6A-R-385	Artemisinin	29538461	NA	3D7	Bozdech	Pf3D7_08_v3	225894	MRL383	PF3D7_0803600	conserved Plasmodium protein, unknown function	1117.86	CTTG	C	INDEL	disruptive_inframe_deletion		gttgtc/gtc	p.Val514del/c.1539_1541delTGT	clonal	Core	Yes	No	No	NA	NA
6A-R-385	Artemisinin	29538461	NA	3D7	Bozdech	Pf3D7_08_v3	812368	MRL384	PF3D7_0817700	rhoptry neck protein 5	606.39	C	CAT	INDEL	intron_variant			c.314-66_314-65insAT	clonal	Core	No	lowcomplexity	No	NA	NA	GO:0032991;GO:1990225	protein-containing complex;rhoptry neck	GO:0003723;GO:0046812	RNA binding;host cell surface binding
6A-R-385	Artemisinin	29538461	NA	3D7	Bozdech	Pf3D7_10_v3	540104	MRL385		NA	627.11	A	AAT	INDEL	intergenic_region			n.540104_540105insAT	clonal	NA	No	lowcomplexity	three_prime_UTR	PF3D7_1013600	conserved Plasmodium protein, unknown function
6A-R-385	Artemisinin	29538461	NA	3D7	Bozdech	Pf3D7_11_v3	377051	MRL386		NA	941.88	A	ATATT	INDEL	intergenic_region			n.377051_377052insTATT	clonal	NA	No	lowcomplexity	No	NA	NA
6A-R-385	Artemisinin	29538461	NA	3D7	Bozdech	Pf3D7_11_v3	593481	MRL387	PF3D7_1115700	cysteine proteinase falcipain 2a	1439.91	G	T	SNP	stop_gained	NONSENSE	tCa/tAa	p.Ser35*/c.104C>A	clonal	Core	Yes	No	No	NA	NA	GO:0005615;GO:0020020;GO:0005764;GO:0016020	extracellular space;food vacuole;lysosome;membrane	GO:0004197;GO:0005515	cysteine-type endopeptidase activity;protein binding	GO:0006508;GO:0051603	proteolysis;proteolysis involved in cellular protein catabolic process
6A-R-385	Artemisinin	29538461	NA	3D7	Bozdech	Pf3D7_11_v3	1673564	MRL388	PF3D7_1141800	EELM2 domain-containing protein, putative	908.03	A	G	SNP	splice_donor_variant+intron_variant			c.553+2T>C	clonal	Core	No	lowcomplexity	No	NA	NA	GO:0005634	nucleus
6A-R-385	Artemisinin	29538461	NA	3D7	Bozdech	Pf3D7_12_v3	983606	MRL389	PF3D7_1224200	BRO1 domain-containing protein, putative	974.86	C	CAT	INDEL	intron_variant			c.2071-67_2071-66insAT	clonal	Core	No	lowcomplexity	No	NA	NA
6A-R-385	Artemisinin	29538461	NA	3D7	Bozdech	Pf3D7_12_v3	1493863	MRL390	PF3D7_1235800	conserved Plasmodium protein, unknown function	1046.27	A	AAT	INDEL	intron_variant			c.2234-67_2234-66insAT	clonal	Core	No	lowcomplexity	No	NA	NA
6A-R-385	Artemisinin	29538461	NA	3D7	Bozdech	Pf3D7_12_v3	1985776	MRL391		NA	1187.91	TA	T	INDEL	intergenic_region			n.1985777delA	clonal	NA	No	lowcomplexity	five_prime_UTR	PF3D7_1248500	bax inhibitor 1, putative
6A-R-385	Artemisinin	29538461	NA	3D7	Bozdech	Pf3D7_13_v3	685115	MRL392		NA	945.87	C	CT	INDEL	intergenic_region			n.685115_685116insT	clonal	NA	No	lowcomplexity	No	NA	NA
6A-R-385	Artemisinin	29538461	NA	3D7	Bozdech	Pf3D7_13_v3	715952	MRL393		NA	908.92	T	A	SNP	intergenic_region			n.715952T>A	clonal	NA	No	lowcomplexity	No	NA	NA
6A-R-385	Artemisinin	29538461	NA	3D7	Bozdech	Pf3D7_13_v3	750231	MRL394		NA	949.9	AAT	A	INDEL	intergenic_region			n.750232_750233delAT	clonal	NA	No	lowcomplexity	No	NA	NA
6A-R-385	Artemisinin	29538461	NA	3D7	Bozdech	Pf3D7_13_v3	1237125	MRL395		NA	951.11	AAT	A	INDEL	intergenic_region			n.1237126_1237127delAT	clonal	NA	No	lowcomplexity	three_prime_UTR	PF3D7_1329200	conserved Plasmodium protein, unknown function
6A-R-385	Artemisinin	29538461	NA	3D7	Bozdech	Pf3D7_13_v3	1247041	MRL396		NA	955.93	TTA	T	INDEL	intergenic_region			n.1247042_1247043delTA	clonal	NA	No	lowcomplexity	three_prime_UTR	PF3D7_1329400	AMP deaminase, putative
6A-R-385	Artemisinin	29538461	NA	3D7	Bozdech	Pf3D7_13_v3	1346687	MRL397		NA	657.12	CAT	C	INDEL	intergenic_region			n.1346688_1346689delAT	clonal	NA	No	lowcomplexity	five_prime_UTR	PF3D7_1332700	ATP-dependent RNA helicase DBP8, putative
6A-R-385	Artemisinin	29538461	NA	3D7	Bozdech	Pf3D7_13_v3	1668607	MRL398		NA	708.49	T	TTA	INDEL	intergenic_region			n.1668607_1668608insTA	clonal	NA	No	lowcomplexity	five_prime_UTR	PF3D7_1342400	casein kinase II beta chain
6A-R-385	Artemisinin	29538461	NA	3D7	Bozdech	Pf3D7_13_v3	1816526	MRL399	PF3D7_1345400	conserved Plasmodium protein, unknown function	849.95	GT	G	INDEL	frameshift_variant		aaa/	p.Lys1414fs/c.4242delA	clonal	Core	Yes	lowcomplexity	No	NA	NA
6A-R-385	Artemisinin	29538461	NA	3D7	Bozdech	Pf3D7_14_v3	146243	MRL400		NA	831.97	TTA	T	INDEL	intergenic_region			n.146244_146245delTA	clonal	NA	No	lowcomplexity	five_prime_UTR	PF3D7_1404100	cytochrome c, putative
6A-R-385	Artemisinin	29538461	NA	3D7	Bozdech	Pf3D7_14_v3	558820	MRL401		NA	787.7	A	AAT	INDEL	intergenic_region			n.558820_558821insAT	clonal	NA	No	lowcomplexity	No	NA	NA
6A-R-385	Artemisinin	29538461	NA	3D7	Bozdech	Pf3D7_14_v3	1059278	MRL402	PF3D7_1427100	lipase, putative	1975.09	G	T	SNP	missense_variant	MISSENSE	tgG/tgT	p.Trp1039Cys/c.3117G>T	clonal	Core	Yes	No	No	NA	NA
6A-R-385	Artemisinin	29538461	NA	3D7	Bozdech	Pf3D7_14_v3	3283035	MRL403	PF3D7_1479900	stevor	1018.9	G	C	SNP	synonymous_variant	SILENT	ctG/ctC	p.Leu66Leu/c.198G>C	clonal	Subtelomeric Hypervariable	Yes	No	No	NA	NA	GO:0020036	Maurer's cleft			GO:0020013	modulation by symbiont of host erythrocyte aggregation
6A-R-474	Artemisinin	29538461	NA	3D7	Bozdech	Pf3D7_01_v3	506671	MRL404	PF3D7_0113300	Plasmodium exported protein (hyp1), unknown function	1223.89	AATAT	A	INDEL	intron_variant			c.111+89_112-91delATAT	clonal	Core	No	lowcomplexity	No	NA	NA	GO:0043657	host cell
6A-R-474	Artemisinin	29538461	NA	3D7	Bozdech	Pf3D7_03_v3	764714	MRL405	PF3D7_0318400	conserved Plasmodium protein, unknown function	1306.87	C	CAT	INDEL	intron_variant			c.568+37_568+38insAT	clonal	Core	No	lowcomplexity	No	NA	NA
6A-R-474	Artemisinin	29538461	NA	3D7	Bozdech	Pf3D7_04_v3	463834	MRL406	PF3D7_0409900	actin-like protein, putative	503.18	CA	C	INDEL	intron_variant			c.51-13delT	clonal	Core	No	lowcomplexity	No	NA	NA	GO:0005885;GO:0015629	Arp2/3 protein complex;actin cytoskeleton	GO:0005200	structural constituent of cytoskeleton	GO:0034314;GO:0007010	Arp2/3 complex-mediated actin nucleation;cytoskeleton organization
6A-R-474	Artemisinin	29538461	NA	3D7	Bozdech	Pf3D7_05_v3	400125	MRL407		NA	801.97	ACTTTT	A	INDEL	intergenic_region			n.400126_400130delCTTTT	clonal	NA	No	lowcomplexity	No	NA	NA
6A-R-474	Artemisinin	29538461	NA	3D7	Bozdech	Pf3D7_06_v3	745483	MRL408		NA	776.91	A	AAT	INDEL	intergenic_region			n.745483_745484insAT	clonal	NA	No	lowcomplexity	No	NA	NA
6A-R-474	Artemisinin	29538461	NA	3D7	Bozdech	Pf3D7_07_v3	241086	MRL409	PF3D7_0704800	protein phosphatase PPM12, putative	1635.9	T	C	SNP	missense_variant	MISSENSE	Ata/Gta	p.Ile323Val/c.967A>G	clonal	Core	Yes	No	No	NA	NA
6A-R-474	Artemisinin	29538461	NA	3D7	Bozdech	Pf3D7_08_v3	225894	MRL410	PF3D7_0803600	conserved Plasmodium protein, unknown function	1117.86	CTTG	C	INDEL	disruptive_inframe_deletion		gttgtc/gtc	p.Val514del/c.1539_1541delTGT	clonal	Core	Yes	No	No	NA	NA
6A-R-474	Artemisinin	29538461	NA	3D7	Bozdech	Pf3D7_08_v3	812368	MRL411	PF3D7_0817700	rhoptry neck protein 5	606.39	C	CAT	INDEL	intron_variant			c.314-66_314-65insAT	clonal	Core	No	lowcomplexity	No	NA	NA	GO:0032991;GO:1990225	protein-containing complex;rhoptry neck	GO:0003723;GO:0046812	RNA binding;host cell surface binding
6A-R-474	Artemisinin	29538461	NA	3D7	Bozdech	Pf3D7_10_v3	540104	MRL412		NA	627.11	A	AAT	INDEL	intergenic_region			n.540104_540105insAT	clonal	NA	No	lowcomplexity	three_prime_UTR	PF3D7_1013600	conserved Plasmodium protein, unknown function
6A-R-474	Artemisinin	29538461	NA	3D7	Bozdech	Pf3D7_11_v3	377051	MRL413		NA	941.88	A	ATATT	INDEL	intergenic_region			n.377051_377052insTATT	clonal	NA	No	lowcomplexity	No	NA	NA
6A-R-474	Artemisinin	29538461	NA	3D7	Bozdech	Pf3D7_11_v3	593481	MRL414	PF3D7_1115700	cysteine proteinase falcipain 2a	1439.91	G	T	SNP	stop_gained	NONSENSE	tCa/tAa	p.Ser35*/c.104C>A	clonal	Core	Yes	No	No	NA	NA	GO:0005615;GO:0020020;GO:0005764;GO:0016020	extracellular space;food vacuole;lysosome;membrane	GO:0004197;GO:0005515	cysteine-type endopeptidase activity;protein binding	GO:0006508;GO:0051603	proteolysis;proteolysis involved in cellular protein catabolic process
6A-R-474	Artemisinin	29538461	NA	3D7	Bozdech	Pf3D7_11_v3	1673564	MRL415	PF3D7_1141800	EELM2 domain-containing protein, putative	908.03	A	G	SNP	splice_donor_variant+intron_variant			c.553+2T>C	clonal	Core	No	lowcomplexity	No	NA	NA	GO:0005634	nucleus
6A-R-474	Artemisinin	29538461	NA	3D7	Bozdech	Pf3D7_12_v3	983606	MRL416	PF3D7_1224200	BRO1 domain-containing protein, putative	974.86	C	CAT	INDEL	intron_variant			c.2071-67_2071-66insAT	clonal	Core	No	lowcomplexity	No	NA	NA
6A-R-474	Artemisinin	29538461	NA	3D7	Bozdech	Pf3D7_12_v3	1493863	MRL417	PF3D7_1235800	conserved Plasmodium protein, unknown function	1046.27	A	AAT	INDEL	intron_variant			c.2234-67_2234-66insAT	clonal	Core	No	lowcomplexity	No	NA	NA
6A-R-474	Artemisinin	29538461	NA	3D7	Bozdech	Pf3D7_12_v3	1985776	MRL418		NA	1187.91	TA	T	INDEL	intergenic_region			n.1985777delA	clonal	NA	No	lowcomplexity	five_prime_UTR	PF3D7_1248500	bax inhibitor 1, putative
6A-R-474	Artemisinin	29538461	NA	3D7	Bozdech	Pf3D7_13_v3	685115	MRL419		NA	945.87	C	CT	INDEL	intergenic_region			n.685115_685116insT	clonal	NA	No	lowcomplexity	No	NA	NA
6A-R-474	Artemisinin	29538461	NA	3D7	Bozdech	Pf3D7_13_v3	715952	MRL420		NA	908.92	T	A	SNP	intergenic_region			n.715952T>A	clonal	NA	No	lowcomplexity	No	NA	NA
6A-R-474	Artemisinin	29538461	NA	3D7	Bozdech	Pf3D7_13_v3	750231	MRL421		NA	949.9	AAT	A	INDEL	intergenic_region			n.750232_750233delAT	clonal	NA	No	lowcomplexity	No	NA	NA
6A-R-474	Artemisinin	29538461	NA	3D7	Bozdech	Pf3D7_13_v3	1237125	MRL422		NA	951.11	AAT	A	INDEL	intergenic_region			n.1237126_1237127delAT	clonal	NA	No	lowcomplexity	three_prime_UTR	PF3D7_1329200	conserved Plasmodium protein, unknown function
6A-R-474	Artemisinin	29538461	NA	3D7	Bozdech	Pf3D7_13_v3	1247041	MRL423		NA	955.93	TTA	T	INDEL	intergenic_region			n.1247042_1247043delTA	clonal	NA	No	lowcomplexity	three_prime_UTR	PF3D7_1329400	AMP deaminase, putative
6A-R-474	Artemisinin	29538461	NA	3D7	Bozdech	Pf3D7_13_v3	1346687	MRL424		NA	657.12	CAT	C	INDEL	intergenic_region			n.1346688_1346689delAT	clonal	NA	No	lowcomplexity	five_prime_UTR	PF3D7_1332700	ATP-dependent RNA helicase DBP8, putative
6A-R-474	Artemisinin	29538461	NA	3D7	Bozdech	Pf3D7_13_v3	1668607	MRL425		NA	708.49	T	TTA	INDEL	intergenic_region			n.1668607_1668608insTA	clonal	NA	No	lowcomplexity	five_prime_UTR	PF3D7_1342400	casein kinase II beta chain
6A-R-474	Artemisinin	29538461	NA	3D7	Bozdech	Pf3D7_13_v3	1816526	MRL426	PF3D7_1345400	conserved Plasmodium protein, unknown function	849.95	GT	G	INDEL	frameshift_variant		aaa/	p.Lys1414fs/c.4242delA	clonal	Core	Yes	lowcomplexity	No	NA	NA
6A-R-474	Artemisinin	29538461	NA	3D7	Bozdech	Pf3D7_14_v3	146243	MRL427		NA	831.97	TTA	T	INDEL	intergenic_region			n.146244_146245delTA	clonal	NA	No	lowcomplexity	five_prime_UTR	PF3D7_1404100	cytochrome c, putative
6A-R-474	Artemisinin	29538461	NA	3D7	Bozdech	Pf3D7_14_v3	558820	MRL428		NA	787.7	A	AAT	INDEL	intergenic_region			n.558820_558821insAT	clonal	NA	No	lowcomplexity	No	NA	NA
6A-R-474	Artemisinin	29538461	NA	3D7	Bozdech	Pf3D7_14_v3	1059278	MRL429	PF3D7_1427100	lipase, putative	1975.09	G	T	SNP	missense_variant	MISSENSE	tgG/tgT	p.Trp1039Cys/c.3117G>T	clonal	Core	Yes	No	No	NA	NA
6A-R-474	Artemisinin	29538461	NA	3D7	Bozdech	Pf3D7_14_v3	3283035	MRL430	PF3D7_1479900	stevor	1018.9	G	C	SNP	synonymous_variant	SILENT	ctG/ctC	p.Leu66Leu/c.198G>C	clonal	Subtelomeric Hypervariable	Yes	No	No	NA	NA	GO:0020036	Maurer's cleft			GO:0020013	modulation by symbiont of host erythrocyte aggregation
BMGF-Fidock-023367-1B1	MMV023367	29326268	2.84087	Dd2	Fidock	Pf3D7_05_v3	881587	MRL3915			4349.94	A	AT	INDEL	intergenic_region			n.881587_881588insT	clonal	NA	No	lowcomplexity	five_prime_UTR	PF3D7_0521600	conserved Plasmodium protein, unknown function
BMGF-Fidock-023367-1B1	MMV023367	29326268	2.84087	Dd2	Fidock	Pf3D7_11_v3	592425	MRL3916	PF3D7_1115700	cysteine proteinase falcipain 2a	14000	C	T	SNP	missense_variant	MISSENSE	gGa/gAa	p.Gly387Glu/c.1160G>A	clonal	Core	Yes	No	No	NA	NA	GO:0005615;GO:0020020;GO:0005764;GO:0016020	extracellular space;food vacuole;lysosome;membrane	GO:0004197;GO:0005515	cysteine-type endopeptidase activity;protein binding	GO:0006508;GO:0051603	proteolysis;proteolysis involved in cellular protein catabolic process
BMGF-Fidock-023367-1B1	MMV023367	29326268	2.84087	Dd2	Fidock	Pf3D7_14_v3	2468952	MRL3917	PF3D7_1460500	conserved Plasmodium protein, unknown function	11844	C	A	SNP	missense_variant	MISSENSE	aaC/aaA	p.Asn954Lys/c.2862C>A	clonal	Core	Yes	lowcomplexity	No	NA	NA	GO:0005634	nucleus
BMGF-Fidock-023367-1B1	MMV023367	29326268	2.84087	Dd2	Fidock	Pf3D7_14_v3	2468955	MRL3918	PF3D7_1460500	conserved Plasmodium protein, unknown function	11824	T	A	SNP	missense_variant	MISSENSE	aaT/aaA	p.Asn955Lys/c.2865T>A	clonal	Core	Yes	lowcomplexity	No	NA	NA	GO:0005634	nucleus
BMGF-Fidock-023367-1F11	MMV023367	29326268	2.92586	Dd2	Fidock	Pf3D7_05_v3	881587	MRL3919			4349.94	A	AT	INDEL	intergenic_region			n.881587_881588insT	clonal	NA	No	lowcomplexity	five_prime_UTR	PF3D7_0521600	conserved Plasmodium protein, unknown function
BMGF-Fidock-023367-1F11	MMV023367	29326268	2.92586	Dd2	Fidock	Pf3D7_11_v3	592425	MRL3920	PF3D7_1115700	cysteine proteinase falcipain 2a	14000	C	T	SNP	missense_variant	MISSENSE	gGa/gAa	p.Gly387Glu/c.1160G>A	clonal	Core	Yes	No	No	NA	NA	GO:0005615;GO:0020020;GO:0005764;GO:0016020	extracellular space;food vacuole;lysosome;membrane	GO:0004197;GO:0005515	cysteine-type endopeptidase activity;protein binding	GO:0006508;GO:0051603	proteolysis;proteolysis involved in cellular protein catabolic process
BMGF-Fidock-023367-1F11	MMV023367	29326268	2.92586	Dd2	Fidock	Pf3D7_14_v3	2468952	MRL3921	PF3D7_1460500	conserved Plasmodium protein, unknown function	11844	C	A	SNP	missense_variant	MISSENSE	aaC/aaA	p.Asn954Lys/c.2862C>A	clonal	Core	Yes	lowcomplexity	No	NA	NA	GO:0005634	nucleus
BMGF-Fidock-023367-1F11	MMV023367	29326268	2.92586	Dd2	Fidock	Pf3D7_14_v3	2468955	MRL3922	PF3D7_1460500	conserved Plasmodium protein, unknown function	11824	T	A	SNP	missense_variant	MISSENSE	aaT/aaA	p.Asn955Lys/c.2865T>A	clonal	Core	Yes	lowcomplexity	No	NA	NA	GO:0005634	nucleus
BMGF-Fidock-023367-1G6	MMV023367	29326268	3.04159	Dd2	Fidock	Pf3D7_05_v3	881587	MRL3923			4349.94	A	AT	INDEL	intergenic_region			n.881587_881588insT	clonal	NA	No	lowcomplexity	five_prime_UTR	PF3D7_0521600	conserved Plasmodium protein, unknown function
BMGF-Fidock-023367-1G6	MMV023367	29326268	3.04159	Dd2	Fidock	Pf3D7_11_v3	592425	MRL3924	PF3D7_1115700	cysteine proteinase falcipain 2a	14000	C	T	SNP	missense_variant	MISSENSE	gGa/gAa	p.Gly387Glu/c.1160G>A	clonal	Core	Yes	No	No	NA	NA	GO:0005615;GO:0020020;GO:0005764;GO:0016020	extracellular space;food vacuole;lysosome;membrane	GO:0004197;GO:0005515	cysteine-type endopeptidase activity;protein binding	GO:0006508;GO:0051603	proteolysis;proteolysis involved in cellular protein catabolic process
BMGF-Fidock-023367-1G6	MMV023367	29326268	3.04159	Dd2	Fidock	Pf3D7_14_v3	2468952	MRL3925	PF3D7_1460500	conserved Plasmodium protein, unknown function	11844	C	A	SNP	missense_variant	MISSENSE	aaC/aaA	p.Asn954Lys/c.2862C>A	clonal	Core	Yes	lowcomplexity	No	NA	NA	GO:0005634	nucleus
BMGF-Fidock-023367-1G6	MMV023367	29326268	3.04159	Dd2	Fidock	Pf3D7_14_v3	2468955	MRL3926	PF3D7_1460500	conserved Plasmodium protein, unknown function	11824	T	A	SNP	missense_variant	MISSENSE	aaT/aaA	p.Asn955Lys/c.2865T>A	clonal	Core	Yes	lowcomplexity	No	NA	NA	GO:0005634	nucleus
BMGF-Fidock-023367-2E4	MMV023367	29326268	3.08137	Dd2	Fidock	Pf3D7_05_v3	881587	MRL3927			4349.94	A	AT	INDEL	intergenic_region			n.881587_881588insT	clonal	NA	No	lowcomplexity	five_prime_UTR	PF3D7_0521600	conserved Plasmodium protein, unknown function
BMGF-Fidock-023367-2E4	MMV023367	29326268	3.08137	Dd2	Fidock	Pf3D7_11_v3	592425	MRL3928	PF3D7_1115700	cysteine proteinase falcipain 2a	14000	C	T	SNP	missense_variant	MISSENSE	gGa/gAa	p.Gly387Glu/c.1160G>A	clonal	Core	Yes	No	No	NA	NA	GO:0005615;GO:0020020;GO:0005764;GO:0016020	extracellular space;food vacuole;lysosome;membrane	GO:0004197;GO:0005515	cysteine-type endopeptidase activity;protein binding	GO:0006508;GO:0051603	proteolysis;proteolysis involved in cellular protein catabolic process
BMGF-Fidock-023367-2E4	MMV023367	29326268	3.08137	Dd2	Fidock	Pf3D7_14_v3	2468952	MRL3929	PF3D7_1460500	conserved Plasmodium protein, unknown function	11844	C	A	SNP	missense_variant	MISSENSE	aaC/aaA	p.Asn954Lys/c.2862C>A	clonal	Core	Yes	lowcomplexity	No	NA	NA	GO:0005634	nucleus
BMGF-Fidock-023367-2E4	MMV023367	29326268	3.08137	Dd2	Fidock	Pf3D7_14_v3	2468955	MRL3930	PF3D7_1460500	conserved Plasmodium protein, unknown function	11824	T	A	SNP	missense_variant	MISSENSE	aaT/aaA	p.Asn955Lys/c.2865T>A	clonal	Core	Yes	lowcomplexity	No	NA	NA	GO:0005634	nucleus
BMGF-Fidock-023367-3D5	MMV023367	29326268	1.04882	Dd2	Fidock	Pf3D7_11_v3	1655458	MRL3931	PF3D7_1141100	conserved Plasmodium protein, unknown function	1983.74	G	T	SNP	missense_variant	MISSENSE	aaG/aaT	p.Lys2046Asn/c.6138G>T	clonal	Core	Yes	No	No	NA	NA
BMGF-Fidock-029272-R1A3	MMV029272	29326268	6.82178	3D7	Fidock	Pf3D7_09_v3	1141021	MRL4192	PF3D7_0928200	conserved Plasmodium protein, unknown function	8000.64	CATTATTATT	C	INDEL	inframe_deletion		aataataat/	p.Asn385_Asn387del/c.1153_1161delAATAATAAT	clonal	Core	Yes	lowcomplexity	No	NA	NA
BMGF-Fidock-029272-R1A3	MMV029272	29326268	6.82178	3D7	Fidock	Pf3D7_11_v3	631572	MRL4193	PF3D7_1116700	dipeptidyl aminopeptidase 1	13666.1	A	G	SNP	missense_variant	MISSENSE	tTa/tCa	p.Leu437Ser/c.1310T>C	clonal	Core	Yes	No	No	NA	NA	GO:0005615;GO:0020020;GO:0005764;GO:0020003	extracellular space;food vacuole;lysosome;symbiont-containing vacuole	GO:0004197	cysteine-type endopeptidase activity	GO:0051603;GO:0009410	proteolysis involved in cellular protein catabolic process;response to xenobiotic stimulus
BMGF-Fidock-029272-R1A3	MMV029272	29326268	6.82178	3D7	Fidock	Pf3D7_13_v3	1392441	MRL4194			2132.09	A	AAAAAAAG	INDEL	intergenic_region			n.1392441_1392442insAAAAAAG	clonal	NA	No	lowcomplexity	three_prime_UTR	PF3D7_1334100	conserved protein, unknown function
BMGF-Fidock-029272-R1D2	MMV029272	29326268	6.87129	3D7	Fidock	Pf3D7_09_v3	1141021	MRL4195	PF3D7_0928200	conserved Plasmodium protein, unknown function	8000.64	CATTATTATT	C	INDEL	inframe_deletion		aataataat/	p.Asn385_Asn387del/c.1153_1161delAATAATAAT	clonal	Core	Yes	lowcomplexity	No	NA	NA
BMGF-Fidock-029272-R1D2	MMV029272	29326268	6.87129	3D7	Fidock	Pf3D7_11_v3	631572	MRL4196	PF3D7_1116700	dipeptidyl aminopeptidase 1	13666.1	A	G	SNP	missense_variant	MISSENSE	tTa/tCa	p.Leu437Ser/c.1310T>C	clonal	Core	Yes	No	No	NA	NA	GO:0005615;GO:0020020;GO:0005764;GO:0020003	extracellular space;food vacuole;lysosome;symbiont-containing vacuole	GO:0004197	cysteine-type endopeptidase activity	GO:0051603;GO:0009410	proteolysis involved in cellular protein catabolic process;response to xenobiotic stimulus
BMGF-Fidock-029272-R1D2	MMV029272	29326268	6.87129	3D7	Fidock	Pf3D7_13_v3	1392441	MRL4197			2132.09	A	AAAAAAAG	INDEL	intergenic_region			n.1392441_1392442insAAAAAAG	clonal	NA	No	lowcomplexity	three_prime_UTR	PF3D7_1334100	conserved protein, unknown function
BMGF-Fidock-029272-R2B2	MMV029272	29326268	6.37624	3D7	Fidock	Pf3D7_09_v3	1141021	MRL4198	PF3D7_0928200	conserved Plasmodium protein, unknown function	8000.64	CATTATTATT	C	INDEL	inframe_deletion		aataataat/	p.Asn385_Asn387del/c.1153_1161delAATAATAAT	clonal	Core	Yes	lowcomplexity	No	NA	NA
BMGF-Fidock-029272-R2B2	MMV029272	29326268	6.37624	3D7	Fidock	Pf3D7_10_v3	430843	MRL4199			623.69	C	CTT	INDEL	intergenic_region			n.430843_430844insTT	clonal	NA	No	lowcomplexity	five_prime_UTR	PF3D7_1011000	inner membrane complex sub-compartment protein 1
BMGF-Fidock-029272-R2B2	MMV029272	29326268	6.37624	3D7	Fidock	Pf3D7_11_v3	632698	MRL4200	PF3D7_1116700	dipeptidyl aminopeptidase 1	12203.1	T	G	SNP	missense_variant	MISSENSE	Aat/Cat	p.Asn62His/c.184A>C	clonal	Core	Yes	No	No	NA	NA	GO:0005615;GO:0020020;GO:0005764;GO:0020003	extracellular space;food vacuole;lysosome;symbiont-containing vacuole	GO:0004197	cysteine-type endopeptidase activity	GO:0051603;GO:0009410	proteolysis involved in cellular protein catabolic process;response to xenobiotic stimulus
BMGF-Fidock-029272-R2C9	MMV029272	29326268	7.9901	3D7	Fidock	Pf3D7_09_v3	1141021	MRL4201	PF3D7_0928200	conserved Plasmodium protein, unknown function	8000.64	CATTATTATT	C	INDEL	inframe_deletion		aataataat/	p.Asn385_Asn387del/c.1153_1161delAATAATAAT	clonal	Core	Yes	lowcomplexity	No	NA	NA
BMGF-Fidock-029272-R2C9	MMV029272	29326268	7.9901	3D7	Fidock	Pf3D7_11_v3	632698	MRL4202	PF3D7_1116700	dipeptidyl aminopeptidase 1	12203.1	T	G	SNP	missense_variant	MISSENSE	Aat/Cat	p.Asn62His/c.184A>C	clonal	Core	Yes	No	No	NA	NA	GO:0005615;GO:0020020;GO:0005764;GO:0020003	extracellular space;food vacuole;lysosome;symbiont-containing vacuole	GO:0004197	cysteine-type endopeptidase activity	GO:0051603;GO:0009410	proteolysis involved in cellular protein catabolic process;response to xenobiotic stimulus
BMGF-Fidock-029272-R2C9	MMV029272	29326268	7.9901	3D7	Fidock	Pf3D7_14_v3	97922	MRL4203	PF3D7_1402700	U2 snRNP-associated SURP motif-containing protein, putative	1705.49	A	AAAAATT	INDEL	intron_variant			c.152-22_152-21insAATTTT	clonal	Core	No	lowcomplexity	No	NA	NA
BMGF-Fidock-029272-R3E7	MMV029272	29326268	8.69307	3D7	Fidock	Pf3D7_06_v3	897515	MRL4204	PF3D7_0622000	conserved Plasmodium protein, unknown function	3602.48	A	AATCC	INDEL	intron_variant			c.383+33_383+34insATCC	clonal	Core	No	lowcomplexity	No	NA	NA
BMGF-Fidock-029272-R3E7	MMV029272	29326268	8.69307	3D7	Fidock	Pf3D7_09_v3	1141021	MRL4205	PF3D7_0928200	conserved Plasmodium protein, unknown function	8000.64	CATTATTATT	C	INDEL	inframe_deletion		aataataat/	p.Asn385_Asn387del/c.1153_1161delAATAATAAT	clonal	Core	Yes	lowcomplexity	No	NA	NA
BMGF-Fidock-029272-R3E7	MMV029272	29326268	8.69307	3D7	Fidock	Pf3D7_11_v3	631638	MRL4206	PF3D7_1116700	dipeptidyl aminopeptidase 1	15120.1	A	G	SNP	missense_variant	MISSENSE	cTt/cCt	p.Leu415Pro/c.1244T>C	clonal	Core	Yes	No	No	NA	NA	GO:0005615;GO:0020020;GO:0005764;GO:0020003	extracellular space;food vacuole;lysosome;symbiont-containing vacuole	GO:0004197	cysteine-type endopeptidase activity	GO:0051603;GO:0009410	proteolysis involved in cellular protein catabolic process;response to xenobiotic stimulus
BMGF-Fidock-029272-R3F10	MMV029272	29326268	7.9703	3D7	Fidock	Pf3D7_09_v3	1141021	MRL4207	PF3D7_0928200	conserved Plasmodium protein, unknown function	8000.64	CATTATTATT	C	INDEL	inframe_deletion		aataataat/	p.Asn385_Asn387del/c.1153_1161delAATAATAAT	clonal	Core	Yes	lowcomplexity	No	NA	NA
BMGF-Fidock-029272-R3F10	MMV029272	29326268	7.9703	3D7	Fidock	Pf3D7_11_v3	631638	MRL4208	PF3D7_1116700	dipeptidyl aminopeptidase 1	15120.1	A	G	SNP	missense_variant	MISSENSE	cTt/cCt	p.Leu415Pro/c.1244T>C	clonal	Core	Yes	No	No	NA	NA	GO:0005615;GO:0020020;GO:0005764;GO:0020003	extracellular space;food vacuole;lysosome;symbiont-containing vacuole	GO:0004197	cysteine-type endopeptidase activity	GO:0051603;GO:0009410	proteolysis involved in cellular protein catabolic process;response to xenobiotic stimulus
BMGF-Fidock-7224-R1-C1	MMV007224	29326268	2.02454	3D7	Fidock	Pf3D7_08_v3	1031193	MRL3406	PF3D7_0823300	histone acetyltransferase GCN5	3694.84	AAAG	A	INDEL	inframe_deletion		aag/	p.Lys816del/c.2446_2448delAAG	clonal	Core	Yes	lowcomplexity	No	NA	NA	GO:0000123;GO:0005634	histone acetyltransferase complex;nucleus	GO:0010484;GO:0005515;GO:0003712	H3 histone acetyltransferase activity;protein binding;transcription coregulator activity	GO:0044409;GO:0043966;GO:0080182;GO:0043970;GO:0006355;GO:0009410	entry into host;histone H3 acetylation;histone H3-K4 trimethylation;histone H3-K9 acetylation;regulation of transcription, DNA-templated;response to xenobiotic stimulus
BMGF-Fidock-7224-R1-C1	MMV007224	29326268	2.02454	3D7	Fidock	Pf3D7_08_v3	1033914	MRL3407			1158.88	T	A	SNP	intergenic_region			n.1033914T>A	clonal	NA	No	lowcomplexity	three_prime_UTR	PF3D7_0823300	histone acetyltransferase GCN5
BMGF-Fidock-7224-R1-C1	MMV007224	29326268	2.02454	3D7	Fidock	Pf3D7_13_v3	2073169	MRL3408	PF3D7_1352000	GTP-binding protein, putative	1847.84	GATAATAATAATAATTATTATTATC	G	INDEL	disruptive_inframe_deletion		aattattattatcataataataatatg/atg	p.Asn1289_Asn1296del/c.3866_3889delATTATTATTATCATAATAATAATA	clonal	Core	Yes	lowcomplexity	No	NA	NA	GO:0020011	apicoplast
BMGF-Fidock-7224-R1-C1	MMV007224	29326268	2.02454	3D7	Fidock	Pf3D7_13_v3	2255775	MRL3409	PF3D7_1356800	serine/threonine protein kinase, putative	1958.88	A	T	SNP	synonymous_variant	SILENT	ggA/ggT	p.Gly2063Gly/c.6189A>T	clonal	Core	Yes	No	No	NA	NA	GO:0005952;GO:0005813;GO:0005737;GO:0005634;GO:0000922	cAMP-dependent protein kinase complex;centrosome;cytoplasm;nucleus;spindle pole	GO:0005515;GO:0004674	protein binding;protein serine/threonine kinase activity	GO:0000278;GO:0006468;GO:0032465	mitotic cell cycle;protein phosphorylation;regulation of cytokinesis
BMGF-Fidock-7224-R2-A2	MMV007224	29326268	1.95092	3D7	Fidock	Pf3D7_02_v3	220634	MRL3410	PF3D7_0205300	conserved Plasmodium protein, unknown function	2351.88	C	A	SNP	missense_variant	MISSENSE	agC/agA	p.Ser315Arg/c.945C>A	clonal	Core	Yes	No	No	NA	NA
BMGF-Fidock-7224-R2-A2	MMV007224	29326268	1.95092	3D7	Fidock	Pf3D7_03_v3	126526	MRL3411	PF3D7_0302300	erythrocyte membrane protein 1 (PfEMP1), pseudogene	8285.88	C	G	SNP	missense_variant	MISSENSE	aGt/aCt	p.Ser1237Thr/c.3710G>C	clonal	Core	Yes	No	No	NA	NA
BMGF-Fidock-7224-R2-A2	MMV007224	29326268	1.95092	3D7	Fidock	Pf3D7_06_v3	1215602	MRL3412	PF3D7_0629500	amino acid transporter AAT1	2982.63	G	GTAT	INDEL	inframe_insertion		acc/aATAcc	p.Asn134dup/c.401_403dupATA	clonal	Core	Yes	lowcomplexity	No	NA	NA	GO:0020020;GO:0005886	food vacuole;plasma membrane	GO:0015171;GO:0042910	amino acid transmembrane transporter activity;xenobiotic transmembrane transporter activity	GO:0003333;GO:0006865;GO:1902349;GO:0009410	amino acid transmembrane transport;amino acid transport;response to chloroquine;response to xenobiotic stimulus
BMGF-Fidock-7224-R2-A2	MMV007224	29326268	1.95092	3D7	Fidock	Pf3D7_07_v3	1418277	MRL3413	PF3D7_0733000	erythrocyte membrane protein 1, PfEMP1	1413.88	C	T	SNP	missense_variant	MISSENSE	Gtt/Att	p.Val2367Ile/c.7099G>A	clonal	Subtelomeric Hypervariable	Yes	No	No	NA	NA	GO:0020002;GO:0020030	host cell plasma membrane;infected host cell surface knob	GO:0050839	cell adhesion molecule binding	GO:0020033;GO:0098609;GO:0020035;GO:0020013	antigenic variation;cell-cell adhesion;cytoadherence to microvasculature, mediated by symbiont protein;modulation by symbiont of host erythrocyte aggregation
BMGF-Fidock-7224-R2-A2	MMV007224	29326268	1.95092	3D7	Fidock	Pf3D7_07_v3	1418284	MRL3414	PF3D7_0733000	erythrocyte membrane protein 1, PfEMP1	1174.88	A	G	SNP	synonymous_variant	SILENT	taT/taC	p.Tyr2364Tyr/c.7092T>C	clonal	Subtelomeric Hypervariable	Yes	No	No	NA	NA	GO:0020002;GO:0020030	host cell plasma membrane;infected host cell surface knob	GO:0050839	cell adhesion molecule binding	GO:0020033;GO:0098609;GO:0020035;GO:0020013	antigenic variation;cell-cell adhesion;cytoadherence to microvasculature, mediated by symbiont protein;modulation by symbiont of host erythrocyte aggregation
BMGF-Fidock-7224-R2-A2	MMV007224	29326268	1.95092	3D7	Fidock	Pf3D7_07_v3	1418287	MRL3415	PF3D7_0733000	erythrocyte membrane protein 1, PfEMP1	1039.9	T	A	SNP	synonymous_variant	SILENT	atA/atT	p.Ile2363Ile/c.7089A>T	clonal	Subtelomeric Hypervariable	Yes	No	No	NA	NA	GO:0020002;GO:0020030	host cell plasma membrane;infected host cell surface knob	GO:0050839	cell adhesion molecule binding	GO:0020033;GO:0098609;GO:0020035;GO:0020013	antigenic variation;cell-cell adhesion;cytoadherence to microvasculature, mediated by symbiont protein;modulation by symbiont of host erythrocyte aggregation
BMGF-Fidock-7224-R2-A2	MMV007224	29326268	1.95092	3D7	Fidock	Pf3D7_07_v3	1418289	MRL3416	PF3D7_0733000	erythrocyte membrane protein 1, PfEMP1	985.87	T	TGTCATA	INDEL	inframe_insertion		gat/gatTATGAC	p.Asp2362_Ile2363insTyrAsp/c.7086_7087insTATGAC	clonal	Subtelomeric Hypervariable	Yes	No	No	NA	NA	GO:0020002;GO:0020030	host cell plasma membrane;infected host cell surface knob	GO:0050839	cell adhesion molecule binding	GO:0020033;GO:0098609;GO:0020035;GO:0020013	antigenic variation;cell-cell adhesion;cytoadherence to microvasculature, mediated by symbiont protein;modulation by symbiont of host erythrocyte aggregation
BMGF-Fidock-7224-R2-A2	MMV007224	29326268	1.95092	3D7	Fidock	Pf3D7_07_v3	1418777	MRL3417	PF3D7_0733000	erythrocyte membrane protein 1, PfEMP1	1523.88	G	C	SNP	missense_variant	MISSENSE	gCt/gGt	p.Ala2200Gly/c.6599C>G	clonal	Subtelomeric Hypervariable	Yes	No	No	NA	NA	GO:0020002;GO:0020030	host cell plasma membrane;infected host cell surface knob	GO:0050839	cell adhesion molecule binding	GO:0020033;GO:0098609;GO:0020035;GO:0020013	antigenic variation;cell-cell adhesion;cytoadherence to microvasculature, mediated by symbiont protein;modulation by symbiont of host erythrocyte aggregation
BMGF-Fidock-7224-R2-A2	MMV007224	29326268	1.95092	3D7	Fidock	Pf3D7_07_v3	1418778	MRL3418	PF3D7_0733000	erythrocyte membrane protein 1, PfEMP1	1658.88	C	T	SNP	missense_variant	MISSENSE	Gct/Act	p.Ala2200Thr/c.6598G>A	clonal	Subtelomeric Hypervariable	Yes	No	No	NA	NA	GO:0020002;GO:0020030	host cell plasma membrane;infected host cell surface knob	GO:0050839	cell adhesion molecule binding	GO:0020033;GO:0098609;GO:0020035;GO:0020013	antigenic variation;cell-cell adhesion;cytoadherence to microvasculature, mediated by symbiont protein;modulation by symbiont of host erythrocyte aggregation
BMGF-Fidock-7224-R2-A2	MMV007224	29326268	1.95092	3D7	Fidock	Pf3D7_07_v3	1418781	MRL3419	PF3D7_0733000	erythrocyte membrane protein 1, PfEMP1	2246.88	G	C	SNP	missense_variant	MISSENSE	Cgt/Ggt	p.Arg2199Gly/c.6595C>G	clonal	Subtelomeric Hypervariable	Yes	No	No	NA	NA	GO:0020002;GO:0020030	host cell plasma membrane;infected host cell surface knob	GO:0050839	cell adhesion molecule binding	GO:0020033;GO:0098609;GO:0020035;GO:0020013	antigenic variation;cell-cell adhesion;cytoadherence to microvasculature, mediated by symbiont protein;modulation by symbiont of host erythrocyte aggregation
BMGF-Fidock-7224-R2-A2	MMV007224	29326268	1.95092	3D7	Fidock	Pf3D7_07_v3	1418786	MRL3420	PF3D7_0733000	erythrocyte membrane protein 1, PfEMP1	2510.88	G	A	SNP	missense_variant	MISSENSE	gCa/gTa	p.Ala2197Val/c.6590C>T	clonal	Subtelomeric Hypervariable	Yes	No	No	NA	NA	GO:0020002;GO:0020030	host cell plasma membrane;infected host cell surface knob	GO:0050839	cell adhesion molecule binding	GO:0020033;GO:0098609;GO:0020035;GO:0020013	antigenic variation;cell-cell adhesion;cytoadherence to microvasculature, mediated by symbiont protein;modulation by symbiont of host erythrocyte aggregation
BMGF-Fidock-7224-R2-A2	MMV007224	29326268	1.95092	3D7	Fidock	Pf3D7_09_v3	890525	MRL3421	PF3D7_0922000	dynein intermediate chain, putative	5502.88	G	A	SNP	splice_region_variant+intron_variant			c.261-4G>A	clonal	Core	No	No	No	NA	NA	GO:0005858	axonemal dynein complex	GO:0045504;GO:0045503	dynein heavy chain binding;dynein light chain binding	GO:0003341;GO:0007018	cilium movement;microtubule-based movement
BMGF-Fidock-7224-R2-A2	MMV007224	29326268	1.95092	3D7	Fidock	Pf3D7_11_v3	985117	MRL3422	PF3D7_1125000	conserved protein, unknown function	2877.84	AAAATAAAT	A	INDEL	splice_region_variant+intron_variant			c.357-14_357-7delATTTATTT	clonal	Core	No	lowcomplexity	No	NA	NA	GO:0020011	apicoplast
BMGF-Fidock-7224-R2-A2	MMV007224	29326268	1.95092	3D7	Fidock	Pf3D7_12_v3	1709660	MRL3423	PF3D7_1240400	erythrocyte membrane protein 1, PfEMP1	644.69	A	ACACCAGCACCAGCACCAG	INDEL	disruptive_inframe_insertion		cct/ccAGCACCAGCACCAGCACCt	p.Pro1740_Ser1741insAlaProAlaProAlaPro/c.5202_5219dupAGCACCAGCACCAGCACC	clonal	Internal Hypervariable	Yes	lowcomplexity	No	NA	NA	GO:0020002;GO:0020030	host cell plasma membrane;infected host cell surface knob	GO:0050839;GO:0046789	cell adhesion molecule binding;host cell surface receptor binding	GO:0020033;GO:0098609;GO:0020035;GO:0020013	antigenic variation;cell-cell adhesion;cytoadherence to microvasculature, mediated by symbiont protein;modulation by symbiont of host erythrocyte aggregation
BMGF-Fidock-7224-R2-A2	MMV007224	29326268	1.95092	3D7	Fidock	Pf3D7_13_v3	1548892	MRL3424	PF3D7_1338300	elongation factor 1-gamma, putative	2607.88	T	G	SNP	intron_variant			c.9+192T>G	clonal	Core	No	No	No	NA	NA	GO:0005853;GO:0005634	eukaryotic translation elongation factor 1 complex;nucleus	GO:0004364;GO:0003746	glutathione transferase activity;translation elongation factor activity	GO:0006414	translational elongation
BMGF-Fidock-7224-R2-A2	MMV007224	29326268	1.95092	3D7	Fidock	Pf3D7_13_v3	2396269	MRL3425	PF3D7_1359900	conserved Plasmodium membrane protein, unknown function	3286.84	TA	T	INDEL	frameshift_variant		aat/	p.Asn100fs/c.299delA	clonal	Core	Yes	lowcomplexity	No	NA	NA					GO:0009410	response to xenobiotic stimulus
BMGF-Fidock-7224-R2-A2	MMV007224	29326268	1.95092	3D7	Fidock	Pf3D7_13_v3	2451006	MRL3426	PF3D7_1361100	protein transport protein Sec24A	7170.88	G	T	SNP	missense_variant	MISSENSE	atG/atT	p.Met182Ile/c.546G>T	clonal	Core	Yes	No	No	NA	NA	GO:0030127;GO:0020036;GO:0005783;GO:0070971;GO:0005634	COPII vesicle coat;Maurer's cleft;endoplasmic reticulum;endoplasmic reticulum exit site;nucleus	GO:0003723;GO:0000149;GO:0008270	RNA binding;SNARE binding;zinc ion binding	GO:0090110;GO:0006888;GO:0043952	COPII-coated vesicle cargo loading;endoplasmic reticulum to Golgi vesicle-mediated transport;protein transport by the Sec complex
BMGF-Fidock-7224-R2-A2	MMV007224	29326268	1.95092	3D7	Fidock	Pf3D7_14_v3	1365179	MRL3427	PF3D7_1434000	CCR4-associated factor 16, putative	4147.88	A	C	SNP	missense_variant	MISSENSE	caT/caG	p.His189Gln/c.567T>G	clonal	Core	Yes	No	three_prime_UTR	PF3D7_1433900	protein kinase, putative	GO:0030014;GO:0016020	CCR4-NOT complex;membrane	GO:0042626	ATPase-coupled transmembrane transporter activity	GO:0009410	response to xenobiotic stimulus
BMGF-Fidock-7224-R3-B11	MMV007224	29326268	1.94785	3D7	Fidock	Pf3D7_14_v3	1364864	MRL3428	PF3D7_1434000	CCR4-associated factor 16, putative	1505.84	G	GTATT	INDEL	intron_variant			c.748+35_748+36insAATA	clonal	Core	No	lowcomplexity	three_prime_UTR	PF3D7_1433900	protein kinase, putative	GO:0030014;GO:0016020	CCR4-NOT complex;membrane	GO:0042626	ATPase-coupled transmembrane transporter activity	GO:0009410	response to xenobiotic stimulus
BMGF-Fidock-7224-R3-B11	MMV007224	29326268	1.94785	3D7	Fidock	Pf3D7_14_v3	2942394	MRL3429	PF3D7_1472100	protein transport protein YIP1, putative	850.88	C	T	SNP	missense_variant	MISSENSE	aGt/aAt	p.Ser215Asn/c.644G>A	clonal	Core	Yes	No	No	NA	NA	GO:0020036	Maurer's cleft			GO:0016192	vesicle-mediated transport
BMGF-Fidock-8149R1-B2	MMV008149	29326268	20.7546	Dd2	Fidock	M76611	3868	MRL3435	mal_mito_3	apocytochrome B	47421.5	A	G	SNP	missense_variant	MISSENSE	tAt/tGt	p.Tyr126Cys/c.377A>G	clonal	NA	Yes	No	No	NA	NA
BMGF-Fidock-8149R1-B2	MMV008149	29326268	20.7546	Dd2	Fidock	Pf3D7_03_v3	385842	MRL3436	PF3D7_0309000	dual specificity protein phosphatase	2221.5	ATTATTTATTATTAT	A	INDEL	intron_variant			c.1312-83_1312-70delTTATTTATTATTAT	clonal	Core	No	lowcomplexity	No	NA	NA	GO:0005737;GO:0005634	cytoplasm;nucleus	GO:0016791;GO:0005515;GO:0008138;GO:0017056;GO:0008270	phosphatase activity;protein binding;protein tyrosine/serine/threonine phosphatase activity;structural constituent of nuclear pore;zinc ion binding	GO:0046823;GO:0006470;GO:0006468;GO:0060284	negative regulation of nucleocytoplasmic transport;protein dephosphorylation;protein phosphorylation;regulation of cell development
BMGF-Fidock-8149R1-B2	MMV008149	29326268	20.7546	Dd2	Fidock	Pf3D7_10_v3	998223	MRL3437	PF3D7_1023900	chromodomain-helicase-DNA-binding protein 1 homolog, putative	4982.5	C	CTTCTTGTACTTG	INDEL	inframe_insertion		aga/aCAAGTACAAGAAga	p.Thr3076_Arg3079dup/c.9227_9238dupCAAGTACAAGAA	clonal	Core	Yes	No	No	NA	NA	GO:0005634	nucleus	GO:0005515	protein binding
BMGF-Fidock-8149R1-B7	MMV008149	29326268	18.4866	Dd2	Fidock	Pf3D7_12_v3	1795391	MRL3438			603.54	AT	A	INDEL	intergenic_region			n.1795392delT	clonal	NA	No	lowcomplexity	No	NA	NA
BMGF-Fidock-8149R1-B7	MMV008149	29326268	18.4866	Dd2	Fidock	Pf3D7_14_v3	2900948	MRL3439			1175.54	T	A	SNP	intergenic_region			n.2900948T>A	clonal	NA	No	lowcomplexity	No	NA	NA
BMGF-Fidock-8149R2-E2	MMV008149	29326268	5.92371	Dd2	Fidock	M76611	3882	MRL3440	mal_mito_3	apocytochrome B	226169	G	A	SNP	missense_variant	MISSENSE	Ggt/Agt	p.Gly131Ser/c.391G>A	clonal	NA	Yes	No	No	NA	NA
BMGF-Fidock-8149R2-E2	MMV008149	29326268	5.92371	Dd2	Fidock	Pf3D7_12_v3	1795391	MRL3441			603.54	AT	A	INDEL	intergenic_region			n.1795392delT	clonal	NA	No	lowcomplexity	No	NA	NA
BMGF-Fidock-8149R2-E3	MMV008149	29326268	3.44742	Dd2	Fidock	M76611	3882	MRL3442	mal_mito_3	apocytochrome B	226169	G	A	SNP	missense_variant	MISSENSE	Ggt/Agt	p.Gly131Ser/c.391G>A	clonal	NA	Yes	No	No	NA	NA
BMGF-Fidock-8149R2-E3	MMV008149	29326268	3.44742	Dd2	Fidock	Pf3D7_12_v3	1795391	MRL3443			603.54	AT	A	INDEL	intergenic_region			n.1795392delT	clonal	NA	No	lowcomplexity	No	NA	NA
BMGF-Fidock-8149R3-B1	MMV008149	29326268	20.6144	Dd2	Fidock	Pf3D7_10_v3	599301	MRL3444	PF3D7_1014800	conserved Plasmodium protein, unknown function	2055.54	T	C	SNP	synonymous_variant	SILENT	aaA/aaG	p.Lys167Lys/c.501A>G	clonal	Core	Yes	lowcomplexity	No	NA	NA
BMGF-Fidock-8149R3-B1	MMV008149	29326268	20.6144	Dd2	Fidock	Pf3D7_12_v3	1795391	MRL3445			603.54	AT	A	INDEL	intergenic_region			n.1795392delT	clonal	NA	No	lowcomplexity	No	NA	NA
BMGF-Fidock-8149R3-C10	MMV008149	29326268	5.19381	Dd2	Fidock	M76611	3882	MRL3446	mal_mito_3	apocytochrome B	226169	G	A	SNP	missense_variant	MISSENSE	Ggt/Agt	p.Gly131Ser/c.391G>A	clonal	NA	Yes	No	No	NA	NA
BMGF-Fidock-8149R3-C10	MMV008149	29326268	5.19381	Dd2	Fidock	Pf3D7_12_v3	1795391	MRL3447			603.54	AT	A	INDEL	intergenic_region			n.1795392delT	clonal	NA	No	lowcomplexity	No	NA	NA
BMGF-Fidock-852-R1-A1	MMV665852	29326268	21.0859	3D7	Fidock	Pf3D7_07_v3	1152503	MRL4691	PF3D7_0727100	conserved protein, unknown function	1282.85	GTCATCA	G	INDEL	disruptive_inframe_deletion		gatgatgac/gac	p.Asp950_Asp951del/c.2847_2852delTGATGA	clonal	Core	Yes	lowcomplexity	No	NA	NA	GO:0020011	apicoplast
BMGF-Fidock-852-R1-A1	MMV665852	29326268	21.0859	3D7	Fidock	Pf3D7_08_v3	1371801	MRL4692			1974.88	A	G	SNP	intergenic_region			n.1371801A>G	clonal	NA	No	No	No	NA	NA
BMGF-Fidock-852-R1-A1	MMV665852	29326268	21.0859	3D7	Fidock	Pf3D7_09_v3	1045997	MRL4693	PF3D7_0926000	protein kinase, putative	2118.84	CAATGAAGAAAATGAAGAAAATGAAATA	C	INDEL	inframe_deletion		gaaaatgaaataaatgaagaaaatgaa/	p.Glu685_Glu693del/c.2053_2079delGAAAATGAAATAAATGAAGAAAATGAA	clonal	Core	Yes	lowcomplexity	No	NA	NA	GO:0005737;GO:0005634	cytoplasm;nucleus	GO:0009931;GO:0005516	calcium-dependent protein serine/threonine kinase activity;calmodulin binding	GO:0035556;GO:0018105;GO:0046777	intracellular signal transduction;peptidyl-serine phosphorylation;protein autophosphorylation
BMGF-Fidock-852-R1-A1	MMV665852	29326268	21.0859	3D7	Fidock	Pf3D7_12_v3	552397	MRL4694	PF3D7_1212500	glycerol-3-phosphate 1-O-acyltransferase	3558.88	A	G	SNP	missense_variant	MISSENSE	aTa/aCa	p.Ile486Thr/c.1457T>C	clonal	Core	Yes	No	No	NA	NA	GO:0005789;GO:0030176	endoplasmic reticulum membrane;integral component of endoplasmic reticulum membrane	GO:0043136;GO:0004366;GO:0016287	glycerol-3-phosphatase activity;glycerol-3-phosphate O-acyltransferase activity;glycerone-phosphate O-acyltransferase activity	GO:0008654	phospholipid biosynthetic process
BMGF-Fidock-852-R1-A1	MMV665852	29326268	21.0859	3D7	Fidock	Pf3D7_14_v3	2046407	MRL4695			1531.88	T	A	SNP	intergenic_region			n.2046407T>A	clonal	NA	No	No	No	NA	NA
BMGF-Fidock-852-R2-A1	MMV665852	29326268	17.589	3D7	Fidock	Pf3D7_04_v3	899361	MRL4696	PF3D7_0420000	zinc finger protein, putative	3478.84	ATGATCATTTTGATCATTATGATCATTTTGATCATTTTGATCACTATGATCATTTTGATCATTATGATCATTT	A	INDEL	disruptive_inframe_deletion		caaaatgatcataatgatcaaaatgatcatagtgatcaaaatgatcaaaatgatcataatgatcaaaatgatcat/cat	p.Gln1764_Asp1787del/c.5292_5363delAAATGATCATAATGATCAAAATGATCATAGTGATCAAAATGATCAAAATGATCATAATGATCAAAATGATCA	clonal	Core	Yes	lowcomplexity	No	NA	NA	GO:0005737;GO:0016020;GO:0005634	cytoplasm;membrane;nucleus
BMGF-Fidock-852-R2-A1	MMV665852	29326268	17.589	3D7	Fidock	Pf3D7_10_v3	1101048	MRL4697			531.63	T	TATA	INDEL	intergenic_region			n.1101048_1101049insATA	clonal	NA	No	lowcomplexity	five_prime_UTR	PF3D7_1026100	conserved Plasmodium protein, unknown function
BMGF-Fidock-852-R2-A1	MMV665852	29326268	17.589	3D7	Fidock	Pf3D7_14_v3	1806644	MRL4698	PF3D7_1444100	conserved Plasmodium protein, unknown function	592.85	A	ATCATAT	INDEL	disruptive_inframe_insertion		gat/gaATATGAt	p.Glu5821_Tyr5822dup/c.17463_17468dupATATGA	clonal	Core	Yes	lowcomplexity	No	NA	NA
BMGF-Fidock-852-R3-A2	MMV665852	29326268	19.1718	3D7	Fidock	Pf3D7_07_v3	120698	MRL4699	PF3D7_0703000	conserved Plasmodium protein, unknown function	1819.88	G	A	SNP	synonymous_variant	SILENT	gcG/gcA	p.Ala1820Ala/c.5460G>A	clonal	Core	Yes	No	No	NA	NA
BMGF-Fidock-852-R3-A2	MMV665852	29326268	19.1718	3D7	Fidock	Pf3D7_07_v3	1110487	MRL4700	PF3D7_0726400	conserved Plasmodium membrane protein, unknown function	1928.88	T	A	SNP	missense_variant	MISSENSE	aaA/aaT	p.Lys4488Asn/c.13464A>T	clonal	Core	Yes	lowcomplexity	No	NA	NA			GO:0017108;GO:0048256	5'-flap endonuclease activity;flap endonuclease activity
BMGF-Fidock-852-R3-A2	MMV665852	29326268	19.1718	3D7	Fidock	Pf3D7_10_v3	866652	MRL4701	PF3D7_1021400	endomembrane protein 70, putative	1938.88	T	A	SNP	synonymous_variant	SILENT	tcT/tcA	p.Ser590Ser/c.1770T>A	clonal	Core	Yes	lowcomplexity	No	NA	NA	GO:0016020	membrane			GO:0072657	protein localization to membrane
BMGF-Fidock-852-R3-A2	MMV665852	29326268	19.1718	3D7	Fidock	Pf3D7_11_v3	758505	MRL4702	PF3D7_1120000	conserved protein, unknown function	1401.46	GATAATAATAATAATAATA	G	INDEL	disruptive_inframe_deletion		aataataataataataatatt/att	p.Asn781_Asn786del/c.2342_2359delATAATAATAATAATAATA	clonal	Core	Yes	lowcomplexity	No	NA	NA	GO:0005737;GO:0016020;GO:0005634	cytoplasm;membrane;nucleus	GO:0003729	mRNA binding
BMGF-Fidock-852-R3-A2	MMV665852	29326268	19.1718	3D7	Fidock	Pf3D7_14_v3	1581992	MRL4703	PF3D7_1439100	DEAD/DEAH box helicase, putative	3353.88	A	T	SNP	missense_variant	MISSENSE	Aat/Tat	p.Asn415Tyr/c.1243A>T	clonal	Core	Yes	No	No	NA	NA	GO:0005737	cytoplasm	GO:0003724	RNA helicase activity
BMGF-Goldberg-11438-DR1	MMV011438	29326268	2.89507	3D7	Goldberg	Pf3D7_02_v3	369113	MRL3585			624.13	TTATA	T	INDEL	intergenic_region			n.369114_369117delTATA	clonal	NA	No	lowcomplexity	No	NA	NA
BMGF-Goldberg-11438-DR1	MMV011438	29326268	2.89507	3D7	Goldberg	Pf3D7_04_v3	276762	MRL3586	PF3D7_0405100	protein transport protein Sec24B, putative	3305.15	A	G	SNP	synonymous_variant	SILENT	agT/agC	p.Ser21Ser/c.63T>C	clonal	Core	Yes	No	No	NA	NA	GO:0030127;GO:0020036;GO:0070971	COPII vesicle coat;Maurer's cleft;endoplasmic reticulum exit site	GO:0000149;GO:0008270	SNARE binding;zinc ion binding	GO:0090110	COPII-coated vesicle cargo loading
BMGF-Goldberg-11438-DR1	MMV011438	29326268	2.89507	3D7	Goldberg	Pf3D7_04_v3	283984	MRL3587	PF3D7_0405300	liver specific protein 2, putative	7757.15	T	C	SNP	synonymous_variant	SILENT	gtA/gtG	p.Val1438Val/c.4314A>G	clonal	Core	Yes	No	No	NA	NA	GO:0030430;GO:0042025;GO:0005634;GO:0020003	host cell cytoplasm;host cell nucleus;nucleus;symbiont-containing vacuole
BMGF-Goldberg-11438-DR1	MMV011438	29326268	2.89507	3D7	Goldberg	Pf3D7_07_v3	435228	MRL3588	PF3D7_0709700	prodrug activation and resistance esterase	9618.15	A	T	SNP	missense_variant	MISSENSE	cTt/cAt	p.Leu323His/c.968T>A	clonal	Core	Yes	No	No	NA	NA	GO:0005737;GO:0016020	cytoplasm;membrane	GO:0047372;GO:0016787;GO:0016788;GO:0016298	acylglycerol lipase activity;hydrolase activity;hydrolase activity, acting on ester bonds;lipase activity	GO:0052651;GO:0006644;GO:0009410	monoacylglycerol catabolic process;phospholipid metabolic process;response to xenobiotic stimulus
BMGF-Goldberg-11438-DR2	MMV011438	29326268	3.31195	3D7	Goldberg	Pf3D7_05_v3	1290269	MRL3589	PF3D7_0531600	18S ribosomal RNA	7185.15	A	G	SNP	non_coding_exon_variant			n.669A>G	clonal	Core	No	No	No	NA	NA
BMGF-Goldberg-11438-DR2	MMV011438	29326268	3.31195	3D7	Goldberg	Pf3D7_07_v3	435126	MRL3590	PF3D7_0709700	prodrug activation and resistance esterase	5844.15	A	G	SNP	missense_variant	MISSENSE	cTa/cCa	p.Leu357Pro/c.1070T>C	clonal	Core	Yes	No	No	NA	NA	GO:0005737;GO:0016020	cytoplasm;membrane	GO:0047372;GO:0016787;GO:0016788;GO:0016298	acylglycerol lipase activity;hydrolase activity;hydrolase activity, acting on ester bonds;lipase activity	GO:0052651;GO:0006644;GO:0009410	monoacylglycerol catabolic process;phospholipid metabolic process;response to xenobiotic stimulus
BMGF-Goldberg-11438-DR3	MMV011438	29326268	2.83805	3D7	Goldberg	Pf3D7_01_v3	309481	MRL3591			668.2	GTA	G	INDEL	intergenic_region			n.309482_309483delTA	clonal	NA	No	lowcomplexity	five_prime_UTR	PF3D7_0107500	Niemann-Pick type C1-related protein
BMGF-Goldberg-11438-DR3	MMV011438	29326268	2.83805	3D7	Goldberg	Pf3D7_06_v3	566727	MRL3592	PF3D7_0613800	AP2 domain transcription factor, putative	2978.11	C	G	SNP	missense_variant	MISSENSE	Caa/Gaa	p.Gln197Glu/c.589C>G	clonal	Core	Yes	lowcomplexity	No	NA	NA	GO:0005634	nucleus	GO:0043565	sequence-specific DNA binding	GO:0009410	response to xenobiotic stimulus
BMGF-Goldberg-11438-DR3	MMV011438	29326268	2.83805	3D7	Goldberg	Pf3D7_07_v3	435138	MRL3593	PF3D7_0709700	prodrug activation and resistance esterase	4579.11	AT	A	INDEL	frameshift_variant		att/	p.Ile353fs/c.1057delA	clonal	Core	Yes	lowcomplexity	No	NA	NA	GO:0005737;GO:0016020	cytoplasm;membrane	GO:0047372;GO:0016787;GO:0016788;GO:0016298	acylglycerol lipase activity;hydrolase activity;hydrolase activity, acting on ester bonds;lipase activity	GO:0052651;GO:0006644;GO:0009410	monoacylglycerol catabolic process;phospholipid metabolic process;response to xenobiotic stimulus
BMGF-Goldberg-11438-DR4	MMV011438	29326268	3.86068	3D7	Goldberg	Pf3D7_07_v3	435781	MRL3594	PF3D7_0709700	prodrug activation and resistance esterase	3807.15	G	A	SNP	stop_gained	NONSENSE	Caa/Taa	p.Gln139*/c.415C>T	clonal	Core	Yes	No	No	NA	NA	GO:0005737;GO:0016020	cytoplasm;membrane	GO:0047372;GO:0016787;GO:0016788;GO:0016298	acylglycerol lipase activity;hydrolase activity;hydrolase activity, acting on ester bonds;lipase activity	GO:0052651;GO:0006644;GO:0009410	monoacylglycerol catabolic process;phospholipid metabolic process;response to xenobiotic stimulus
BMGF-Goldberg-11438-DR4	MMV011438	29326268	3.86068	3D7	Goldberg	Pf3D7_09_v3	663790	MRL3595			694.62	C	CAT	INDEL	intergenic_region			n.663790_663791insAT	clonal	NA	No	lowcomplexity	five_prime_UTR	PF3D7_0915800	glycolipid transfer protein, putative
BMGF-Goldberg-1A3-939R	MMV665939	29326268	4.18605	3D7	Goldberg	Pf3D7_06_v3	566727	MRL4775	PF3D7_0613800	AP2 domain transcription factor, putative	5884.5	CAAATGGAGGGAGATAATGAAATGGAGGGAGATAATG	C	INDEL	inframe_deletion		gaaatggagggagataatgaaatggagggagataat/	p.Glu203_Asn214del/c.607_642delGAAATGGAGGGAGATAATGAAATGGAGGGAGATAAT	clonal	Core	Yes	lowcomplexity	No	NA	NA	GO:0005634	nucleus	GO:0043565	sequence-specific DNA binding	GO:0009410	response to xenobiotic stimulus
BMGF-Goldberg-1C3-939R	MMV665939	29326268	9.65116	3D7	Goldberg	no mutations	0	MRL4776	no mutations	no mutations	0	no mutations	no mutations	no mutations	no mutations	no mutations	no mutations	no mutations	no mutations	NA	No	No	No	NA	NA
BMGF-Goldberg-2B1-939R	MMV665939	29326268	6.10465	3D7	Goldberg	Pf3D7_03_v3	827778	MRL4777	PF3D7_0319700	ABC transporter I family member 1, putative	4688.54	G	C	SNP	missense_variant	MISSENSE	cGt/cCt	p.Arg2180Pro/c.6539G>C	clonal	Core	Yes	No	No	NA	NA	GO:0043231;GO:0016020	intracellular membrane-bounded organelle;membrane	GO:0042626;GO:0005319	ATPase-coupled transmembrane transporter activity;lipid transporter activity	GO:0006869;GO:0009410	lipid transport;response to xenobiotic stimulus
BMGF-Goldberg-2B1-939R	MMV665939	29326268	6.10465	3D7	Goldberg	Pf3D7_13_v3	28786	MRL4778	PF3D7_1300100	erythrocyte membrane protein 1, PfEMP1	4079.5	A	AATATAT	INDEL	stop_gained+disruptive_inframe_insertion		tcg/tcTATATAg	p.Ser2157_Asp2158insIleTer/c.6470_6471insTATATA	clonal	Subtelomeric Hypervariable	Yes	No	No	NA	NA
BMGF-Goldberg-2D1-939R	MMV665939	29326268	6.33721	3D7	Goldberg	Pf3D7_05_v3	33671	MRL4779	PF3D7_0500400	rifin	9467.54	A	T	SNP	synonymous_variant	SILENT	ccT/ccA	p.Pro170Pro/c.510T>A	clonal	Subtelomeric Hypervariable	Yes	No	No	NA	NA	GO:0020036;GO:0020002;GO:0020003	Maurer's cleft;host cell plasma membrane;symbiont-containing vacuole			GO:0020033;GO:0020035;GO:0020013	antigenic variation;cytoadherence to microvasculature, mediated by symbiont protein;modulation by symbiont of host erythrocyte aggregation
BMGF-Goldberg-3A3-939R	MMV665939	29326268	4.13953	3D7	Goldberg	Pf3D7_03_v3	827475	MRL4780	PF3D7_0319700	ABC transporter I family member 1, putative	2135.14	A	G	SNP	missense_variant	MISSENSE	tAt/tGt	p.Tyr2079Cys/c.6236A>G	clonal	Core	Yes	lowcomplexity	No	NA	NA	GO:0043231;GO:0016020	intracellular membrane-bounded organelle;membrane	GO:0042626;GO:0005319	ATPase-coupled transmembrane transporter activity;lipid transporter activity	GO:0006869;GO:0009410	lipid transport;response to xenobiotic stimulus
BMGF-Goldberg-3A3-939R	MMV665939	29326268	4.13953	3D7	Goldberg	Pf3D7_07_v3	1023252	MRL4781			1647.14	T	A	SNP	intergenic_region			n.1023252T>A	clonal	NA	No	lowcomplexity	No	NA	NA
BMGF-Goldberg-3A3-939R	MMV665939	29326268	4.13953	3D7	Goldberg	Pf3D7_10_v3	1153213	MRL4782			2368.1	A	ATATT	INDEL	intergenic_region			n.1153213_1153214insTATT	clonal	NA	No	lowcomplexity	three_prime_UTR	PF3D7_1027800	60S ribosomal protein L3
BMGF-Goldberg-3F9-939R	MMV665939	29326268	4.21512	3D7	Goldberg	Pf3D7_03_v3	827475	MRL4783	PF3D7_0319700	ABC transporter I family member 1, putative	2135.14	A	G	SNP	missense_variant	MISSENSE	tAt/tGt	p.Tyr2079Cys/c.6236A>G	clonal	Core	Yes	lowcomplexity	No	NA	NA	GO:0043231;GO:0016020	intracellular membrane-bounded organelle;membrane	GO:0042626;GO:0005319	ATPase-coupled transmembrane transporter activity;lipid transporter activity	GO:0006869;GO:0009410	lipid transport;response to xenobiotic stimulus
BMGF-Goldberg-3F9-939R	MMV665939	29326268	4.21512	3D7	Goldberg	Pf3D7_07_v3	1023252	MRL4784			1647.14	T	A	SNP	intergenic_region			n.1023252T>A	clonal	NA	No	lowcomplexity	No	NA	NA
BMGF-Goldberg-3F9-939R	MMV665939	29326268	4.21512	3D7	Goldberg	Pf3D7_10_v3	1153213	MRL4785			2368.1	A	ATATT	INDEL	intergenic_region			n.1153213_1153214insTATT	clonal	NA	No	lowcomplexity	three_prime_UTR	PF3D7_1027800	60S ribosomal protein L3
BMGF-Goldberg-4B4-108R	MMV009108	29326268	27.7907	3D7	Goldberg	Pf3D7_01_v3	175734	MRL3508	PF3D7_0104000	thrombospondin-related sporozoite protein	723.46	T	A	SNP	intron_variant			c.58+68T>A	clonal	Core	No	No	No	NA	NA	GO:0009986	cell surface			GO:0044409	entry into host
BMGF-Goldberg-4B4-108R	MMV009108	29326268	27.7907	3D7	Goldberg	Pf3D7_01_v3	175735	MRL3509	PF3D7_0104000	thrombospondin-related sporozoite protein	723.46	G	A	SNP	intron_variant			c.58+69G>A	clonal	Core	No	No	No	NA	NA	GO:0009986	cell surface			GO:0044409	entry into host
BMGF-Goldberg-4B4-108R	MMV009108	29326268	27.7907	3D7	Goldberg	Pf3D7_01_v3	175738	MRL3510	PF3D7_0104000	thrombospondin-related sporozoite protein	723.32	C	A	SNP	intron_variant			c.58+72C>A	clonal	Core	No	No	No	NA	NA	GO:0009986	cell surface			GO:0044409	entry into host
BMGF-Goldberg-4B4-108R	MMV009108	29326268	27.7907	3D7	Goldberg	Pf3D7_01_v3	305936	MRL3511	PF3D7_0107500	Niemann-Pick type C1-related protein	32207.5	C	T	SNP	missense_variant	MISSENSE	Gca/Aca	p.Ala1108Thr/c.3322G>A	clonal	Core	Yes	No	No	NA	NA	GO:0016021;GO:0016020;GO:0005886	integral component of membrane;membrane;plasma membrane			GO:0055088;GO:0009410	lipid homeostasis;response to xenobiotic stimulus
BMGF-Goldberg-4B4-108R	MMV009108	29326268	27.7907	3D7	Goldberg	Pf3D7_03_v3	869656	MRL3512			733.07	G	T	SNP	intergenic_region			n.869656G>T	clonal	NA	No	lowcomplexity	five_prime_UTR	PF3D7_0320800	ATP-dependent RNA helicase DDX6
BMGF-Goldberg-4B4-108R	MMV009108	29326268	27.7907	3D7	Goldberg	Pf3D7_08_v3	1017386	MRL3513			1798.01	C	CAAAAAAAAAAAAAAAAA	INDEL	intergenic_region			n.1017386_1017387insAAAAAAAAAAAAAAAAA	clonal	NA	No	lowcomplexity	five_prime_UTR	PF3D7_0823000	serine/threonine protein kinase VPS15, putative
BMGF-Goldberg-4B4-108R	MMV009108	29326268	27.7907	3D7	Goldberg	Pf3D7_10_v3	750852	MRL3514	PF3D7_1018800	conserved protein, unknown function	1661.54	A	G	SNP	missense_variant	MISSENSE	gAt/gGt	p.Asp213Gly/c.638A>G	clonal	Core	Yes	No	No	NA	NA
BMGF-Goldberg-4B4-108R	MMV009108	29326268	27.7907	3D7	Goldberg	Pf3D7_10_v3	1143966	MRL3515			1021.16	G	A	SNP	intergenic_region			n.1143966G>A	clonal	NA	No	No	five_prime_UTR	PF3D7_1027300	peroxiredoxin
BMGF-Goldberg-4B4-108R	MMV009108	29326268	27.7907	3D7	Goldberg	Pf3D7_12_v3	230044	MRL3516			1464.61	C	CA	INDEL	intergenic_region			n.230044_230045insA	clonal	NA	No	lowcomplexity	five_prime_UTR	PF3D7_1205300	conserved Plasmodium protein, unknown function
BMGF-Goldberg-4B4-108R	MMV009108	29326268	27.7907	3D7	Goldberg	Pf3D7_12_v3	1232621	MRL3517	PF3D7_1229900.1	conserved Plasmodium protein, unknown function	4900.53	C	T	SNP	intron_variant			c.142-61G>A	clonal	Core	No	lowcomplexity	No	NA	NA
BMGF-Goldberg-4B4-108R	MMV009108	29326268	27.7907	3D7	Goldberg	Pf3D7_12_v3	1258124	MRL3518			4281.94	G	GAAAAAAAAAAAAAA	INDEL	intergenic_region			n.1258124_1258125insAAAAAAAAAAAAAA	clonal	NA	No	lowcomplexity	three_prime_UTR	PF3D7_1230600	sun-family protein, putative
BMGF-Goldberg-4B4-108R	MMV009108	29326268	27.7907	3D7	Goldberg	Pf3D7_13_v3	1293012	MRL3519			946.54	C	A	SNP	intergenic_region			n.1293012C>A	clonal	NA	No	lowcomplexity	three_prime_UTR	PF3D7_1330700	GPI transamidase subunit PIG-U, putative
BMGF-Goldberg-4B4-108R	MMV009108	29326268	27.7907	3D7	Goldberg	Pf3D7_13_v3	2058240	MRL3520			1503.78	A	AT	INDEL	intergenic_region			n.2058240_2058241insT	clonal	NA	No	lowcomplexity	No	NA	NA
BMGF-Goldberg-4B4-108R	MMV009108	29326268	27.7907	3D7	Goldberg	Pf3D7_14_v3	533952	MRL3521			683.77	C	A	SNP	intergenic_region			n.533952C>A	clonal	NA	No	No	three_prime_UTR	PF3D7_1413400	30S ribosomal protein S9, putative
BMGF-Goldberg-4B4-108R	MMV009108	29326268	27.7907	3D7	Goldberg	Pf3D7_14_v3	2436181	MRL3522			577.3	C	CAAAAAAAAAAAAAAAAAAAAAAAAAAAAAAAA	INDEL	intergenic_region			n.2436181_2436182insAAAAAAAAAAAAAAAAAAAAAAAAAAAAAAAA	clonal	NA	No	lowcomplexity	No	NA	NA
BMGF-Goldberg-4C12-108R	MMV009108	29326268	28.1977	3D7	Goldberg	Pf3D7_01_v3	305936	MRL3523	PF3D7_0107500	Niemann-Pick type C1-related protein	32207.5	C	T	SNP	missense_variant	MISSENSE	Gca/Aca	p.Ala1108Thr/c.3322G>A	clonal	Core	Yes	No	No	NA	NA	GO:0016021;GO:0016020;GO:0005886	integral component of membrane;membrane;plasma membrane			GO:0055088;GO:0009410	lipid homeostasis;response to xenobiotic stimulus
BMGF-Goldberg-4C12-108R	MMV009108	29326268	28.1977	3D7	Goldberg	Pf3D7_02_v3	164834	MRL3524			2122.15	C	CAAAAAAAA	INDEL	intergenic_region			n.164834_164835insAAAAAAAA	clonal	NA	No	lowcomplexity	No	NA	NA
BMGF-Goldberg-4C12-108R	MMV009108	29326268	28.1977	3D7	Goldberg	Pf3D7_03_v3	869656	MRL3525			733.07	G	T	SNP	intergenic_region			n.869656G>T	clonal	NA	No	lowcomplexity	five_prime_UTR	PF3D7_0320800	ATP-dependent RNA helicase DDX6
BMGF-Goldberg-4C12-108R	MMV009108	29326268	28.1977	3D7	Goldberg	Pf3D7_12_v3	1258124	MRL3526			4281.94	G	GAAAAAAAAAAAAAA	INDEL	intergenic_region			n.1258124_1258125insAAAAAAAAAAAAAA	clonal	NA	No	lowcomplexity	three_prime_UTR	PF3D7_1230600	sun-family protein, putative
GHDDI-AntimycinA-Dd2-13	Antimycin A	New Data		Dd2	GHDDI	Pf3D7_08_v3	301182	MRL431			3911.88	T	A	SNP	intergenic_region			n.301182T>A	clonal	NA	No	lowcomplexity	No	NA	NA
GHDDI-AntimycinA-Dd2-13	Antimycin A	New Data		Dd2	GHDDI	Pf3D7_08_v3	301183	MRL432			3947.84	ATTT	A	INDEL	intergenic_region			n.301184_301186delTTT	clonal	NA	No	lowcomplexity	No	NA	NA
GHDDI-AntimycinA-Dd2-13	Antimycin A	New Data		Dd2	GHDDI	Pf3D7_08_v3	301190	MRL433			4119.84	T	TAAA	INDEL	intergenic_region			n.301190_301191insAAA	clonal	NA	No	lowcomplexity	No	NA	NA
GHDDI-AntimycinA-Dd2-13	Antimycin A	New Data		Dd2	GHDDI	Pf3D7_08_v3	301192	MRL434			4083.88	T	A	SNP	intergenic_region			n.301192T>A	clonal	NA	No	lowcomplexity	No	NA	NA
GHDDI-AntimycinA-Dd2-13	Antimycin A	New Data		Dd2	GHDDI	Pf3D7_09_v3	555088	MRL435			4801.84	G	GGAAA	INDEL	intergenic_region			n.555088_555089insGAAA	clonal	NA	No	lowcomplexity	No	NA	NA
GHDDI-AntimycinA-Dd2-13	Antimycin A	New Data		Dd2	GHDDI	Pf3D7_11_v3	1447423	MRL436	PF3D7_1136700.1	conserved Plasmodium protein, unknown function	3274.97	ATTT	A	INDEL	intron_variant			c.464-34_464-32delTTT	clonal	Core	No	lowcomplexity	No	NA	NA
GHDDI-AntimycinA-Dd2-13	Antimycin A	New Data		Dd2	GHDDI	Pf3D7_13_v3	2216141	MRL437			3232.96	A	AAT	INDEL	intergenic_region			n.2216141_2216142insAT	clonal	NA	No	lowcomplexity	No	NA	NA
GHDDI-AntimycinA-Dd2-13	Antimycin A	New Data		Dd2	GHDDI	Pf3D7_14_v3	153086	MRL438			3913.84	AATATATAT	A	INDEL	intergenic_region			n.153087_153094delATATATAT	clonal	NA	No	lowcomplexity	five_prime_UTR	PF3D7_1404500	rRNA biogenesis protein RRP5, putative
GHDDI-AntimycinA-Dd2-14	Antimycin A	New Data		Dd2	GHDDI	Pf3D7_05_v3	1059691	MRL439			6033.88	C	A	SNP	intergenic_region			n.1059691C>A	clonal	NA	No	lowcomplexity	three_prime_UTR	PF3D7_0525500	WD repeat-containing protein, putative
GHDDI-AntimycinA-Dd2-15	Antimycin A	New Data		Dd2	GHDDI	M76611	2407	MRL440	mal_mito_2	cytochrome c oxidase subunit I (cox1)	18682.3	G	A	SNP	missense_variant	MISSENSE	Gca/Aca	p.Ala125Thr/c.373G>A	Mixed	NA	Yes	No	No	NA	NA
GHDDI-AntimycinA-Dd2-15	Antimycin A	New Data		Dd2	GHDDI	M76611	3644	MRL441	mal_mito_3	apocytochrome B	20320.3	A	G	SNP	synonymous_variant	SILENT	acA/acG	p.Thr51Thr/c.153A>G	Mixed	NA	Yes	No	No	NA	NA
GHDDI-AntimycinA-Dd2-15	Antimycin A	New Data		Dd2	GHDDI	M76611	5304	MRL442	malmito_rna_RNA11:rRNA	unspecified product (RNA11)	59130.9	A	G	SNP	non_coding_exon_variant			n.37T>C	clonal	NA	No	No	No	NA	NA
GHDDI-AntimycinA-Dd2-15	Antimycin A	New Data		Dd2	GHDDI	Pf3D7_10_v3	332901	MRL443	PF3D7_1008100	conserved Plasmodium protein, unknown function	12075.8	A	AAATAAT	INDEL	disruptive_inframe_insertion		atg/aATAATAtg	p.Asn562_Asn563dup/c.1685_1690dupATAATA	clonal	Core	Yes	lowcomplexity	No	NA	NA	GO:0000123;GO:0005634	histone acetyltransferase complex;nucleus	GO:0035064	methylated histone binding	GO:0044409;GO:0080182;GO:0043970	entry into host;histone H3-K4 trimethylation;histone H3-K9 acetylation
GHDDI-AntimycinA-Dd2-15	Antimycin A	New Data		Dd2	GHDDI	Pf3D7_12_v3	1835496	MRL444	PF3D7_1243900	double C2-like domain-containing protein (DOC2)	1777.84	TCAATTTTTGTTCTTCCCC	T	INDEL	inframe_deletion		ggggaagaacaaaaattg/	p.Gly1525_Leu1530del/c.4573_4590delGGGGAAGAACAAAAATTG	clonal	Core	Yes	lowcomplexity	No	NA	NA	GO:0031410;GO:0020002	cytoplasmic vesicle;host cell plasma membrane	GO:0005544	calcium-dependent phospholipid binding	GO:0044409	entry into host
GHDDI-AntimycinA-Dd2-15	Antimycin A	New Data		Dd2	GHDDI	Pf3D7_13_v3	2216141	MRL445			3232.96	A	AAT	INDEL	intergenic_region			n.2216141_2216142insAT	Mixed	NA	No	lowcomplexity	No	NA	NA
GHDDI-AntimycinA-Dd2-15	Antimycin A	New Data		Dd2	GHDDI	Pf3D7_14_v3	187876	MRL446	PF3D7_1405400	DNA mismatch repair protein, putative	3770.84	GT	G	INDEL	frameshift_variant		aac/	p.Asn831fs/c.2492delA	clonal	Core	Yes	lowcomplexity	No	NA	NA	GO:0020011;GO:0000228;GO:0000795	apicoplast;nuclear chromosome;synaptonemal complex	GO:0008094	ATP-dependent activity, acting on DNA	GO:0000710;GO:0007131;GO:0000712	meiotic mismatch repair;reciprocal meiotic recombination;resolution of meiotic recombination intermediates
GHDDI-AntimycinA-Dd2-18	Antimycin A	New Data		Dd2	GHDDI	Pf3D7_06_v3	697373	MRL447	PF3D7_0616800	malate:quinone oxidoreductase, putative	33324.5	C	A	SNP	missense_variant	MISSENSE	aCa/aAa	p.Thr482Lys/c.1445C>A	clonal	Core	Yes	No	No	NA	NA	GO:0005737;GO:0016020;GO:0005739	cytoplasm;membrane;mitochondrion	GO:0030060;GO:0008924;GO:0016491	L-malate dehydrogenase activity;malate dehydrogenase (quinone) activity;oxidoreductase activity	GO:0006090;GO:0009410;GO:0006099	pyruvate metabolic process;response to xenobiotic stimulus;tricarboxylic acid cycle
GHDDI-AntimycinA-Dd2-18	Antimycin A	New Data		Dd2	GHDDI	Pf3D7_12_v3	911220	MRL448	PF3D7_1222600	transcription factor with AP2 domain(s) (ApiAP2)	9382.46	A	G	SNP	missense_variant	MISSENSE	Aac/Gac	p.Asn1340Asp/c.4018A>G	clonal	Core	Yes	lowcomplexity	No	NA	NA	GO:0005634	nucleus	GO:0001216;GO:0005515;GO:0043565	DNA-binding transcription activator activity;protein binding;sequence-specific DNA binding	GO:0009410	response to xenobiotic stimulus
GHDDI-AntimycinA-Dd2-18	Antimycin A	New Data		Dd2	GHDDI	Pf3D7_13_v3	2216141	MRL449			4574.11	A	AAT	INDEL	intergenic_region			n.2216141_2216142insAT	clonal	NA	No	lowcomplexity	No	NA	NA
GHDDI-AntimycinA-Dd2-18	Antimycin A	New Data		Dd2	GHDDI	Pf3D7_14_v3	2257018	MRL450			8725.42	TA	T	INDEL	intergenic_region			n.2257019delA	clonal	NA	No	lowcomplexity	three_prime_UTR	PF3D7_1455200	methyltransferase, putative, unspecified product
GHDDI-AntimycinA-Dd2-18	Antimycin A	New Data		Dd2	GHDDI	Pf3D7_14_v3	2257020	MRL451			8075.42	TTTA	T	INDEL	intergenic_region			n.2257021_2257023delTTA	clonal	NA	No	lowcomplexity	three_prime_UTR	PF3D7_1455200	methyltransferase, putative, unspecified product
GHDDI-AntimycinA-Dd2-19	Antimycin A	New Data		Dd2	GHDDI	Pf3D7_06_v3	697373	MRL452	PF3D7_0616800	malate:quinone oxidoreductase, putative	33324.5	C	A	SNP	missense_variant	MISSENSE	aCa/aAa	p.Thr482Lys/c.1445C>A	clonal	Core	Yes	No	No	NA	NA	GO:0005737;GO:0016020;GO:0005739	cytoplasm;membrane;mitochondrion	GO:0030060;GO:0008924;GO:0016491	L-malate dehydrogenase activity;malate dehydrogenase (quinone) activity;oxidoreductase activity	GO:0006090;GO:0009410;GO:0006099	pyruvate metabolic process;response to xenobiotic stimulus;tricarboxylic acid cycle
GHDDI-AntimycinA-Dd2-19	Antimycin A	New Data		Dd2	GHDDI	Pf3D7_11_v3	1835229	MRL453	PF3D7_1146600	CCAAT-box DNA binding protein subunit B (NFYB)	3033.62	G	C	SNP	missense_variant	MISSENSE	Gaa/Caa	p.Glu277Gln/c.829G>C	clonal	Core	Yes	lowcomplexity	No	NA	NA	GO:0071944;GO:0005634	cell periphery;nucleus	GO:0003677	DNA binding	GO:0006355	regulation of transcription, DNA-templated
GHDDI-AntimycinA-Dd2-19	Antimycin A	New Data		Dd2	GHDDI	Pf3D7_12_v3	911220	MRL454	PF3D7_1222600	transcription factor with AP2 domain(s) (ApiAP2)	9382.46	A	G	SNP	missense_variant	MISSENSE	Aac/Gac	p.Asn1340Asp/c.4018A>G	clonal	Core	Yes	lowcomplexity	No	NA	NA	GO:0005634	nucleus	GO:0001216;GO:0005515;GO:0043565	DNA-binding transcription activator activity;protein binding;sequence-specific DNA binding	GO:0009410	response to xenobiotic stimulus
GHDDI-AntimycinA-Dd2-19	Antimycin A	New Data		Dd2	GHDDI	Pf3D7_13_v3	2216141	MRL455			4574.11	A	AAT	INDEL	intergenic_region			n.2216141_2216142insAT	clonal	NA	No	lowcomplexity	No	NA	NA
GHDDI-AntimycinA-Dd2-19	Antimycin A	New Data		Dd2	GHDDI	Pf3D7_14_v3	2257018	MRL456			8725.42	TA	T	INDEL	intergenic_region			n.2257019delA	clonal	NA	No	lowcomplexity	three_prime_UTR	PF3D7_1455200	methyltransferase, putative, unspecified product
GHDDI-AntimycinA-Dd2-19	Antimycin A	New Data		Dd2	GHDDI	Pf3D7_14_v3	2257020	MRL457			8075.42	TTTA	T	INDEL	intergenic_region			n.2257021_2257023delTTA	clonal	NA	No	lowcomplexity	three_prime_UTR	PF3D7_1455200	methyltransferase, putative, unspecified product
GHDDI-AntimycinA-Dd2-20	Antimycin A	New Data		Dd2	GHDDI	M76611	5341	MRL458	malmito_rna_RNA22:rRNA	unspecified product (RNA22)	20534.3	GT	G	INDEL	splice_region_variant+non_coding_exon_variant			n.37delA	clonal	NA	No	No	No	NA	NA
GHDDI-AntimycinA-Dd2-20	Antimycin A	New Data		Dd2	GHDDI	Pf3D7_06_v3	697373	MRL459	PF3D7_0616800	malate:quinone oxidoreductase, putative	12742.9	C	A	SNP	missense_variant	MISSENSE	aCa/aAa	p.Thr482Lys/c.1445C>A	clonal	Core	Yes	No	No	NA	NA	GO:0005737;GO:0016020;GO:0005739	cytoplasm;membrane;mitochondrion	GO:0030060;GO:0008924;GO:0016491	L-malate dehydrogenase activity;malate dehydrogenase (quinone) activity;oxidoreductase activity	GO:0006090;GO:0009410;GO:0006099	pyruvate metabolic process;response to xenobiotic stimulus;tricarboxylic acid cycle
GHDDI-AntimycinA-Dd2-20	Antimycin A	New Data		Dd2	GHDDI	Pf3D7_06_v3	1340718	MRL460			514.3	A	G	SNP	intergenic_region			n.1340718A>G	clonal	NA	No	lowcomplexity	No	NA	NA
GHDDI-AntimycinA-Dd2-20	Antimycin A	New Data		Dd2	GHDDI	Pf3D7_11_v3	1881997	MRL461			976.84	A	AT	INDEL	intergenic_region			n.1881997_1881998insT	clonal	NA	No	lowcomplexity	No	NA	NA
GHDDI-AntimycinA-Dd2-20	Antimycin A	New Data		Dd2	GHDDI	Pf3D7_11_v3	1881999	MRL462			950.84	T	TATATATATATATATATATATATATATA	INDEL	intergenic_region			n.1881999_1882000insATATATATATATATATATATATATATA	clonal	NA	No	lowcomplexity	No	NA	NA
GHDDI-AntimycinA-Dd2-20	Antimycin A	New Data		Dd2	GHDDI	Pf3D7_12_v3	911220	MRL463	PF3D7_1222600	transcription factor with AP2 domain(s) (ApiAP2)	4183.88	A	G	SNP	missense_variant	MISSENSE	Aac/Gac	p.Asn1340Asp/c.4018A>G	clonal	Core	Yes	lowcomplexity	No	NA	NA	GO:0005634	nucleus	GO:0001216;GO:0005515;GO:0043565	DNA-binding transcription activator activity;protein binding;sequence-specific DNA binding	GO:0009410	response to xenobiotic stimulus
GHDDI-AntimycinA-Dd2-20	Antimycin A	New Data		Dd2	GHDDI	Pf3D7_12_v3	1483721	MRL464			3441.55	AAT	A	INDEL	intergenic_region			n.1483722_1483723delAT	clonal	NA	No	lowcomplexity	five_prime_UTR	PF3D7_1235600	serine hydroxymethyltransferase
GHDDI-AntimycinA-Dd2-20	Antimycin A	New Data		Dd2	GHDDI	Pf3D7_13_v3	2216141	MRL465			4024.84	A	AAT	INDEL	intergenic_region			n.2216141_2216142insAT	clonal	NA	No	lowcomplexity	No	NA	NA
GHDDI-AntimycinA-Dd2-20	Antimycin A	New Data		Dd2	GHDDI	Pf3D7_14_v3	187739	MRL466	PF3D7_1405400	DNA mismatch repair protein, putative	6108.84	ATT	A	INDEL	frameshift_variant		aaaata/	p.Lys876fs/c.2628_2629delAA	clonal	Core	Yes	lowcomplexity	No	NA	NA	GO:0020011;GO:0000228;GO:0000795	apicoplast;nuclear chromosome;synaptonemal complex	GO:0008094	ATP-dependent activity, acting on DNA	GO:0000710;GO:0007131;GO:0000712	meiotic mismatch repair;reciprocal meiotic recombination;resolution of meiotic recombination intermediates
GHDDI-AntimycinA-Dd2-20	Antimycin A	New Data		Dd2	GHDDI	Pf3D7_14_v3	2257018	MRL467			4146.84	TA	T	INDEL	intergenic_region			n.2257019delA	clonal	NA	No	lowcomplexity	three_prime_UTR	PF3D7_1455200	methyltransferase, putative, unspecified product
GHDDI-AntimycinA-Dd2-20	Antimycin A	New Data		Dd2	GHDDI	Pf3D7_14_v3	2257020	MRL468			3837.84	TTTA	T	INDEL	intergenic_region			n.2257021_2257023delTTA	clonal	NA	No	lowcomplexity	three_prime_UTR	PF3D7_1455200	methyltransferase, putative, unspecified product
GHDDI-AntimycinA-Dd2-21	Antimycin A	New Data		Dd2	GHDDI	Pf3D7_03_v3	715169	MRL469			870.84	A	ATATATATAT	INDEL	intergenic_region			n.715169_715170insTATATATAT	clonal	NA	No	lowcomplexity	No	NA	NA
GHDDI-AntimycinA-Dd2-21	Antimycin A	New Data		Dd2	GHDDI	Pf3D7_06_v3	717769	MRL470	PF3D7_0617200	conserved Plasmodium protein, unknown function	13569.8	TAATATATC	T	INDEL	intron_variant			c.508+48_508+55delAATATATC	clonal	Core	No	lowcomplexity	No	NA	NA	GO:0005783;GO:0042175;GO:0005634;GO:1990904	endoplasmic reticulum;nuclear outer membrane-endoplasmic reticulum membrane network;nucleus;ribonucleoprotein complex			GO:0008298	intracellular mRNA localization
GHDDI-AntimycinA-Dd2-21	Antimycin A	New Data		Dd2	GHDDI	Pf3D7_11_v3	418471	MRL471	PF3D7_1110400	asparagine-rich antigen	15614.8	GATAGTAGTCGTAGAAGGGATCGTT	G	INDEL	disruptive_inframe_deletion		agtcgtagaagggatcgttatagtaga/aga	p.Ser1125_Ser1132del/c.3375_3398delTCGTAGAAGGGATCGTTATAGTAG	clonal	Core	Yes	lowcomplexity	No	NA	NA	GO:0005634	nucleus	GO:0003729	mRNA binding
GHDDI-AntimycinA-Dd2-21	Antimycin A	New Data		Dd2	GHDDI	Pf3D7_12_v3	149535	MRL472	PF3D7_1202600	conserved protein, unknown function	1468.84	TATTTTC	T	INDEL	inframe_deletion		gaaaat/	p.Glu1980_Asn1981del/c.5938_5943delGAAAAT	clonal	Core	Yes	lowcomplexity	No	NA	NA	GO:1990112;GO:0005634	RQC complex;nucleus	GO:0043023;GO:0000049	ribosomal large subunit binding;tRNA binding	GO:0051168;GO:0072344;GO:1990116	nuclear export;rescue of stalled ribosome;ribosome-associated ubiquitin-dependent protein catabolic process
GHDDI-AntimycinA-Dd2-21	Antimycin A	New Data		Dd2	GHDDI	Pf3D7_12_v3	149607	MRL473	PF3D7_1202600	conserved protein, unknown function	3237.84	TATTTTCATTTTTATTTTCATTTTTATTTTCATTTTTATTTTCATTTTTATTTTC	T	INDEL	inframe_deletion		gaaaataaaaatgaaaataaaaatgaaaataaaaatgaaaataaaaatgaaaat/	p.Glu1940_Asn1957del/c.5818_5871delGAAAATAAAAATGAAAATAAAAATGAAAATAAAAATGAAAATAAAAATGAAAAT	clonal	Core	Yes	lowcomplexity	No	NA	NA	GO:1990112;GO:0005634	RQC complex;nucleus	GO:0043023;GO:0000049	ribosomal large subunit binding;tRNA binding	GO:0051168;GO:0072344;GO:1990116	nuclear export;rescue of stalled ribosome;ribosome-associated ubiquitin-dependent protein catabolic process
GHDDI-AntimycinA-Dd2-21	Antimycin A	New Data		Dd2	GHDDI	Pf3D7_13_v3	2216141	MRL474			4024.84	A	AAT	INDEL	intergenic_region			n.2216141_2216142insAT	clonal	NA	No	lowcomplexity	No	NA	NA
GHDDI-AntimycinA-Dd2-23	Antimycin A	New Data		Dd2	GHDDI	Pf3D7_10_v3	1536576	MRL475	PF3D7_1038400	gametocyte-specific protein (Pf11-1)	11908.9	G	A	SNP	missense_variant	MISSENSE	Gcg/Acg	p.Ala5815Thr/c.17443G>A	clonal	Core	Yes	No	No	NA	NA	GO:0030430	host cell cytoplasm			GO:0007276	gamete generation
GHDDI-AntimycinA-Dd2-5	Antimycin A	New Data		Dd2	GHDDI	Pf3D7_03_v3	840700	MRL476	PF3D7_0320100	SNARE protein (SEC22)	6920.11	T	TA	INDEL	intron_variant			c.168-15_168-14insA	clonal	Core	No	lowcomplexity	No	NA	NA	GO:0030134;GO:0012507;GO:0005794;GO:0000139;GO:0020036;GO:0031201;GO:0005783;GO:0005789;GO:0005793	COPII-coated ER to Golgi transport vesicle;ER to Golgi transport vesicle membrane;Golgi apparatus;Golgi membrane;Maurer's cleft;SNARE complex;endoplasmic reticulum;endoplasmic reticulum membrane;endoplasmic reticulum-Golgi intermediate compartment	GO:0005484	SNAP receptor activity	GO:0006888;GO:0006886;GO:0006890;GO:0048280;GO:0016192	endoplasmic reticulum to Golgi vesicle-mediated transport;intracellular protein transport;retrograde vesicle-mediated transport, Golgi to endoplasmic reticulum;vesicle fusion with Golgi apparatus;vesicle-mediated transport
GHDDI-AntimycinA-Dd2-5	Antimycin A	New Data		Dd2	GHDDI	Pf3D7_05_v3	735612	MRL477			3735.11	AAATT	A	INDEL	intergenic_region			n.735613_735616delAATT	clonal	NA	No	lowcomplexity	three_prime_UTR	PF3D7_0517500	UTP--glucose-1-phosphate uridylyltransferase, putative
GHDDI-AntimycinA-Dd2-5	Antimycin A	New Data		Dd2	GHDDI	Pf3D7_10_v3	1130357	MRL478	PF3D7_1027000	conserved Plasmodium protein, unknown function	1570.11	TTGC	T	INDEL	disruptive_inframe_deletion		cagcaa/caa	p.Gln534del/c.1599_1601delGCA	clonal	Core	Yes	lowcomplexity	No	NA	NA
GHDDI-AntimycinA-Dd2-5	Antimycin A	New Data		Dd2	GHDDI	Pf3D7_10_v3	1130369	MRL479	PF3D7_1027000	conserved Plasmodium protein, unknown function	1532.11	T	C	SNP	synonymous_variant	SILENT	caA/caG	p.Gln530Gln/c.1590A>G	clonal	Core	Yes	lowcomplexity	No	NA	NA
GHDDI-AntimycinA-Dd2-5	Antimycin A	New Data		Dd2	GHDDI	Pf3D7_10_v3	1130399	MRL480	PF3D7_1027000	conserved Plasmodium protein, unknown function	1066.11	TTGCTGTTGTTGCTGC	T	INDEL	disruptive_inframe_deletion		cagcagcaacaacagcaa/caa	p.Gln516_Gln520del/c.1545_1559delGCAGCAACAACAGCA	clonal	Core	Yes	lowcomplexity	No	NA	NA
GHDDI-AntimycinA-Dd2-5	Antimycin A	New Data		Dd2	GHDDI	Pf3D7_13_v3	2216141	MRL481			4574.11	A	AAT	INDEL	intergenic_region			n.2216141_2216142insAT	clonal	NA	No	lowcomplexity	No	NA	NA
GHDDI-AntimycinA-Dd2-7	Antimycin A	New Data		Dd2	GHDDI	Pf3D7_01_v3	9256	MRL482			1019.7	T	C	SNP	intergenic_region			n.9256T>C	clonal	NA	No	No	No	NA	NA
GHDDI-AntimycinA-Dd2-7	Antimycin A	New Data		Dd2	GHDDI	Pf3D7_01_v3	9267	MRL483			522.5	A	AGGATT	INDEL	intergenic_region			n.9267_9268insGGATT	clonal	NA	No	lowcomplexity	No	NA	NA
GHDDI-AntimycinA-Dd2-7	Antimycin A	New Data		Dd2	GHDDI	Pf3D7_01_v3	595561	MRL484	PF3D7_0115300	rifin (RIF)	1364.59	T	A	SNP	missense_variant	MISSENSE	aTg/aAg	p.Met100Lys/c.299T>A	clonal	Subtelomeric Hypervariable	Yes	No	No	NA	NA	GO:0020002	host cell plasma membrane			GO:0020033	antigenic variation
GHDDI-AntimycinA-Dd2-7	Antimycin A	New Data		Dd2	GHDDI	Pf3D7_01_v3	595565	MRL485	PF3D7_0115300	rifin (RIF)	1349.14	T	C	SNP	synonymous_variant	SILENT	gaT/gaC	p.Asp101Asp/c.303T>C	clonal	Subtelomeric Hypervariable	Yes	No	No	NA	NA	GO:0020002	host cell plasma membrane			GO:0020033	antigenic variation
GHDDI-AntimycinA-Dd2-7	Antimycin A	New Data		Dd2	GHDDI	Pf3D7_01_v3	595575	MRL486	PF3D7_0115300	rifin (RIF)	930.93	G	T	SNP	missense_variant	MISSENSE	Gca/Tca	p.Ala105Ser/c.313G>T	clonal	Subtelomeric Hypervariable	Yes	No	No	NA	NA	GO:0020002	host cell plasma membrane			GO:0020033	antigenic variation
GHDDI-AntimycinA-Dd2-7	Antimycin A	New Data		Dd2	GHDDI	Pf3D7_02_v3	6695	MRL487			528.67	C	CGGT	INDEL	intergenic_region			n.6695_6696insGGT	clonal	NA	No	No	No	NA	NA
GHDDI-AntimycinA-Dd2-7	Antimycin A	New Data		Dd2	GHDDI	Pf3D7_06_v3	697373	MRL488	PF3D7_0616800	malate:quinone oxidoreductase, putative	33324.5	C	A	SNP	missense_variant	MISSENSE	aCa/aAa	p.Thr482Lys/c.1445C>A	clonal	Core	Yes	No	No	NA	NA	GO:0005737;GO:0016020;GO:0005739	cytoplasm;membrane;mitochondrion	GO:0030060;GO:0008924;GO:0016491	L-malate dehydrogenase activity;malate dehydrogenase (quinone) activity;oxidoreductase activity	GO:0006090;GO:0009410;GO:0006099	pyruvate metabolic process;response to xenobiotic stimulus;tricarboxylic acid cycle
GHDDI-AntimycinA-Dd2-7	Antimycin A	New Data		Dd2	GHDDI	Pf3D7_12_v3	911220	MRL489	PF3D7_1222600	transcription factor with AP2 domain(s) (ApiAP2)	9382.46	A	G	SNP	missense_variant	MISSENSE	Aac/Gac	p.Asn1340Asp/c.4018A>G	clonal	Core	Yes	lowcomplexity	No	NA	NA	GO:0005634	nucleus	GO:0001216;GO:0005515;GO:0043565	DNA-binding transcription activator activity;protein binding;sequence-specific DNA binding	GO:0009410	response to xenobiotic stimulus
GHDDI-AntimycinA-Dd2-7	Antimycin A	New Data		Dd2	GHDDI	Pf3D7_13_v3	2216141	MRL490			4574.11	A	AAT	INDEL	intergenic_region			n.2216141_2216142insAT	clonal	NA	No	lowcomplexity	No	NA	NA
GHDDI-AntimycinA-Dd2-7	Antimycin A	New Data		Dd2	GHDDI	Pf3D7_14_v3	2257018	MRL491			8725.42	TA	T	INDEL	intergenic_region			n.2257019delA	clonal	NA	No	lowcomplexity	three_prime_UTR	PF3D7_1455200	methyltransferase, putative, unspecified product
GHDDI-AntimycinA-Dd2-7	Antimycin A	New Data		Dd2	GHDDI	Pf3D7_14_v3	2257020	MRL492			8075.42	TTTA	T	INDEL	intergenic_region			n.2257021_2257023delTTA	clonal	NA	No	lowcomplexity	three_prime_UTR	PF3D7_1455200	methyltransferase, putative, unspecified product
BMGF-Goldberg-4C12-108R	MMV009108	29326268	28.1977	3D7	Goldberg	Pf3D7_14_v3	533952	MRL3527			683.77	C	A	SNP	intergenic_region			n.533952C>A	clonal	NA	No	No	three_prime_UTR	PF3D7_1413400	30S ribosomal protein S9, putative
BMGF-Goldberg-4C12-108R	MMV009108	29326268	28.1977	3D7	Goldberg	Pf3D7_14_v3	2436181	MRL3528			577.3	C	CAAAAAAAAAAAAAAAAAAAAAAAAAAAAAAAA	INDEL	intergenic_region			n.2436181_2436182insAAAAAAAAAAAAAAAAAAAAAAAAAAAAAAAA	clonal	NA	No	lowcomplexity	No	NA	NA
BMGF-Goldberg-5A12-108R	MMV009108	29326268	15.6977	3D7	Goldberg	Pf3D7_01_v3	305936	MRL3529	PF3D7_0107500	Niemann-Pick type C1-related protein	32207.5	C	T	SNP	missense_variant	MISSENSE	Gca/Aca	p.Ala1108Thr/c.3322G>A	clonal	Core	Yes	No	No	NA	NA	GO:0016021;GO:0016020;GO:0005886	integral component of membrane;membrane;plasma membrane			GO:0055088;GO:0009410	lipid homeostasis;response to xenobiotic stimulus
BMGF-Goldberg-5A12-108R	MMV009108	29326268	15.6977	3D7	Goldberg	Pf3D7_05_v3	67246	MRL3530			603.17	ACG	A	INDEL	intergenic_region			n.67247_67248delCG	clonal	NA	No	lowcomplexity	five_prime_UTR	PF3D7_0501300	skeleton-binding protein 1
BMGF-Goldberg-5A12-108R	MMV009108	29326268	15.6977	3D7	Goldberg	Pf3D7_05_v3	129585	MRL3531			562.3	TCTTATTATTTCACATTGTGTGTC	T	INDEL	intergenic_region			n.129586_129608delCTTATTATTTCACATTGTGTGTC	clonal	NA	No	lowcomplexity	No	NA	NA
BMGF-Goldberg-5A12-108R	MMV009108	29326268	15.6977	3D7	Goldberg	Pf3D7_06_v3	1019116	MRL3532			870.07	C	T	SNP	intergenic_region			n.1019116C>T	clonal	NA	No	No	No	NA	NA
BMGF-Goldberg-5A12-108R	MMV009108	29326268	15.6977	3D7	Goldberg	Pf3D7_09_v3	1178516	MRL3533	PF3D7_0929400	high molecular weight rhoptry protein 2	518.93	A	T	SNP	intron_variant			c.2566+122A>T	clonal	Core	No	lowcomplexity	No	NA	NA	GO:1903561;GO:0030430;GO:0033644;GO:0005634;GO:0020008;GO:0020005	extracellular vesicle;host cell cytoplasm;host cell membrane;nucleus;rhoptry;symbiont-containing vacuole membrane	GO:0003723;GO:0005515;GO:0044877	RNA binding;protein binding;protein-containing complex binding	GO:0044409	entry into host
BMGF-Goldberg-5A12-108R	MMV009108	29326268	15.6977	3D7	Goldberg	Pf3D7_10_v3	420457	MRL3534	PF3D7_1010600	eukaryotic translation initiation factor 2 subunit beta	6398.54	G	A	SNP	splice_region_variant+intron_variant			c.593+7C>T	clonal	Core	No	No	No	NA	NA	GO:0005737;GO:0005850;GO:0005634	cytoplasm;eukaryotic translation initiation factor 2 complex;nucleus	GO:0003723;GO:0003729;GO:0005515;GO:0003743;GO:0031369	RNA binding;mRNA binding;protein binding;translation initiation factor activity;translation initiation factor binding	GO:0001732;GO:0001731;GO:0006413	formation of cytoplasmic translation initiation complex;formation of translation preinitiation complex;translational initiation
BMGF-Goldberg-5A12-108R	MMV009108	29326268	15.6977	3D7	Goldberg	Pf3D7_12_v3	1232621	MRL3535	PF3D7_1229900.1	conserved Plasmodium protein, unknown function	4900.53	C	T	SNP	intron_variant			c.142-61G>A	clonal	Core	No	lowcomplexity	No	NA	NA
BMGF-Goldberg-5A12-108R	MMV009108	29326268	15.6977	3D7	Goldberg	Pf3D7_12_v3	1258124	MRL3536			4281.94	G	GAAAAAAAAAAAAAA	INDEL	intergenic_region			n.1258124_1258125insAAAAAAAAAAAAAA	clonal	NA	No	lowcomplexity	three_prime_UTR	PF3D7_1230600	sun-family protein, putative
BMGF-Goldberg-5A12-108R	MMV009108	29326268	15.6977	3D7	Goldberg	Pf3D7_13_v3	2058240	MRL3537			1503.78	A	AT	INDEL	intergenic_region			n.2058240_2058241insT	clonal	NA	No	lowcomplexity	No	NA	NA
BMGF-Goldberg-5A12-108R	MMV009108	29326268	15.6977	3D7	Goldberg	Pf3D7_14_v3	203424	MRL3538	PF3D7_1405800	ribosome biogenesis protein BOP1, putative	961.5	G	GA	INDEL	splice_region_variant+intron_variant			c.575-4_575-3insT	clonal	Core	No	lowcomplexity	No	NA	NA	GO:0070545;GO:0030687	PeBoW complex;preribosome, large subunit precursor	GO:0043021	ribonucleoprotein complex binding	GO:0000463	maturation of LSU-rRNA from tricistronic rRNA transcript (SSU-rRNA, 5.8S rRNA, LSU-rRNA)
BMGF-Goldberg-5A12-108R	MMV009108	29326268	15.6977	3D7	Goldberg	Pf3D7_14_v3	533952	MRL3539			683.77	C	A	SNP	intergenic_region			n.533952C>A	clonal	NA	No	No	three_prime_UTR	PF3D7_1413400	30S ribosomal protein S9, putative
BMGF-Goldberg-5A12-108R	MMV009108	29326268	15.6977	3D7	Goldberg	Pf3D7_14_v3	649995	MRL3540			547.03	A	ATTTTTTTTTTTT	INDEL	intergenic_region			n.649995_649996insTTTTTTTTTTTT	clonal	NA	No	lowcomplexity	three_prime_UTR	PF3D7_1416200	metacaspase-3, putative
BMGF-Goldberg-5E1-108R	MMV009108	29326268	26.7442	3D7	Goldberg	Pf3D7_01_v3	305936	MRL3541	PF3D7_0107500	Niemann-Pick type C1-related protein	32207.5	C	T	SNP	missense_variant	MISSENSE	Gca/Aca	p.Ala1108Thr/c.3322G>A	clonal	Core	Yes	No	No	NA	NA	GO:0016021;GO:0016020;GO:0005886	integral component of membrane;membrane;plasma membrane			GO:0055088;GO:0009410	lipid homeostasis;response to xenobiotic stimulus
BMGF-Goldberg-5E1-108R	MMV009108	29326268	26.7442	3D7	Goldberg	Pf3D7_09_v3	1178516	MRL3542	PF3D7_0929400	high molecular weight rhoptry protein 2	518.93	A	T	SNP	intron_variant			c.2566+122A>T	clonal	Core	No	lowcomplexity	No	NA	NA	GO:1903561;GO:0030430;GO:0033644;GO:0005634;GO:0020008;GO:0020005	extracellular vesicle;host cell cytoplasm;host cell membrane;nucleus;rhoptry;symbiont-containing vacuole membrane	GO:0003723;GO:0005515;GO:0044877	RNA binding;protein binding;protein-containing complex binding	GO:0044409	entry into host
BMGF-Goldberg-5E1-108R	MMV009108	29326268	26.7442	3D7	Goldberg	Pf3D7_11_v3	1566354	MRL3543			734.2	C	A	SNP	intergenic_region			n.1566354C>A	clonal	NA	No	lowcomplexity	No	NA	NA
BMGF-Goldberg-5E1-108R	MMV009108	29326268	26.7442	3D7	Goldberg	Pf3D7_12_v3	1232621	MRL3544	PF3D7_1229900.1	conserved Plasmodium protein, unknown function	4900.53	C	T	SNP	intron_variant			c.142-61G>A	clonal	Core	No	lowcomplexity	No	NA	NA
BMGF-Goldberg-5E1-108R	MMV009108	29326268	26.7442	3D7	Goldberg	Pf3D7_13_v3	2058240	MRL3545			1503.78	A	AT	INDEL	intergenic_region			n.2058240_2058241insT	clonal	NA	No	lowcomplexity	No	NA	NA
BMGF-Goldberg-5E1-108R	MMV009108	29326268	26.7442	3D7	Goldberg	Pf3D7_14_v3	2728346	MRL3546			569.55	A	ATTTTTT	INDEL	intergenic_region			n.2728346_2728347insTTTTTT	clonal	NA	No	lowcomplexity	No	NA	NA
BMGF-Goldberg-6B10-108R	MMV009108	29326268	30.4651	3D7	Goldberg	Pf3D7_01_v3	305936	MRL3547	PF3D7_0107500	Niemann-Pick type C1-related protein	32207.5	C	T	SNP	missense_variant	MISSENSE	Gca/Aca	p.Ala1108Thr/c.3322G>A	clonal	Core	Yes	No	No	NA	NA	GO:0016021;GO:0016020;GO:0005886	integral component of membrane;membrane;plasma membrane			GO:0055088;GO:0009410	lipid homeostasis;response to xenobiotic stimulus
BMGF-Goldberg-6B10-108R	MMV009108	29326268	30.4651	3D7	Goldberg	Pf3D7_06_v3	1019116	MRL3548			870.07	C	T	SNP	intergenic_region			n.1019116C>T	clonal	NA	No	No	No	NA	NA
BMGF-Goldberg-6B10-108R	MMV009108	29326268	30.4651	3D7	Goldberg	Pf3D7_09_v3	1178516	MRL3549	PF3D7_0929400	high molecular weight rhoptry protein 2	518.93	A	T	SNP	intron_variant			c.2566+122A>T	clonal	Core	No	lowcomplexity	No	NA	NA	GO:1903561;GO:0030430;GO:0033644;GO:0005634;GO:0020008;GO:0020005	extracellular vesicle;host cell cytoplasm;host cell membrane;nucleus;rhoptry;symbiont-containing vacuole membrane	GO:0003723;GO:0005515;GO:0044877	RNA binding;protein binding;protein-containing complex binding	GO:0044409	entry into host
BMGF-Goldberg-6B10-108R	MMV009108	29326268	30.4651	3D7	Goldberg	Pf3D7_12_v3	230044	MRL3550			1464.61	C	CA	INDEL	intergenic_region			n.230044_230045insA	clonal	NA	No	lowcomplexity	five_prime_UTR	PF3D7_1205300	conserved Plasmodium protein, unknown function
BMGF-Goldberg-6B10-108R	MMV009108	29326268	30.4651	3D7	Goldberg	Pf3D7_12_v3	1258124	MRL3551			4281.94	G	GAAAAAAAAAAAAAA	INDEL	intergenic_region			n.1258124_1258125insAAAAAAAAAAAAAA	clonal	NA	No	lowcomplexity	three_prime_UTR	PF3D7_1230600	sun-family protein, putative
BMGF-Goldberg-6F6-108R	MMV009108	29326268	24.8256	3D7	Goldberg	Pf3D7_01_v3	175734	MRL3552	PF3D7_0104000	thrombospondin-related sporozoite protein	723.46	T	A	SNP	intron_variant			c.58+68T>A	clonal	Core	No	No	No	NA	NA	GO:0009986	cell surface			GO:0044409	entry into host
BMGF-Goldberg-6F6-108R	MMV009108	29326268	24.8256	3D7	Goldberg	Pf3D7_01_v3	175735	MRL3553	PF3D7_0104000	thrombospondin-related sporozoite protein	723.46	G	A	SNP	intron_variant			c.58+69G>A	clonal	Core	No	No	No	NA	NA	GO:0009986	cell surface			GO:0044409	entry into host
BMGF-Goldberg-6F6-108R	MMV009108	29326268	24.8256	3D7	Goldberg	Pf3D7_01_v3	175738	MRL3554	PF3D7_0104000	thrombospondin-related sporozoite protein	723.32	C	A	SNP	intron_variant			c.58+72C>A	clonal	Core	No	No	No	NA	NA	GO:0009986	cell surface			GO:0044409	entry into host
BMGF-Goldberg-6F6-108R	MMV009108	29326268	24.8256	3D7	Goldberg	Pf3D7_01_v3	305936	MRL3555	PF3D7_0107500	Niemann-Pick type C1-related protein	32207.5	C	T	SNP	missense_variant	MISSENSE	Gca/Aca	p.Ala1108Thr/c.3322G>A	clonal	Core	Yes	No	No	NA	NA	GO:0016021;GO:0016020;GO:0005886	integral component of membrane;membrane;plasma membrane			GO:0055088;GO:0009410	lipid homeostasis;response to xenobiotic stimulus
BMGF-Goldberg-6F6-108R	MMV009108	29326268	24.8256	3D7	Goldberg	Pf3D7_05_v3	129585	MRL3556			562.3	TCTTATTATTTCACATTGTGTGTC	T	INDEL	intergenic_region			n.129586_129608delCTTATTATTTCACATTGTGTGTC	clonal	NA	No	lowcomplexity	No	NA	NA
BMGF-Goldberg-6F6-108R	MMV009108	29326268	24.8256	3D7	Goldberg	Pf3D7_06_v3	1019116	MRL3557			870.07	C	T	SNP	intergenic_region			n.1019116C>T	clonal	NA	No	No	No	NA	NA
BMGF-Goldberg-6F6-108R	MMV009108	29326268	24.8256	3D7	Goldberg	Pf3D7_07_v3	859289	MRL3558	PF3D7_0719600	60S ribosomal protein L11a, putative	4366.98	C	CAT	INDEL	intron_variant			c.76-102_76-101insAT	clonal	Core	No	lowcomplexity	No	NA	NA	GO:0022625;GO:0005634	cytosolic large ribosomal subunit;nucleus	GO:0003723;GO:0003735	RNA binding;structural constituent of ribosome	GO:0000027;GO:0006412	ribosomal large subunit assembly;translation
BMGF-Goldberg-6F6-108R	MMV009108	29326268	24.8256	3D7	Goldberg	Pf3D7_10_v3	795523	MRL3559			846.97	G	A	SNP	intergenic_region			n.795523G>A	clonal	NA	No	lowcomplexity	No	NA	NA
BMGF-Goldberg-6F6-108R	MMV009108	29326268	24.8256	3D7	Goldberg	Pf3D7_11_v3	1432774	MRL3560	PF3D7_1136500.2	casein kinase 1	1185.51	C	T	SNP	intron_variant			c.957+382G>A	clonal	Core	No	lowcomplexity	No	NA	NA
BMGF-Goldberg-6F6-108R	MMV009108	29326268	24.8256	3D7	Goldberg	Pf3D7_11_v3	1432780	MRL3561	PF3D7_1136500.2	casein kinase 1	1201.51	C	T	SNP	intron_variant			c.957+376G>A	clonal	Core	No	lowcomplexity	No	NA	NA
BMGF-Goldberg-6F6-108R	MMV009108	29326268	24.8256	3D7	Goldberg	Pf3D7_11_v3	1432787	MRL3562	PF3D7_1136500.2	casein kinase 1	1201.51	A	T	SNP	intron_variant			c.957+369T>A	clonal	Core	No	lowcomplexity	No	NA	NA
BMGF-Goldberg-6F6-108R	MMV009108	29326268	24.8256	3D7	Goldberg	Pf3D7_12_v3	1258124	MRL3563			4281.94	G	GAAAAAAAAAAAAAA	INDEL	intergenic_region			n.1258124_1258125insAAAAAAAAAAAAAA	clonal	NA	No	lowcomplexity	three_prime_UTR	PF3D7_1230600	sun-family protein, putative
BMGF-Goldberg-6F6-108R	MMV009108	29326268	24.8256	3D7	Goldberg	Pf3D7_12_v3	1902979	MRL3564	PF3D7_1245600	kinesin, putative	2344.5	TTCATCATCA	T	INDEL	disruptive_inframe_deletion		gatgatgatgaa/gaa	p.Asp693_Asp695del/c.2079_2087delTGATGATGA	clonal	Core	Yes	lowcomplexity	No	NA	NA	GO:0005829	cytosol
BMGF-Goldberg-6F6-108R	MMV009108	29326268	24.8256	3D7	Goldberg	Pf3D7_14_v3	203424	MRL3565	PF3D7_1405800	ribosome biogenesis protein BOP1, putative	961.5	G	GA	INDEL	splice_region_variant+intron_variant			c.575-4_575-3insT	clonal	Core	No	lowcomplexity	No	NA	NA	GO:0070545;GO:0030687	PeBoW complex;preribosome, large subunit precursor	GO:0043021	ribonucleoprotein complex binding	GO:0000463	maturation of LSU-rRNA from tricistronic rRNA transcript (SSU-rRNA, 5.8S rRNA, LSU-rRNA)
BMGF-Goldberg-6F6-108R	MMV009108	29326268	24.8256	3D7	Goldberg	Pf3D7_14_v3	521904	MRL3566	PF3D7_1412900.2	ubiquitin-conjugating enzyme E2, putative	873.22	T	A	SNP	intron_variant			c.222+44T>A	clonal	Core	No	lowcomplexity	No	NA	NA
BMGF-Goldberg-6F6-108R	MMV009108	29326268	24.8256	3D7	Goldberg	Pf3D7_14_v3	521913	MRL3567	PF3D7_1412900.2	ubiquitin-conjugating enzyme E2, putative	705.27	T	A	SNP	intron_variant			c.222+53T>A	clonal	Core	No	lowcomplexity	No	NA	NA
BMGF-Goldberg-6F6-108R	MMV009108	29326268	24.8256	3D7	Goldberg	Pf3D7_14_v3	2436181	MRL3568			577.3	C	CAAAAAAAAAAAAAAAAAAAAAAAAAAAAAAAA	INDEL	intergenic_region			n.2436181_2436182insAAAAAAAAAAAAAAAAAAAAAAAAAAAAAAAA	clonal	NA	No	lowcomplexity	No	NA	NA
BMGF-Goldberg-6F6-108R	MMV009108	29326268	24.8256	3D7	Goldberg	Pf3D7_14_v3	2728346	MRL3569			569.55	A	ATTTTTT	INDEL	intergenic_region			n.2728346_2728347insTTTTTT	clonal	NA	No	lowcomplexity	No	NA	NA
BMGF-Goldberg-789-4A10	MMV665789	29326268	11.3023	3D7	Goldberg	Pf3D7_14_v3	1955156	MRL4497	PF3D7_1447900	multidrug resistance protein 2	23496.2	T	A	SNP	missense_variant	MISSENSE	aaA/aaT	p.Lys840Asn/c.2520A>T	clonal	Core	Yes	No	No	NA	NA	GO:0005773	vacuole	GO:0042626;GO:0046872;GO:0046873	ATPase-coupled transmembrane transporter activity;metal ion binding;metal ion transmembrane transporter activity	GO:0009410;GO:0055085;GO:0006855	response to xenobiotic stimulus;transmembrane transport;xenobiotic transmembrane transport
BMGF-Goldberg-789-4B2	MMV665789	29326268	8.30233	3D7	Goldberg	Pf3D7_07_v3	178758	MRL4498			1180.38	TTATATATA	T	INDEL	intergenic_region			n.178759_178766delTATATATA	clonal	NA	No	lowcomplexity	No	NA	NA
BMGF-Goldberg-789-4B2	MMV665789	29326268	8.30233	3D7	Goldberg	Pf3D7_13_v3	2063327	MRL4499	PF3D7_1351700	inner membrane complex protein 1f, putative	2816.11	CAATAAT	C	INDEL	disruptive_inframe_deletion		aataatatt/att	p.Asn1130_Asn1131del/c.3389_3394delATAATA	clonal	Core	Yes	lowcomplexity	No	NA	NA	GO:0045178;GO:0070258	basal part of cell;inner membrane pellicle complex
BMGF-Goldberg-789-4B2	MMV665789	29326268	8.30233	3D7	Goldberg	Pf3D7_14_v3	79418	MRL4500	PF3D7_1402000	conserved Plasmodium protein, unknown function	4027.72	AAAATAAAT	A	INDEL	splice_region_variant+intron_variant			c.613-13_613-6delATTTATTT	clonal	Core	No	lowcomplexity	No	NA	NA	GO:0005737;GO:0005739	cytoplasm;mitochondrion	GO:0004309	exopolyphosphatase activity	GO:0006798;GO:0006797	polyphosphate catabolic process;polyphosphate metabolic process
BMGF-Goldberg-789-4B2	MMV665789	29326268	8.30233	3D7	Goldberg	Pf3D7_14_v3	1955156	MRL4501	PF3D7_1447900	multidrug resistance protein 2	23496.2	T	A	SNP	missense_variant	MISSENSE	aaA/aaT	p.Lys840Asn/c.2520A>T	clonal	Core	Yes	No	No	NA	NA	GO:0005773	vacuole	GO:0042626;GO:0046872;GO:0046873	ATPase-coupled transmembrane transporter activity;metal ion binding;metal ion transmembrane transporter activity	GO:0009410;GO:0055085;GO:0006855	response to xenobiotic stimulus;transmembrane transport;xenobiotic transmembrane transport
BMGF-Goldberg-789-4E3	MMV665789	29326268	12.1047	3D7	Goldberg	Pf3D7_14_v3	1955156	MRL4502	PF3D7_1447900	multidrug resistance protein 2	23496.2	T	A	SNP	missense_variant	MISSENSE	aaA/aaT	p.Lys840Asn/c.2520A>T	clonal	Core	Yes	No	No	NA	NA	GO:0005773	vacuole	GO:0042626;GO:0046872;GO:0046873	ATPase-coupled transmembrane transporter activity;metal ion binding;metal ion transmembrane transporter activity	GO:0009410;GO:0055085;GO:0006855	response to xenobiotic stimulus;transmembrane transport;xenobiotic transmembrane transport
BMGF-Goldberg-789-4H3	MMV665789	29326268	9.34884	3D7	Goldberg	Pf3D7_07_v3	178758	MRL4503			1180.38	TTATATATA	T	INDEL	intergenic_region			n.178759_178766delTATATATA	clonal	NA	No	lowcomplexity	No	NA	NA
BMGF-Goldberg-789-4H3	MMV665789	29326268	9.34884	3D7	Goldberg	Pf3D7_14_v3	1955156	MRL4504	PF3D7_1447900	multidrug resistance protein 2	23496.2	T	A	SNP	missense_variant	MISSENSE	aaA/aaT	p.Lys840Asn/c.2520A>T	clonal	Core	Yes	No	No	NA	NA	GO:0005773	vacuole	GO:0042626;GO:0046872;GO:0046873	ATPase-coupled transmembrane transporter activity;metal ion binding;metal ion transmembrane transporter activity	GO:0009410;GO:0055085;GO:0006855	response to xenobiotic stimulus;transmembrane transport;xenobiotic transmembrane transport
BMGF-Goldberg-9063-2B10	MMV009063	29326268	1.61628	3D7	Goldberg	Pf3D7_07_v3	528675	MRL3470	PF3D7_0712000	erythrocyte membrane protein 1, PfEMP1	813.6	A	C	SNP	missense_variant	MISSENSE	Tca/Gca	p.Ser1831Ala/c.5491T>G	clonal	Internal Hypervariable	Yes	No	No	NA	NA	GO:0020002;GO:0020030	host cell plasma membrane;infected host cell surface knob	GO:0050839	cell adhesion molecule binding	GO:0020033;GO:0098609;GO:0020035;GO:0020013	antigenic variation;cell-cell adhesion;cytoadherence to microvasculature, mediated by symbiont protein;modulation by symbiont of host erythrocyte aggregation
BMGF-Goldberg-9063-2B10	MMV009063	29326268	1.61628	3D7	Goldberg	Pf3D7_07_v3	1029944	MRL3471	PF3D7_0724600	protein kinase, putative	2667.94	ATATTATTAT	A	INDEL	inframe_deletion		aataataat/aat	p.Asn1043_Asn1044del/c.3125_3130delATAATA	clonal	Core	Yes	lowcomplexity	No	NA	NA	GO:1903561;GO:0005634	extracellular vesicle;nucleus
BMGF-Goldberg-9063-2B10	MMV009063	29326268	1.61628	3D7	Goldberg	Pf3D7_12_v3	1970000	MRL3472	PF3D7_1247800	dipeptidyl aminopeptidase 2	1193.31	AATATATATAT	A	INDEL	intron_variant			c.799+35_799+44delATATATATAT	clonal	Core	No	lowcomplexity	No	NA	NA	GO:0071944;GO:0005737;GO:0005615;GO:0005764;GO:0044310	cell periphery;cytoplasm;extracellular space;lysosome;osmiophilic body	GO:0004197;GO:0008239	cysteine-type endopeptidase activity;dipeptidyl-peptidase activity	GO:0035891;GO:0006508;GO:0051603	exit from host cell;proteolysis;proteolysis involved in cellular protein catabolic process
BMGF-Goldberg-9063-2B10	MMV009063	29326268	1.61628	3D7	Goldberg	Pf3D7_13_v3	1524206	MRL3473			1390.6	T	C	SNP	intergenic_region			n.1524206T>C	clonal	NA	No	lowcomplexity	No	NA	NA
BMGF-Goldberg-9063-2D1	MMV009063	29326268	1.72674	3D7	Goldberg	Pf3D7_07_v3	1029944	MRL3474	PF3D7_0724600	protein kinase, putative	2667.94	ATATTATTAT	A	INDEL	inframe_deletion		aataataat/aat	p.Asn1043_Asn1044del/c.3125_3130delATAATA	clonal	Core	Yes	lowcomplexity	No	NA	NA	GO:1903561;GO:0005634	extracellular vesicle;nucleus
BMGF-Goldberg-9063-2D1	MMV009063	29326268	1.72674	3D7	Goldberg	Pf3D7_13_v3	1012207	MRL3475	PF3D7_1324300	conserved Plasmodium membrane protein, unknown function	784.56	TCATTATGTATATTTAAATTTC	T	INDEL	disruptive_inframe_deletion		ggaaatttaaatatacataatgaa/gaa	p.Gly2359_Asn2365del/c.7076_7096delGAAATTTAAATATACATAATG	clonal	Core	Yes	lowcomplexity	No	NA	NA	GO:0016020	membrane
BMGF-Goldberg-9063-2E3	MMV009063	29326268	2.92442	3D7	Goldberg	Pf3D7_07_v3	1029944	MRL3476	PF3D7_0724600	protein kinase, putative	2667.94	ATATTATTAT	A	INDEL	inframe_deletion		aataataat/aat	p.Asn1043_Asn1044del/c.3125_3130delATAATA	clonal	Core	Yes	lowcomplexity	No	NA	NA	GO:1903561;GO:0005634	extracellular vesicle;nucleus
BMGF-Goldberg-9063-3B3	MMV009063	29326268	1.89535	3D7	Goldberg	Pf3D7_04_v3	1179264	MRL3477	PF3D7_0426000	erythrocyte membrane protein 1, PfEMP1	9726.5	T	C	SNP	synonymous_variant	SILENT	gaA/gaG	p.Glu321Glu/c.963A>G	clonal	Subtelomeric Hypervariable	Yes	No	No	NA	NA	GO:0020002;GO:0020030	host cell plasma membrane;infected host cell surface knob	GO:0050839	cell adhesion molecule binding	GO:0020033;GO:0098609;GO:0020035;GO:0020013	antigenic variation;cell-cell adhesion;cytoadherence to microvasculature, mediated by symbiont protein;modulation by symbiont of host erythrocyte aggregation
BMGF-Goldberg-9063-3B3	MMV009063	29326268	1.89535	3D7	Goldberg	Pf3D7_04_v3	1179273	MRL3478	PF3D7_0426000	erythrocyte membrane protein 1, PfEMP1	9340.5	A	G	SNP	synonymous_variant	SILENT	cgT/cgC	p.Arg318Arg/c.954T>C	clonal	Subtelomeric Hypervariable	Yes	No	No	NA	NA	GO:0020002;GO:0020030	host cell plasma membrane;infected host cell surface knob	GO:0050839	cell adhesion molecule binding	GO:0020033;GO:0098609;GO:0020035;GO:0020013	antigenic variation;cell-cell adhesion;cytoadherence to microvasculature, mediated by symbiont protein;modulation by symbiont of host erythrocyte aggregation
BMGF-Goldberg-9063-3B3	MMV009063	29326268	1.89535	3D7	Goldberg	Pf3D7_04_v3	1179291	MRL3479	PF3D7_0426000	erythrocyte membrane protein 1, PfEMP1	8183.5	A	G	SNP	synonymous_variant	SILENT	taT/taC	p.Tyr312Tyr/c.936T>C	clonal	Subtelomeric Hypervariable	Yes	No	No	NA	NA	GO:0020002;GO:0020030	host cell plasma membrane;infected host cell surface knob	GO:0050839	cell adhesion molecule binding	GO:0020033;GO:0098609;GO:0020035;GO:0020013	antigenic variation;cell-cell adhesion;cytoadherence to microvasculature, mediated by symbiont protein;modulation by symbiont of host erythrocyte aggregation
BMGF-Goldberg-9063-3B3	MMV009063	29326268	1.89535	3D7	Goldberg	Pf3D7_04_v3	1179383	MRL3480	PF3D7_0426000	erythrocyte membrane protein 1, PfEMP1	6539.46	AT	A	INDEL	frameshift_variant		aca/	p.Tyr282fs/c.843delA	clonal	Subtelomeric Hypervariable	Yes	No	No	NA	NA	GO:0020002;GO:0020030	host cell plasma membrane;infected host cell surface knob	GO:0050839	cell adhesion molecule binding	GO:0020033;GO:0098609;GO:0020035;GO:0020013	antigenic variation;cell-cell adhesion;cytoadherence to microvasculature, mediated by symbiont protein;modulation by symbiont of host erythrocyte aggregation
BMGF-Goldberg-9063-3B3	MMV009063	29326268	1.89535	3D7	Goldberg	Pf3D7_04_v3	1179386	MRL3481	PF3D7_0426000	erythrocyte membrane protein 1, PfEMP1	6539.46	T	TCAG	INDEL	inframe_insertion		aat/aatCTG	p.Asn280_Thr281insLeu/c.840_841insCTG	clonal	Subtelomeric Hypervariable	Yes	No	No	NA	NA	GO:0020002;GO:0020030	host cell plasma membrane;infected host cell surface knob	GO:0050839	cell adhesion molecule binding	GO:0020033;GO:0098609;GO:0020035;GO:0020013	antigenic variation;cell-cell adhesion;cytoadherence to microvasculature, mediated by symbiont protein;modulation by symbiont of host erythrocyte aggregation
BMGF-Goldberg-9063-3B3	MMV009063	29326268	1.89535	3D7	Goldberg	Pf3D7_04_v3	1179387	MRL3482	PF3D7_0426000	erythrocyte membrane protein 1, PfEMP1	7034.46	ATT	A	INDEL	frameshift_variant		aat/	p.Asn280fs/c.838_839delAA	clonal	Subtelomeric Hypervariable	Yes	No	No	NA	NA	GO:0020002;GO:0020030	host cell plasma membrane;infected host cell surface knob	GO:0050839	cell adhesion molecule binding	GO:0020033;GO:0098609;GO:0020035;GO:0020013	antigenic variation;cell-cell adhesion;cytoadherence to microvasculature, mediated by symbiont protein;modulation by symbiont of host erythrocyte aggregation
BMGF-Goldberg-9063-3B3	MMV009063	29326268	1.89535	3D7	Goldberg	Pf3D7_04_v3	1179393	MRL3483	PF3D7_0426000	erythrocyte membrane protein 1, PfEMP1	6743.5	T	A	SNP	missense_variant	MISSENSE	caA/caT	p.Gln278His/c.834A>T	clonal	Subtelomeric Hypervariable	Yes	No	No	NA	NA	GO:0020002;GO:0020030	host cell plasma membrane;infected host cell surface knob	GO:0050839	cell adhesion molecule binding	GO:0020033;GO:0098609;GO:0020035;GO:0020013	antigenic variation;cell-cell adhesion;cytoadherence to microvasculature, mediated by symbiont protein;modulation by symbiont of host erythrocyte aggregation
BMGF-Goldberg-9063-3B3	MMV009063	29326268	1.89535	3D7	Goldberg	Pf3D7_04_v3	1179397	MRL3484	PF3D7_0426000	erythrocyte membrane protein 1, PfEMP1	6068.5	G	A	SNP	missense_variant	MISSENSE	gCt/gTt	p.Ala277Val/c.830C>T	clonal	Subtelomeric Hypervariable	Yes	No	No	NA	NA	GO:0020002;GO:0020030	host cell plasma membrane;infected host cell surface knob	GO:0050839	cell adhesion molecule binding	GO:0020033;GO:0098609;GO:0020035;GO:0020013	antigenic variation;cell-cell adhesion;cytoadherence to microvasculature, mediated by symbiont protein;modulation by symbiont of host erythrocyte aggregation
BMGF-Goldberg-9063-3B3	MMV009063	29326268	1.89535	3D7	Goldberg	Pf3D7_08_v3	173370	MRL3485	PF3D7_0802400	conserved Plasmodium protein, unknown function	1879.56	TTTACATGAACAAAATGGAAAA	T	INDEL	disruptive_inframe_deletion		ggaaaattacatgaacaaaatggt/ggt	p.Lys516_Gly522del/c.1545_1565delAAAATTACATGAACAAAATGG	clonal	Core	Yes	No	No	NA	NA
BMGF-Goldberg-9063-3B3	MMV009063	29326268	1.89535	3D7	Goldberg	Pf3D7_09_v3	392460	MRL3486	PF3D7_0908500	conserved Plasmodium protein, unknown function	7652.59	T	A	SNP	stop_gained	NONSENSE	Aaa/Taa	p.Lys1152*/c.3454A>T	clonal	Core	Yes	No	No	NA	NA
BMGF-Goldberg-9063-3B3	MMV009063	29326268	1.89535	3D7	Goldberg	Pf3D7_12_v3	1219443	MRL3487	PF3D7_1229800	myosin J, putative	535.33	AAAAAT	A	INDEL	intron_variant			c.6669-16_6669-12delATTTT	clonal	Core	No	lowcomplexity	No	NA	NA	GO:0015629;GO:0045178;GO:0005737;GO:0031982	actin cytoskeleton;basal part of cell;cytoplasm;vesicle	GO:0051015;GO:0030898;GO:0000146;GO:0005515	actin filament binding;actin-dependent ATPase activity;microfilament motor activity;protein binding	GO:0007015;GO:0030050	actin filament organization;vesicle transport along actin filament
BMGF-Goldberg-9063-3B3	MMV009063	29326268	1.89535	3D7	Goldberg	Pf3D7_14_v3	2874630	MRL3488	PF3D7_1470100	conserved Plasmodium protein, unknown function	1308.6	C	T	SNP	missense_variant	MISSENSE	aCg/aTg	p.Thr1521Met/c.4562C>T	clonal	Core	Yes	No	No	NA	NA			GO:0005096;GO:0048487	GTPase activator activity;beta-tubulin binding	GO:0000226;GO:0006457	microtubule cytoskeleton organization;protein folding
BMGF-Goldberg-9063-3C7	MMV009063	29326268	2.12209	3D7	Goldberg	Pf3D7_14_v3	939815	MRL3489	PF3D7_1423300	serine/threonine protein phosphatase 7	769.13	CATATATATATATAT	C	INDEL	intron_variant			c.2030-93_2030-80delATATATATATATAT	clonal	Core	No	lowcomplexity	No	NA	NA	GO:0005737;GO:0005829;GO:0005634	cytoplasm;cytosol;nucleus	GO:0004722	protein serine/threonine phosphatase activity	GO:0006470	protein dephosphorylation
BMGF-Goldberg-9063-3C7	MMV009063	29326268	2.12209	3D7	Goldberg	Pf3D7_14_v3	3223665	MRL3490	PF3D7_1478400	Plasmodium exported protein, unknown function, pseudogene	1652.6	C	A	SNP	missense_variant	MISSENSE	Gcc/Tcc	p.Ala287Ser/c.859G>T	clonal	Core	Yes	No	No	NA	NA
BMGF-Goldberg-9063-3H3	MMV009063	29326268	1.88372	3D7	Goldberg	Pf3D7_04_v3	1179264	MRL3491	PF3D7_0426000	erythrocyte membrane protein 1, PfEMP1	9726.5	T	C	SNP	synonymous_variant	SILENT	gaA/gaG	p.Glu321Glu/c.963A>G	clonal	Subtelomeric Hypervariable	Yes	No	No	NA	NA	GO:0020002;GO:0020030	host cell plasma membrane;infected host cell surface knob	GO:0050839	cell adhesion molecule binding	GO:0020033;GO:0098609;GO:0020035;GO:0020013	antigenic variation;cell-cell adhesion;cytoadherence to microvasculature, mediated by symbiont protein;modulation by symbiont of host erythrocyte aggregation
BMGF-Goldberg-9063-3H3	MMV009063	29326268	1.88372	3D7	Goldberg	Pf3D7_04_v3	1179273	MRL3492	PF3D7_0426000	erythrocyte membrane protein 1, PfEMP1	9340.5	A	G	SNP	synonymous_variant	SILENT	cgT/cgC	p.Arg318Arg/c.954T>C	clonal	Subtelomeric Hypervariable	Yes	No	No	NA	NA	GO:0020002;GO:0020030	host cell plasma membrane;infected host cell surface knob	GO:0050839	cell adhesion molecule binding	GO:0020033;GO:0098609;GO:0020035;GO:0020013	antigenic variation;cell-cell adhesion;cytoadherence to microvasculature, mediated by symbiont protein;modulation by symbiont of host erythrocyte aggregation
BMGF-Goldberg-9063-3H3	MMV009063	29326268	1.88372	3D7	Goldberg	Pf3D7_04_v3	1179291	MRL3493	PF3D7_0426000	erythrocyte membrane protein 1, PfEMP1	8183.5	A	G	SNP	synonymous_variant	SILENT	taT/taC	p.Tyr312Tyr/c.936T>C	clonal	Subtelomeric Hypervariable	Yes	No	No	NA	NA	GO:0020002;GO:0020030	host cell plasma membrane;infected host cell surface knob	GO:0050839	cell adhesion molecule binding	GO:0020033;GO:0098609;GO:0020035;GO:0020013	antigenic variation;cell-cell adhesion;cytoadherence to microvasculature, mediated by symbiont protein;modulation by symbiont of host erythrocyte aggregation
BMGF-Goldberg-9063-3H3	MMV009063	29326268	1.88372	3D7	Goldberg	Pf3D7_04_v3	1179383	MRL3494	PF3D7_0426000	erythrocyte membrane protein 1, PfEMP1	6539.46	AT	A	INDEL	frameshift_variant		aca/	p.Tyr282fs/c.843delA	clonal	Subtelomeric Hypervariable	Yes	No	No	NA	NA	GO:0020002;GO:0020030	host cell plasma membrane;infected host cell surface knob	GO:0050839	cell adhesion molecule binding	GO:0020033;GO:0098609;GO:0020035;GO:0020013	antigenic variation;cell-cell adhesion;cytoadherence to microvasculature, mediated by symbiont protein;modulation by symbiont of host erythrocyte aggregation
BMGF-Goldberg-9063-3H3	MMV009063	29326268	1.88372	3D7	Goldberg	Pf3D7_04_v3	1179386	MRL3495	PF3D7_0426000	erythrocyte membrane protein 1, PfEMP1	6539.46	T	TCAG	INDEL	inframe_insertion		aat/aatCTG	p.Asn280_Thr281insLeu/c.840_841insCTG	clonal	Subtelomeric Hypervariable	Yes	No	No	NA	NA	GO:0020002;GO:0020030	host cell plasma membrane;infected host cell surface knob	GO:0050839	cell adhesion molecule binding	GO:0020033;GO:0098609;GO:0020035;GO:0020013	antigenic variation;cell-cell adhesion;cytoadherence to microvasculature, mediated by symbiont protein;modulation by symbiont of host erythrocyte aggregation
BMGF-Goldberg-9063-3H3	MMV009063	29326268	1.88372	3D7	Goldberg	Pf3D7_04_v3	1179387	MRL3496	PF3D7_0426000	erythrocyte membrane protein 1, PfEMP1	7034.46	ATT	A	INDEL	frameshift_variant		aat/	p.Asn280fs/c.838_839delAA	clonal	Subtelomeric Hypervariable	Yes	No	No	NA	NA	GO:0020002;GO:0020030	host cell plasma membrane;infected host cell surface knob	GO:0050839	cell adhesion molecule binding	GO:0020033;GO:0098609;GO:0020035;GO:0020013	antigenic variation;cell-cell adhesion;cytoadherence to microvasculature, mediated by symbiont protein;modulation by symbiont of host erythrocyte aggregation
BMGF-Goldberg-9063-3H3	MMV009063	29326268	1.88372	3D7	Goldberg	Pf3D7_04_v3	1179393	MRL3497	PF3D7_0426000	erythrocyte membrane protein 1, PfEMP1	6743.5	T	A	SNP	missense_variant	MISSENSE	caA/caT	p.Gln278His/c.834A>T	clonal	Subtelomeric Hypervariable	Yes	No	No	NA	NA	GO:0020002;GO:0020030	host cell plasma membrane;infected host cell surface knob	GO:0050839	cell adhesion molecule binding	GO:0020033;GO:0098609;GO:0020035;GO:0020013	antigenic variation;cell-cell adhesion;cytoadherence to microvasculature, mediated by symbiont protein;modulation by symbiont of host erythrocyte aggregation
BMGF-Goldberg-9063-3H3	MMV009063	29326268	1.88372	3D7	Goldberg	Pf3D7_04_v3	1179397	MRL3498	PF3D7_0426000	erythrocyte membrane protein 1, PfEMP1	6068.5	G	A	SNP	missense_variant	MISSENSE	gCt/gTt	p.Ala277Val/c.830C>T	clonal	Subtelomeric Hypervariable	Yes	No	No	NA	NA	GO:0020002;GO:0020030	host cell plasma membrane;infected host cell surface knob	GO:0050839	cell adhesion molecule binding	GO:0020033;GO:0098609;GO:0020035;GO:0020013	antigenic variation;cell-cell adhesion;cytoadherence to microvasculature, mediated by symbiont protein;modulation by symbiont of host erythrocyte aggregation
BMGF-Goldberg-9063-3H3	MMV009063	29326268	1.88372	3D7	Goldberg	Pf3D7_09_v3	392460	MRL3499	PF3D7_0908500	conserved Plasmodium protein, unknown function	7652.59	T	A	SNP	stop_gained	NONSENSE	Aaa/Taa	p.Lys1152*/c.3454A>T	clonal	Core	Yes	No	No	NA	NA
BMGF-Goldberg-9063-3H3	MMV009063	29326268	1.88372	3D7	Goldberg	Pf3D7_12_v3	1219443	MRL3500	PF3D7_1229800	myosin J, putative	535.33	AAAAAT	A	INDEL	intron_variant			c.6669-16_6669-12delATTTT	clonal	Core	No	lowcomplexity	No	NA	NA	GO:0015629;GO:0045178;GO:0005737;GO:0031982	actin cytoskeleton;basal part of cell;cytoplasm;vesicle	GO:0051015;GO:0030898;GO:0000146;GO:0005515	actin filament binding;actin-dependent ATPase activity;microfilament motor activity;protein binding	GO:0007015;GO:0030050	actin filament organization;vesicle transport along actin filament
BMGF-Goldberg-9063-3H3	MMV009063	29326268	1.88372	3D7	Goldberg	Pf3D7_12_v3	1499801	MRL3501	PF3D7_1235900	pre-mRNA-splicing factor SYF1, putative	517.67	GTTATTA	G	INDEL	disruptive_inframe_deletion		aataataac/aac	p.Asn536_Asn537del/c.1605_1610delTAATAA	clonal	Core	Yes	lowcomplexity	No	NA	NA	GO:0000974;GO:0071007;GO:0071004;GO:0071013;GO:0071014	Prp19 complex;U2-type catalytic step 2 spliceosome;U2-type prespliceosome;catalytic step 2 spliceosome;post-mRNA release spliceosomal complex			GO:0000349;GO:0000398	generation of catalytic spliceosome for first transesterification step;mRNA splicing, via spliceosome
BMGF-Goldberg-9063-3H3	MMV009063	29326268	1.88372	3D7	Goldberg	Pf3D7_13_v3	1285908	MRL3502	PF3D7_1330500	CTLH domain-containing protein, putative	908.56	TAAAAATGACAAAAATGAC	T	INDEL	disruptive_inframe_deletion		aatgacaaaaatgacaaaaaa/aaa	p.Asn324_Lys329del/c.972_989delTGACAAAAATGACAAAAA	clonal	Core	Yes	lowcomplexity	No	NA	NA	GO:0034657;GO:0005737;GO:0005634	GID complex;cytoplasm;nucleus			GO:0043161;GO:0006511	proteasome-mediated ubiquitin-dependent protein catabolic process;ubiquitin-dependent protein catabolic process
EvoR1a	Atovaquone	23408914		3D7	Winzeler	M76611	3888	MRL493	mal_mito_3	apocytochrome B	147359	A	G	SNP	missense_variant	MISSENSE	Atg/Gtg	p.Met133Val/c.397A>G	clonal	NA	Yes	No	No	NA	NA
EvoR1a	Atovaquone	23408914		3D7	Winzeler	Pf3D7_02_v3	465739	MRL494	PF3D7_0211500	GAF domain-related protein, putative	1758.57	CAATAAT	C	INDEL	inframe_deletion		aataat/	p.Asn870_Asn871del/c.2608_2613delAATAAT	clonal	Core	Yes	lowcomplexity	No	NA	NA
EvoR1a	Atovaquone	23408914		3D7	Winzeler	Pf3D7_08_v3	252038	MRL495	PF3D7_0804500	conserved Plasmodium membrane protein, unknown function	5496.99	CGATCATAATAATGATCTTAATAATGATCATAATAAT	C	INDEL	inframe_deletion		gatcttaataatgatcataataatgatcataataat/	p.Asp657_Asn668del/c.1969_2004delGATCTTAATAATGATCATAATAATGATCATAATAAT	clonal	Core	Yes	lowcomplexity	No	NA	NA	GO:0043291;GO:0016020	RAVE complex;membrane			GO:0007035	vacuolar acidification
EvoR1a	Atovaquone	23408914		3D7	Winzeler	Pf3D7_09_v3	118174	MRL496			647.57	A	AGTCCC	INDEL	intergenic_region			n.118174_118175insGTCCC	clonal	NA	No	lowcomplexity	No	NA	NA
EvoR1a	Atovaquone	23408914		3D7	Winzeler	Pf3D7_09_v3	118177	MRL497			543.94	T	G	SNP	intergenic_region			n.118177T>G	clonal	NA	No	lowcomplexity	No	NA	NA
EvoR1a	Atovaquone	23408914		3D7	Winzeler	Pf3D7_11_v3	1059817	MRL498			670.13	CGT	C	INDEL	intergenic_region			n.1059817_1059818insTCTTATATACTTTTAA	clonal	NA	No	No	No	NA	NA
EvoR1a	Atovaquone	23408914		3D7	Winzeler	Pf3D7_12_v3	1198008	MRL499	PF3D7_1229100	multidrug resistance-associated protein 2	9152.03	C	G	SNP	missense_variant	MISSENSE	Gca/Cca	p.Ala403Pro/c.1207G>C	clonal	Core	Yes	No	No	NA	NA	GO:0005887;GO:0016020;GO:0005886	integral component of plasma membrane;membrane;plasma membrane	GO:0042626	ATPase-coupled transmembrane transporter activity	GO:0042493;GO:0009410;GO:0020014;GO:0055085	response to drug;response to xenobiotic stimulus;schizogony;transmembrane transport
EvoR1a	Atovaquone	23408914		3D7	Winzeler	Pf3D7_13_v3	1356703	MRL500	PF3D7_1333000	20 kDa chaperonin	1502.77	G	GAAA	INDEL	intron_variant			c.400-114_400-113insAAA	clonal	Core	No	lowcomplexity	No	NA	NA	GO:0020011;GO:0005759;GO:0005634;GO:0009536	apicoplast;mitochondrial matrix;nucleus;plastid	GO:0051087;GO:0046872;GO:0051082	chaperone binding;metal ion binding;unfolded protein binding	GO:0051085;GO:0061077	chaperone cofactor-dependent protein refolding;chaperone-mediated protein folding
EvoR1a	Atovaquone	23408914		3D7	Winzeler	Pf3D7_13_v3	2538718	MRL501	PF3D7_1363100	conserved Plasmodium protein, unknown function	632.17	G	GA	INDEL	frameshift_variant		cgt/Acgt	p.Arg808fs/c.2421dupA	clonal	Core	Yes	lowcomplexity	No	NA	NA
EvoR1a	Atovaquone	23408914		3D7	Winzeler	Pf3D7_14_v3	1842927	MRL502			2728.09	G	A	SNP	intergenic_region			n.1842927G>A	clonal	NA	No	No	three_prime_UTR	PF3D7_1444700	shikimate dehydrogenase, putative
EvoR1a	Atovaquone	23408914		3D7	Winzeler	Pf3D7_14_v3	2812160	MRL503			3420.69	A	T	SNP	intergenic_region			n.2812160A>T	clonal	NA	No	No	three_prime_UTR	PF3D7_1468400	zinc finger protein, putative
EvoR1a2	Atovaquone	23408914		3D7	Winzeler	M76611	3888	MRL504	mal_mito_3	apocytochrome B	147359	A	G	SNP	missense_variant	MISSENSE	Atg/Gtg	p.Met133Val/c.397A>G	clonal	NA	Yes	No	No	NA	NA
EvoR1a2	Atovaquone	23408914		3D7	Winzeler	Pf3D7_01_v3	25775	MRL505			1557.82	G	A	SNP	intergenic_region			n.25775G>A	clonal	NA	No	No	No	NA	NA
EvoR1a2	Atovaquone	23408914		3D7	Winzeler	Pf3D7_01_v3	25777	MRL506			1557.82	T	A	SNP	intergenic_region			n.25777T>A	clonal	NA	No	No	No	NA	NA
EvoR1a2	Atovaquone	23408914		3D7	Winzeler	Pf3D7_01_v3	27021	MRL507			524.07	TAA	T	INDEL	intergenic_region			n.27022_27023delAA	clonal	NA	No	No	No	NA	NA
EvoR1a2	Atovaquone	23408914		3D7	Winzeler	Pf3D7_01_v3	27025	MRL508			524.07	G	GCA	INDEL	intergenic_region			n.27025_27026insCA	clonal	NA	No	No	No	NA	NA
EvoR1a2	Atovaquone	23408914		3D7	Winzeler	Pf3D7_01_v3	27027	MRL509			530.39	A	T	SNP	intergenic_region			n.27027A>T	clonal	NA	No	No	No	NA	NA
EvoR1a2	Atovaquone	23408914		3D7	Winzeler	Pf3D7_01_v3	33150	MRL510	PF3D7_0100100	erythrocyte membrane protein 1, PfEMP1	2047.18	A	G	SNP	missense_variant	MISSENSE	gAg/gGg	p.Glu1214Gly/c.3641A>G	clonal	Subtelomeric Hypervariable	Yes	No	No	NA	NA	GO:0020002;GO:0020030	host cell plasma membrane;infected host cell surface knob	GO:0050839	cell adhesion molecule binding	GO:0020033;GO:0098609;GO:0020035;GO:0020013	antigenic variation;cell-cell adhesion;cytoadherence to microvasculature, mediated by symbiont protein;modulation by symbiont of host erythrocyte aggregation
EvoR1a2	Atovaquone	23408914		3D7	Winzeler	Pf3D7_01_v3	33921	MRL511	PF3D7_0100100	erythrocyte membrane protein 1, PfEMP1	1765.18	G	C	SNP	missense_variant	MISSENSE	gGt/gCt	p.Gly1471Ala/c.4412G>C	clonal	Subtelomeric Hypervariable	Yes	No	No	NA	NA	GO:0020002;GO:0020030	host cell plasma membrane;infected host cell surface knob	GO:0050839	cell adhesion molecule binding	GO:0020033;GO:0098609;GO:0020035;GO:0020013	antigenic variation;cell-cell adhesion;cytoadherence to microvasculature, mediated by symbiont protein;modulation by symbiont of host erythrocyte aggregation
EvoR1a2	Atovaquone	23408914		3D7	Winzeler	Pf3D7_01_v3	33943	MRL512	PF3D7_0100100	erythrocyte membrane protein 1, PfEMP1	1753.14	A	T	SNP	missense_variant	MISSENSE	caA/caT	p.Gln1478His/c.4434A>T	clonal	Subtelomeric Hypervariable	Yes	No	No	NA	NA	GO:0020002;GO:0020030	host cell plasma membrane;infected host cell surface knob	GO:0050839	cell adhesion molecule binding	GO:0020033;GO:0098609;GO:0020035;GO:0020013	antigenic variation;cell-cell adhesion;cytoadherence to microvasculature, mediated by symbiont protein;modulation by symbiont of host erythrocyte aggregation
EvoR1a2	Atovaquone	23408914		3D7	Winzeler	Pf3D7_01_v3	33955	MRL513	PF3D7_0100100	erythrocyte membrane protein 1, PfEMP1	1718.18	C	A	SNP	missense_variant	MISSENSE	gaC/gaA	p.Asp1482Glu/c.4446C>A	clonal	Subtelomeric Hypervariable	Yes	No	No	NA	NA	GO:0020002;GO:0020030	host cell plasma membrane;infected host cell surface knob	GO:0050839	cell adhesion molecule binding	GO:0020033;GO:0098609;GO:0020035;GO:0020013	antigenic variation;cell-cell adhesion;cytoadherence to microvasculature, mediated by symbiont protein;modulation by symbiont of host erythrocyte aggregation
EvoR1a2	Atovaquone	23408914		3D7	Winzeler	Pf3D7_01_v3	36343	MRL514	PF3D7_0100100	erythrocyte membrane protein 1, PfEMP1	1026.19	G	T	SNP	missense_variant	MISSENSE	aaG/aaT	p.Lys1903Asn/c.5709G>T	clonal	Subtelomeric Hypervariable	Yes	No	No	NA	NA	GO:0020002;GO:0020030	host cell plasma membrane;infected host cell surface knob	GO:0050839	cell adhesion molecule binding	GO:0020033;GO:0098609;GO:0020035;GO:0020013	antigenic variation;cell-cell adhesion;cytoadherence to microvasculature, mediated by symbiont protein;modulation by symbiont of host erythrocyte aggregation
EvoR1a2	Atovaquone	23408914		3D7	Winzeler	Pf3D7_02_v3	465739	MRL515	PF3D7_0211500	GAF domain-related protein, putative	1758.57	CAATAAT	C	INDEL	inframe_deletion		aataat/	p.Asn870_Asn871del/c.2608_2613delAATAAT	clonal	Core	Yes	lowcomplexity	No	NA	NA
EvoR1a2	Atovaquone	23408914		3D7	Winzeler	Pf3D7_08_v3	252038	MRL516	PF3D7_0804500	conserved Plasmodium membrane protein, unknown function	5496.99	CGATCATAATAATGATCTTAATAATGATCATAATAAT	C	INDEL	inframe_deletion		gatcttaataatgatcataataatgatcataataat/	p.Asp657_Asn668del/c.1969_2004delGATCTTAATAATGATCATAATAATGATCATAATAAT	clonal	Core	Yes	lowcomplexity	No	NA	NA	GO:0043291;GO:0016020	RAVE complex;membrane			GO:0007035	vacuolar acidification
EvoR1a2	Atovaquone	23408914		3D7	Winzeler	Pf3D7_09_v3	239562	MRL517	PF3D7_0905100	nucleoporin NUP221, putative	3162.14	TTGATCATTGTTATAATCACTC	T	INDEL	disruptive_inframe_deletion		cagagtgattataacaatgatcaa/caa	p.Ser1130_Gln1136del/c.3387_3407delGAGTGATTATAACAATGATCA	clonal	Core	Yes	No	No	NA	NA	GO:0005737;GO:0034399;GO:0005643;GO:0005634;GO:0020003	cytoplasm;nuclear periphery;nuclear pore;nucleus;symbiont-containing vacuole
EvoR1a2	Atovaquone	23408914		3D7	Winzeler	Pf3D7_09_v3	1025002	MRL518			1104.24	T	C	SNP	intergenic_region			n.1025002T>C	clonal	NA	No	lowcomplexity	five_prime_UTR	PF3D7_0925500	thioredoxin-like protein 2
EvoR1a2	Atovaquone	23408914		3D7	Winzeler	Pf3D7_12_v3	1198008	MRL519	PF3D7_1229100	multidrug resistance-associated protein 2	9152.03	C	G	SNP	missense_variant	MISSENSE	Gca/Cca	p.Ala403Pro/c.1207G>C	clonal	Core	Yes	No	No	NA	NA	GO:0005887;GO:0016020;GO:0005886	integral component of plasma membrane;membrane;plasma membrane	GO:0042626	ATPase-coupled transmembrane transporter activity	GO:0042493;GO:0009410;GO:0020014;GO:0055085	response to drug;response to xenobiotic stimulus;schizogony;transmembrane transport
EvoR1a2	Atovaquone	23408914		3D7	Winzeler	Pf3D7_13_v3	2816572	MRL520	PF3D7_1371600	erythrocyte binding like protein 1, pseudogene	2910.18	G	A	SNP	missense_variant	MISSENSE	gGa/gAa	p.Gly1622Glu/c.4865G>A	clonal	Subtelomeric Hypervariable	Yes	No	five_prime_UTR	PF3D7_1371700	serine/threonine protein kinase, FIKK family
EvoR1a2	Atovaquone	23408914		3D7	Winzeler	Pf3D7_14_v3	1842927	MRL521			2728.09	G	A	SNP	intergenic_region			n.1842927G>A	clonal	NA	No	No	three_prime_UTR	PF3D7_1444700	shikimate dehydrogenase, putative
EvoR1a2	Atovaquone	23408914		3D7	Winzeler	Pf3D7_14_v3	2812160	MRL522			3420.69	A	T	SNP	intergenic_region			n.2812160A>T	clonal	NA	No	No	three_prime_UTR	PF3D7_1468400	zinc finger protein, putative
EvoR1b	Atovaquone	23408914		3D7	Winzeler	M76611	3888	MRL523	mal_mito_3	apocytochrome B	147359	A	G	SNP	missense_variant	MISSENSE	Atg/Gtg	p.Met133Val/c.397A>G	clonal	NA	Yes	No	No	NA	NA
EvoR1b	Atovaquone	23408914		3D7	Winzeler	Pf3D7_04_v3	989237	MRL524	PF3D7_0421700	conserved Plasmodium protein, unknown function	5370.85	A	G	SNP	intron_variant			c.5043+81T>C	clonal	Core	No	lowcomplexity	No	NA	NA
EvoR1b	Atovaquone	23408914		3D7	Winzeler	Pf3D7_08_v3	252038	MRL525	PF3D7_0804500	conserved Plasmodium membrane protein, unknown function	5496.99	CGATCATAATAATGATCTTAATAATGATCATAATAAT	C	INDEL	inframe_deletion		gatcttaataatgatcataataatgatcataataat/	p.Asp657_Asn668del/c.1969_2004delGATCTTAATAATGATCATAATAATGATCATAATAAT	clonal	Core	Yes	lowcomplexity	No	NA	NA	GO:0043291;GO:0016020	RAVE complex;membrane			GO:0007035	vacuolar acidification
EvoR1b	Atovaquone	23408914		3D7	Winzeler	Pf3D7_12_v3	1198008	MRL526	PF3D7_1229100	multidrug resistance-associated protein 2	9152.03	C	G	SNP	missense_variant	MISSENSE	Gca/Cca	p.Ala403Pro/c.1207G>C	clonal	Core	Yes	No	No	NA	NA	GO:0005887;GO:0016020;GO:0005886	integral component of plasma membrane;membrane;plasma membrane	GO:0042626	ATPase-coupled transmembrane transporter activity	GO:0042493;GO:0009410;GO:0020014;GO:0055085	response to drug;response to xenobiotic stimulus;schizogony;transmembrane transport
EvoR1b	Atovaquone	23408914		3D7	Winzeler	Pf3D7_14_v3	1842927	MRL527			2728.09	G	A	SNP	intergenic_region			n.1842927G>A	clonal	NA	No	No	three_prime_UTR	PF3D7_1444700	shikimate dehydrogenase, putative
EvoR1b	Atovaquone	23408914		3D7	Winzeler	Pf3D7_14_v3	2272115	MRL528	PF3D7_1455600	ferlin, putative	5696.85	G	A	SNP	missense_variant	MISSENSE	aCa/aTa	p.Thr1710Ile/c.5129C>T	clonal	Core	Yes	No	No	NA	NA					GO:0007009	plasma membrane organization
EvoR1b	Atovaquone	23408914		3D7	Winzeler	Pf3D7_14_v3	2812160	MRL529			3420.69	A	T	SNP	intergenic_region			n.2812160A>T	clonal	NA	No	No	three_prime_UTR	PF3D7_1468400	zinc finger protein, putative
EvoR1b2	Atovaquone	23408914		3D7	Winzeler	M76611	3888	MRL530	mal_mito_3	apocytochrome B	147359	A	G	SNP	missense_variant	MISSENSE	Atg/Gtg	p.Met133Val/c.397A>G	clonal	NA	Yes	No	No	NA	NA
EvoR1b2	Atovaquone	23408914		3D7	Winzeler	Pf3D7_01_v3	34650	MRL531	PF3D7_0100100	erythrocyte membrane protein 1, PfEMP1	1077.27	AC	A	INDEL	frameshift_variant		cca/	p.Pro1717fs/c.5150delC	clonal	Subtelomeric Hypervariable	Yes	lowcomplexity	No	NA	NA	GO:0020002;GO:0020030	host cell plasma membrane;infected host cell surface knob	GO:0050839	cell adhesion molecule binding	GO:0020033;GO:0098609;GO:0020035;GO:0020013	antigenic variation;cell-cell adhesion;cytoadherence to microvasculature, mediated by symbiont protein;modulation by symbiont of host erythrocyte aggregation
EvoR1b2	Atovaquone	23408914		3D7	Winzeler	Pf3D7_02_v3	734280	MRL532	PF3D7_0217800	40S ribosomal protein S26	1042.26	G	C	SNP	missense_variant	MISSENSE	aaG/aaC	p.Lys3Asn/c.9G>C	clonal	Core	Yes	No	No	NA	NA	GO:0022627;GO:0005634	cytosolic small ribosomal subunit;nucleus	GO:0003729;GO:0003735	mRNA binding;structural constituent of ribosome	GO:0006412	translation
EvoR1b2	Atovaquone	23408914		3D7	Winzeler	Pf3D7_03_v3	476954	MRL533	PF3D7_0311200	valine--tRNA ligase, putative	2112.18	G	C	SNP	missense_variant	MISSENSE	Gat/Cat	p.Asp658His/c.1972G>C	clonal	Core	Yes	lowcomplexity	No	NA	NA	GO:0020011;GO:0005829	apicoplast;cytosol	GO:0004832	valine-tRNA ligase activity	GO:0006418;GO:0006438	tRNA aminoacylation for protein translation;valyl-tRNA aminoacylation
EvoR1b2	Atovaquone	23408914		3D7	Winzeler	Pf3D7_04_v3	989237	MRL534	PF3D7_0421700	conserved Plasmodium protein, unknown function	5370.85	A	G	SNP	intron_variant			c.5043+81T>C	clonal	Core	No	lowcomplexity	No	NA	NA
EvoR1b2	Atovaquone	23408914		3D7	Winzeler	Pf3D7_06_v3	569587	MRL535	PF3D7_0613800	AP2 domain transcription factor, putative	2193.15	GTCAAGATGGTCAAAATAA	G	INDEL	inframe_deletion		ggtcaaaataatcaagat/	p.Gly1159_Asp1164del/c.3475_3492delGGTCAAAATAATCAAGAT	clonal	Core	Yes	lowcomplexity	No	NA	NA	GO:0005634	nucleus	GO:0043565	sequence-specific DNA binding	GO:0009410	response to xenobiotic stimulus
EvoR1b2	Atovaquone	23408914		3D7	Winzeler	Pf3D7_08_v3	252038	MRL536	PF3D7_0804500	conserved Plasmodium membrane protein, unknown function	5496.99	CGATCATAATAATGATCTTAATAATGATCATAATAAT	C	INDEL	inframe_deletion		gatcttaataatgatcataataatgatcataataat/	p.Asp657_Asn668del/c.1969_2004delGATCTTAATAATGATCATAATAATGATCATAATAAT	clonal	Core	Yes	lowcomplexity	No	NA	NA	GO:0043291;GO:0016020	RAVE complex;membrane			GO:0007035	vacuolar acidification
EvoR1b2	Atovaquone	23408914		3D7	Winzeler	Pf3D7_09_v3	1124568	MRL537	PF3D7_0927600	RNA-binding protein, putative	973.15	A	AAATAAT	INDEL	disruptive_inframe_insertion		aaa/aaTAATAAa	p.Asn174_Asn175dup/c.522_527dupTAATAA	clonal	Core	Yes	lowcomplexity	No	NA	NA	GO:0005737;GO:0071204;GO:0005634	cytoplasm;histone pre-mRNA 3'end processing complex;nucleus	GO:0071207;GO:0003729	histone pre-mRNA stem-loop binding;mRNA binding	GO:0006398;GO:0051028	mRNA 3'-end processing by stem-loop binding and cleavage;mRNA transport
EvoR1b2	Atovaquone	23408914		3D7	Winzeler	Pf3D7_10_v3	25220	MRL538			906.2	T	G	SNP	intergenic_region			n.25220T>G	clonal	NA	No	No	No	NA	NA
EvoR1b2	Atovaquone	23408914		3D7	Winzeler	Pf3D7_10_v3	25224	MRL539			938.21	T	G	SNP	intergenic_region			n.25224T>G	clonal	NA	No	No	No	NA	NA
EvoR1b2	Atovaquone	23408914		3D7	Winzeler	Pf3D7_10_v3	25393	MRL540			997.27	A	T	SNP	intergenic_region			n.25393A>T	clonal	NA	No	No	No	NA	NA
EvoR1b2	Atovaquone	23408914		3D7	Winzeler	Pf3D7_10_v3	25414	MRL541			1164.23	A	C	SNP	intergenic_region			n.25414A>C	clonal	NA	No	No	No	NA	NA
EvoR1b2	Atovaquone	23408914		3D7	Winzeler	Pf3D7_10_v3	25420	MRL542			1156.16	TGTG	T	INDEL	intergenic_region			n.25421_25423delGTG	clonal	NA	No	No	No	NA	NA
EvoR1b2	Atovaquone	23408914		3D7	Winzeler	Pf3D7_10_v3	25423	MRL543			1156.16	G	GAC	INDEL	intergenic_region			n.25423_25424insAC	clonal	NA	No	No	No	NA	NA
EvoR1b2	Atovaquone	23408914		3D7	Winzeler	Pf3D7_12_v3	1198008	MRL544	PF3D7_1229100	multidrug resistance-associated protein 2	9152.03	C	G	SNP	missense_variant	MISSENSE	Gca/Cca	p.Ala403Pro/c.1207G>C	clonal	Core	Yes	No	No	NA	NA	GO:0005887;GO:0016020;GO:0005886	integral component of plasma membrane;membrane;plasma membrane	GO:0042626	ATPase-coupled transmembrane transporter activity	GO:0042493;GO:0009410;GO:0020014;GO:0055085	response to drug;response to xenobiotic stimulus;schizogony;transmembrane transport
EvoR1b2	Atovaquone	23408914		3D7	Winzeler	Pf3D7_14_v3	1842927	MRL545			2728.09	G	A	SNP	intergenic_region			n.1842927G>A	clonal	NA	No	No	three_prime_UTR	PF3D7_1444700	shikimate dehydrogenase, putative
EvoR1b2	Atovaquone	23408914		3D7	Winzeler	Pf3D7_14_v3	2151029	MRL546	PF3D7_1452400	conserved Plasmodium protein, unknown function	1919.19	C	A	SNP	missense_variant	MISSENSE	cCa/cAa	p.Pro870Gln/c.2609C>A	clonal	Core	Yes	lowcomplexity	No	NA	NA	GO:0005634	nucleus
EvoR1b2	Atovaquone	23408914		3D7	Winzeler	Pf3D7_14_v3	2272115	MRL547	PF3D7_1455600	ferlin, putative	5696.85	G	A	SNP	missense_variant	MISSENSE	aCa/aTa	p.Thr1710Ile/c.5129C>T	clonal	Core	Yes	No	No	NA	NA					GO:0007009	plasma membrane organization
EvoR1b2	Atovaquone	23408914		3D7	Winzeler	Pf3D7_14_v3	2812160	MRL548			3420.69	A	T	SNP	intergenic_region			n.2812160A>T	clonal	NA	No	No	three_prime_UTR	PF3D7_1468400	zinc finger protein, putative
EvoR2a	Atovaquone	23408914		3D7	Winzeler	M76611	3890	MRL549	mal_mito_3	apocytochrome B	254309	G	T	SNP	missense_variant	MISSENSE	atG/atT	p.Met133Ile/c.399G>T	clonal	NA	Yes	No	No	NA	NA
EvoR2a	Atovaquone	23408914		3D7	Winzeler	Pf3D7_04_v3	1185636	MRL550			2420.14	A	T	SNP	intergenic_region				clonal	NA	No	No	No	NA	NA
EvoR2a	Atovaquone	23408914		3D7	Winzeler	Pf3D7_04_v3	1185639	MRL551			1933.04	C	T	SNP	intergenic_region				clonal	NA	No	No	No	NA	NA
EvoR2a	Atovaquone	23408914		3D7	Winzeler	Pf3D7_04_v3	1185642	MRL552			1485.8	C	G	SNP	intergenic_region				clonal	NA	No	No	No	NA	NA
EvoR2a	Atovaquone	23408914		3D7	Winzeler	Pf3D7_04_v3	1185643	MRL553			1262.95	G	C	SNP	intergenic_region				clonal	NA	No	No	No	NA	NA
EvoR2a	Atovaquone	23408914		3D7	Winzeler	Pf3D7_12_v3	924230	MRL554	PF3D7_1222900	conserved Plasmodium protein, unknown function	5964.8	ATAATCATAATTG	A	INDEL	inframe_deletion		cataattgtaat/	p.His241_Asn244del/c.721_732delCATAATTGTAAT	clonal	Core	Yes	lowcomplexity	No	NA	NA
EvoR2a2	Atovaquone	23408914		3D7	Winzeler	M76611	3890	MRL555	mal_mito_3	apocytochrome B	254309	G	T	SNP	missense_variant	MISSENSE	atG/atT	p.Met133Ile/c.399G>T	clonal	NA	Yes	No	No	NA	NA
EvoR2a2	Atovaquone	23408914		3D7	Winzeler	Pf3D7_04_v3	1185636	MRL556			2420.14	A	T	SNP	intergenic_region				clonal	NA	No	No	No	NA	NA
EvoR2a2	Atovaquone	23408914		3D7	Winzeler	Pf3D7_04_v3	1185639	MRL557			1933.04	C	T	SNP	intergenic_region				clonal	NA	No	No	No	NA	NA
EvoR2a2	Atovaquone	23408914		3D7	Winzeler	Pf3D7_04_v3	1185642	MRL558			1485.8	C	G	SNP	intergenic_region				clonal	NA	No	No	No	NA	NA
EvoR2a2	Atovaquone	23408914		3D7	Winzeler	Pf3D7_04_v3	1185643	MRL559			1262.95	G	C	SNP	intergenic_region				clonal	NA	No	No	No	NA	NA
EvoR2a2	Atovaquone	23408914		3D7	Winzeler	Pf3D7_07_v3	387313	MRL560	PF3D7_0708500	heat shock protein 86 family protein	1741.71	C	CATT	INDEL	inframe_insertion		aat/aatAAT	p.Asn336dup/c.1006_1008dupAAT	clonal	Core	Yes	lowcomplexity	No	NA	NA	GO:0005634	nucleus			GO:0010468	regulation of gene expression
EvoR2a2	Atovaquone	23408914		3D7	Winzeler	Pf3D7_12_v3	672168	MRL561	PF3D7_1216900	DNA-binding chaperone, putative	2047.14	A	AAATAAT	INDEL	disruptive_inframe_insertion		ata/aATAATAta	p.Asn580_Asn581dup/c.1739_1744dupATAATA	clonal	Core	Yes	lowcomplexity	No	NA	NA	GO:0005634	nucleus
EvoR2a2	Atovaquone	23408914		3D7	Winzeler	Pf3D7_12_v3	924230	MRL562	PF3D7_1222900	conserved Plasmodium protein, unknown function	5964.8	ATAATCATAATTG	A	INDEL	inframe_deletion		cataattgtaat/	p.His241_Asn244del/c.721_732delCATAATTGTAAT	clonal	Core	Yes	lowcomplexity	No	NA	NA
EvoR2a2	Atovaquone	23408914		3D7	Winzeler	Pf3D7_14_v3	2083070	MRL563			2018.21	A	T	SNP	intergenic_region			n.2083070A>T	clonal	NA	No	lowcomplexity	five_prime_UTR	PF3D7_1450900	acetyl-CoA acetyltransferase, putative
EvoR2b2	Atovaquone	23408914		3D7	Winzeler	M76611	3890	MRL564	mal_mito_3	apocytochrome B	254309	G	T	SNP	missense_variant	MISSENSE	atG/atT	p.Met133Ile/c.399G>T	clonal	NA	Yes	No	No	NA	NA
EvoR2b2	Atovaquone	23408914		3D7	Winzeler	Pf3D7_01_v3	264838	MRL565			523.14	A	T	SNP	intergenic_region			n.264838A>T	clonal	NA	No	lowcomplexity	three_prime_UTR	PF3D7_0106300	calcium-transporting ATPase
EvoR2b2	Atovaquone	23408914		3D7	Winzeler	Pf3D7_02_v3	715778	MRL566			584.9	TA	T	INDEL	intergenic_region			n.715779delA	clonal	NA	No	lowcomplexity	three_prime_UTR	PF3D7_0217300	AP-2 complex subunit sigma, putative
EvoR2b2	Atovaquone	23408914		3D7	Winzeler	Pf3D7_02_v3	715780	MRL567			593.94	T	G	SNP	intergenic_region			n.715780T>G	clonal	NA	No	lowcomplexity	three_prime_UTR	PF3D7_0217300	AP-2 complex subunit sigma, putative
EvoR2b2	Atovaquone	23408914		3D7	Winzeler	Pf3D7_02_v3	722077	MRL568	PF3D7_0217500	calcium-dependent protein kinase 1	556.63	TTA	T	INDEL	intron_variant			c.1319-66_1319-65delTA	clonal	Core	No	lowcomplexity	No	NA	NA	GO:0005737;GO:0016020;GO:0005634;GO:0005886;GO:0020004;GO:0020003;GO:0020005	cytoplasm;membrane;nucleus;plasma membrane;symbiont-containing vacuolar space;symbiont-containing vacuole;symbiont-containing vacuole membrane	GO:0071889;GO:0009931;GO:0005516;GO:0005515;GO:0004674	14-3-3 protein binding;calcium-dependent protein serine/threonine kinase activity;calmodulin binding;protein binding;protein serine/threonine kinase activity	GO:0044409;GO:0035891;GO:0035556;GO:0018105;GO:0046777;GO:0006468;GO:0042493;GO:0009410	entry into host;exit from host cell;intracellular signal transduction;peptidyl-serine phosphorylation;protein autophosphorylation;protein phosphorylation;response to drug;response to xenobiotic stimulus
EvoR2b2	Atovaquone	23408914		3D7	Winzeler	Pf3D7_03_v3	156502	MRL569			1151.64	A	AAAGAATAATAATAATAATAACACT	INDEL	intergenic_region			n.156502_156503insAAGAATAATAATAATAATAACACT	clonal	NA	No	lowcomplexity	five_prime_UTR	PF3D7_0302900	exportin-1, putative
EvoR2b2	Atovaquone	23408914		3D7	Winzeler	Pf3D7_04_v3	750383	MRL570			1108.01	ATATATATATAT	A	INDEL	intergenic_region			n.750384_750394delTATATATATAT	clonal	NA	No	lowcomplexity	three_prime_UTR	PF3D7_0417300	LETM1-like protein, putative
EvoR2b2	Atovaquone	23408914		3D7	Winzeler	Pf3D7_04_v3	750400	MRL571			1033.87	G	A	SNP	intergenic_region			n.750400G>A	clonal	NA	No	No	three_prime_UTR	PF3D7_0417300	LETM1-like protein, putative
EvoR2b2	Atovaquone	23408914		3D7	Winzeler	Pf3D7_04_v3	914897	MRL572			619.53	A	T	SNP	intergenic_region			n.914897A>T	clonal	NA	No	lowcomplexity	No	NA	NA
EvoR2b2	Atovaquone	23408914		3D7	Winzeler	Pf3D7_04_v3	914902	MRL573			1006.53	A	T	SNP	intergenic_region			n.914902A>T	clonal	NA	No	lowcomplexity	No	NA	NA
EvoR2b2	Atovaquone	23408914		3D7	Winzeler	Pf3D7_04_v3	971254	MRL574	PF3D7_0421300	erythrocyte membrane protein 1, PfEMP1	1007.43	A	G	SNP	intron_variant			c.5301+37T>C	clonal	Internal Hypervariable	No	lowcomplexity	No	NA	NA	GO:0020002;GO:0020030	host cell plasma membrane;infected host cell surface knob	GO:0050839	cell adhesion molecule binding	GO:0020033;GO:0098609;GO:0020035;GO:0020013	antigenic variation;cell-cell adhesion;cytoadherence to microvasculature, mediated by symbiont protein;modulation by symbiont of host erythrocyte aggregation
EvoR2b2	Atovaquone	23408914		3D7	Winzeler	Pf3D7_04_v3	971255	MRL575	PF3D7_0421300	erythrocyte membrane protein 1, PfEMP1	1007.43	T	G	SNP	intron_variant			c.5301+36A>C	clonal	Internal Hypervariable	No	lowcomplexity	No	NA	NA	GO:0020002;GO:0020030	host cell plasma membrane;infected host cell surface knob	GO:0050839	cell adhesion molecule binding	GO:0020033;GO:0098609;GO:0020035;GO:0020013	antigenic variation;cell-cell adhesion;cytoadherence to microvasculature, mediated by symbiont protein;modulation by symbiont of host erythrocyte aggregation
EvoR2b2	Atovaquone	23408914		3D7	Winzeler	Pf3D7_04_v3	971258	MRL576	PF3D7_0421300	erythrocyte membrane protein 1, PfEMP1	990.43	A	T	SNP	intron_variant			c.5301+33T>A	clonal	Internal Hypervariable	No	lowcomplexity	No	NA	NA	GO:0020002;GO:0020030	host cell plasma membrane;infected host cell surface knob	GO:0050839	cell adhesion molecule binding	GO:0020033;GO:0098609;GO:0020035;GO:0020013	antigenic variation;cell-cell adhesion;cytoadherence to microvasculature, mediated by symbiont protein;modulation by symbiont of host erythrocyte aggregation
EvoR2b2	Atovaquone	23408914		3D7	Winzeler	Pf3D7_04_v3	1185636	MRL577			2420.14	A	T	SNP	intergenic_region				clonal	NA	No	No	No	NA	NA
EvoR2b2	Atovaquone	23408914		3D7	Winzeler	Pf3D7_04_v3	1185639	MRL578			1933.04	C	T	SNP	intergenic_region				clonal	NA	No	No	No	NA	NA
EvoR2b2	Atovaquone	23408914		3D7	Winzeler	Pf3D7_04_v3	1185642	MRL579			1485.8	C	G	SNP	intergenic_region				clonal	NA	No	No	No	NA	NA
EvoR2b2	Atovaquone	23408914		3D7	Winzeler	Pf3D7_04_v3	1185643	MRL580			1262.95	G	C	SNP	intergenic_region				clonal	NA	No	No	No	NA	NA
EvoR2b2	Atovaquone	23408914		3D7	Winzeler	Pf3D7_05_v3	156796	MRL581			1458.34	T	C	SNP	intergenic_region			n.156796T>C	clonal	NA	No	lowcomplexity	No	NA	NA
EvoR2b2	Atovaquone	23408914		3D7	Winzeler	Pf3D7_05_v3	156802	MRL582			1847.25	TA	T	INDEL	intergenic_region			n.156803delA	clonal	NA	No	lowcomplexity	No	NA	NA
EvoR2b2	Atovaquone	23408914		3D7	Winzeler	Pf3D7_05_v3	156805	MRL583			2091.13	A	C	SNP	intergenic_region			n.156805A>C	clonal	NA	No	lowcomplexity	No	NA	NA
EvoR2b2	Atovaquone	23408914		3D7	Winzeler	Pf3D7_05_v3	604968	MRL584			666.82	T	G	SNP	intergenic_region			n.604968T>G	clonal	NA	No	lowcomplexity	three_prime_UTR	PF3D7_0514500	conserved Plasmodium membrane protein, unknown function
EvoR2b2	Atovaquone	23408914		3D7	Winzeler	Pf3D7_05_v3	638335	MRL585	PF3D7_0515400	conserved protein, unknown function	849.67	C	CAT	INDEL	intron_variant			c.316-76_316-75insAT	clonal	Core	No	lowcomplexity	No	NA	NA	GO:0070258	inner membrane pellicle complex
EvoR2b2	Atovaquone	23408914		3D7	Winzeler	Pf3D7_05_v3	899788	MRL586			547.21	AAT	A	INDEL	intergenic_region			n.899789_899790delAT	clonal	NA	No	lowcomplexity	five_prime_UTR	PF3D7_0522100	conserved Plasmodium protein, unknown function
EvoR2b2	Atovaquone	23408914		3D7	Winzeler	Pf3D7_05_v3	1044013	MRL587			801.08	T	C	SNP	intergenic_region			n.1044013T>C	clonal	NA	No	lowcomplexity	No	NA	NA
EvoR2b2	Atovaquone	23408914		3D7	Winzeler	Pf3D7_05_v3	1162656	MRL588			838.06	AAAAAAAAAAAAAAAAAAAATTGTTTTTT	A	INDEL	intergenic_region			n.1162657_1162684delAAAAAAAAAAAAAAAAAAATTGTTTTTT	clonal	NA	No	lowcomplexity	No	NA	NA
EvoR2b2	Atovaquone	23408914		3D7	Winzeler	Pf3D7_05_v3	1162686	MRL589			781.38	ATATTATTT	A	INDEL	intergenic_region			n.1162687_1162694delTATTATTT	clonal	NA	No	lowcomplexity	No	NA	NA
EvoR2b2	Atovaquone	23408914		3D7	Winzeler	Pf3D7_06_v3	122416	MRL590			1784.8	T	A	SNP	intergenic_region			n.122416T>A	clonal	NA	No	lowcomplexity	five_prime_UTR	PF3D7_0603000	conserved Plasmodium protein, unknown function
EvoR2b2	Atovaquone	23408914		3D7	Winzeler	Pf3D7_06_v3	122419	MRL591			912.37	A	G	SNP	intergenic_region			n.122419A>G	clonal	NA	No	lowcomplexity	five_prime_UTR	PF3D7_0603000	conserved Plasmodium protein, unknown function
EvoR2b2	Atovaquone	23408914		3D7	Winzeler	Pf3D7_06_v3	122422	MRL592			918.03	T	A	SNP	intergenic_region			n.122422T>A	clonal	NA	No	lowcomplexity	five_prime_UTR	PF3D7_0603000	conserved Plasmodium protein, unknown function
EvoR2b2	Atovaquone	23408914		3D7	Winzeler	Pf3D7_06_v3	122424	MRL593			736.3	T	TTA	INDEL	intergenic_region			n.122424_122425insTA	clonal	NA	No	lowcomplexity	five_prime_UTR	PF3D7_0603000	conserved Plasmodium protein, unknown function
EvoR2b2	Atovaquone	23408914		3D7	Winzeler	Pf3D7_07_v3	402964	MRL594			1084.13	A	T	SNP	intergenic_region			n.402964A>T	clonal	NA	No	lowcomplexity	five_prime_UTR	PF3D7_0709000	chloroquine resistance transporter
EvoR2b2	Atovaquone	23408914		3D7	Winzeler	Pf3D7_07_v3	402965	MRL595			1084.13	T	G	SNP	intergenic_region			n.402965T>G	clonal	NA	No	lowcomplexity	five_prime_UTR	PF3D7_0709000	chloroquine resistance transporter
EvoR2b2	Atovaquone	23408914		3D7	Winzeler	Pf3D7_07_v3	402967	MRL596			1075.14	T	C	SNP	intergenic_region			n.402967T>C	clonal	NA	No	lowcomplexity	five_prime_UTR	PF3D7_0709000	chloroquine resistance transporter
EvoR2b2	Atovaquone	23408914		3D7	Winzeler	Pf3D7_07_v3	755425	MRL597			1121.4	T	A	SNP	intergenic_region			n.755425T>A	clonal	NA	No	lowcomplexity	five_prime_UTR	PF3D7_0717500	calcium-dependent protein kinase 4
EvoR2b2	Atovaquone	23408914		3D7	Winzeler	Pf3D7_07_v3	885405	MRL598			1910.29	A	ACG	INDEL	intergenic_region			n.885405_885406insCG	clonal	NA	No	lowcomplexity	No	NA	NA
EvoR2b2	Atovaquone	23408914		3D7	Winzeler	Pf3D7_08_v3	776852	MRL599			887.59	CAT	C	INDEL	intergenic_region			n.776853_776854delAT	clonal	NA	No	lowcomplexity	three_prime_UTR	PF3D7_0817100	tRNA modification GTPase, putative
EvoR2b2	Atovaquone	23408914		3D7	Winzeler	Pf3D7_08_v3	841424	MRL600			522.5	A	C	SNP	intergenic_region			n.841424A>C	clonal	NA	No	lowcomplexity	five_prime_UTR	PF3D7_0818500	zinc finger protein, putative
EvoR2b2	Atovaquone	23408914		3D7	Winzeler	Pf3D7_08_v3	841425	MRL601			510.45	A	ATATATTTGT	INDEL	intergenic_region			n.841425_841426insTATATTTGT	clonal	NA	No	lowcomplexity	five_prime_UTR	PF3D7_0818500	zinc finger protein, putative
EvoR2b2	Atovaquone	23408914		3D7	Winzeler	Pf3D7_08_v3	1164927	MRL602	PF3D7_0826900	conserved Plasmodium protein, unknown function	1422.76	T	C	SNP	intron_variant			c.55-74T>C	clonal	Core	No	lowcomplexity	No	NA	NA
EvoR2b2	Atovaquone	23408914		3D7	Winzeler	Pf3D7_08_v3	1267221	MRL603			2089.07	T	A	SNP	intergenic_region			n.1267221T>A	clonal	NA	No	lowcomplexity	No	NA	NA
EvoR2b2	Atovaquone	23408914		3D7	Winzeler	Pf3D7_08_v3	1267224	MRL604			2140.97	A	T	SNP	intergenic_region			n.1267224A>T	clonal	NA	No	lowcomplexity	No	NA	NA
EvoR2b2	Atovaquone	23408914		3D7	Winzeler	Pf3D7_08_v3	1267226	MRL605			2570.01	A	T	SNP	intergenic_region			n.1267226A>T	clonal	NA	No	lowcomplexity	No	NA	NA
EvoR2b2	Atovaquone	23408914		3D7	Winzeler	Pf3D7_09_v3	167071	MRL606			509.75	A	G	SNP	intergenic_region			n.167071A>G	clonal	NA	No	lowcomplexity	three_prime_UTR	PF3D7_0903500	nucleoporin NUP138, putative
EvoR2b2	Atovaquone	23408914		3D7	Winzeler	Pf3D7_09_v3	737002	MRL607			838.02	A	ATATT	INDEL	intergenic_region			n.737002_737003insTATT	clonal	NA	No	lowcomplexity	five_prime_UTR	PF3D7_0917900	heat shock protein 70
EvoR2b2	Atovaquone	23408914		3D7	Winzeler	Pf3D7_09_v3	737007	MRL608			770.97	A	AT	INDEL	intergenic_region			n.737007_737008insT	clonal	NA	No	lowcomplexity	five_prime_UTR	PF3D7_0917900	heat shock protein 70
EvoR2b2	Atovaquone	23408914		3D7	Winzeler	Pf3D7_09_v3	737008	MRL609			729.12	A	ATATGC	INDEL	intergenic_region			n.737008_737009insTATGC	clonal	NA	No	lowcomplexity	five_prime_UTR	PF3D7_0917900	heat shock protein 70
EvoR2b2	Atovaquone	23408914		3D7	Winzeler	Pf3D7_09_v3	768693	MRL610			696.34	T	TAGATAAAAA	INDEL	intergenic_region			n.768693_768694insAGATAAAAA	clonal	NA	No	lowcomplexity	No	NA	NA
EvoR2b2	Atovaquone	23408914		3D7	Winzeler	Pf3D7_09_v3	1201168	MRL611			742.8	T	A	SNP	intergenic_region			n.1201168T>A	clonal	NA	No	lowcomplexity	No	NA	NA
EvoR2b2	Atovaquone	23408914		3D7	Winzeler	Pf3D7_10_v3	132882	MRL612			696.34	T	TAAAA	INDEL	intergenic_region			n.132882_132883insAAAA	clonal	NA	No	lowcomplexity	No	NA	NA
EvoR2b2	Atovaquone	23408914		3D7	Winzeler	Pf3D7_10_v3	813778	MRL613			1954.63	T	A	SNP	intergenic_region			n.813778T>A	clonal	NA	No	lowcomplexity	five_prime_UTR	PF3D7_1020000	RNA-binding protein 34, putative
EvoR2b2	Atovaquone	23408914		3D7	Winzeler	Pf3D7_10_v3	1514562	MRL614			740.29	T	A	SNP	intergenic_region			n.1514562T>A	clonal	NA	No	lowcomplexity	No	NA	NA
EvoR2b2	Atovaquone	23408914		3D7	Winzeler	Pf3D7_11_v3	586576	MRL615			563.51	A	T	SNP	intergenic_region			n.586576A>T	clonal	NA	No	lowcomplexity	No	NA	NA
EvoR2b2	Atovaquone	23408914		3D7	Winzeler	Pf3D7_11_v3	586578	MRL616			1149.78	A	T	SNP	intergenic_region			n.586578A>T	clonal	NA	No	lowcomplexity	No	NA	NA
EvoR2b2	Atovaquone	23408914		3D7	Winzeler	Pf3D7_11_v3	586580	MRL617			973.46	A	G	SNP	intergenic_region			n.586580A>G	clonal	NA	No	lowcomplexity	No	NA	NA
EvoR2b2	Atovaquone	23408914		3D7	Winzeler	Pf3D7_11_v3	586583	MRL618			606.54	T	A	SNP	intergenic_region			n.586583T>A	clonal	NA	No	lowcomplexity	No	NA	NA
EvoR2b2	Atovaquone	23408914		3D7	Winzeler	Pf3D7_11_v3	1024773	MRL619			519.49	ACGTATCTTTGAAATATTTTTAATTATATAT	A	INDEL	intergenic_region			n.1024774_1024803delCGTATCTTTGAAATATTTTTAATTATATAT	clonal	NA	No	lowcomplexity	five_prime_UTR	PF3D7_1126200	40S ribosomal protein S18, putative
EvoR2b2	Atovaquone	23408914		3D7	Winzeler	Pf3D7_11_v3	1549100	MRL620	PF3D7_1139100	RNA-binding protein, putative	943.13	CAATAATAAT	C	INDEL	disruptive_inframe_deletion		aataataatatg/atg	p.Asn313_Asn315del/c.938_946delATAATAATA	clonal	Core	Yes	lowcomplexity	No	NA	NA	GO:0005689;GO:0005730;GO:0005681	U12-type spliceosomal complex;nucleolus;spliceosomal complex			GO:0048026	positive regulation of mRNA splicing, via spliceosome
EvoR2b2	Atovaquone	23408914		3D7	Winzeler	Pf3D7_12_v3	241430	MRL621			693.42	T	TACA	INDEL	intergenic_region			n.241430_241431insACA	clonal	NA	No	lowcomplexity	No	NA	NA
EvoR2b2	Atovaquone	23408914		3D7	Winzeler	Pf3D7_12_v3	594514	MRL622			539.86	A	G	SNP	intergenic_region			n.594514A>G	clonal	NA	No	lowcomplexity	three_prime_UTR	PF3D7_1213900	conserved Plasmodium protein, unknown function
EvoR2b2	Atovaquone	23408914		3D7	Winzeler	Pf3D7_12_v3	594516	MRL623			536.86	A	T	SNP	intergenic_region			n.594516A>T	clonal	NA	No	lowcomplexity	three_prime_UTR	PF3D7_1213900	conserved Plasmodium protein, unknown function
EvoR2b2	Atovaquone	23408914		3D7	Winzeler	Pf3D7_12_v3	594518	MRL624			520.96	A	T	SNP	intergenic_region			n.594518A>T	clonal	NA	No	lowcomplexity	three_prime_UTR	PF3D7_1213900	conserved Plasmodium protein, unknown function
EvoR2b2	Atovaquone	23408914		3D7	Winzeler	Pf3D7_12_v3	646773	MRL625			560.12	A	AG	INDEL	intergenic_region			n.646773_646774insG	clonal	NA	No	lowcomplexity	No	NA	NA
EvoR2b2	Atovaquone	23408914		3D7	Winzeler	Pf3D7_12_v3	646774	MRL626			557.23	A	AGG	INDEL	intergenic_region			n.646774_646775insGG	clonal	NA	No	lowcomplexity	No	NA	NA
EvoR2b2	Atovaquone	23408914		3D7	Winzeler	Pf3D7_12_v3	677810	MRL627			1814.22	A	AACTTTCTCTT	INDEL	intergenic_region			n.677810_677811insACTTTCTCTT	clonal	NA	No	lowcomplexity	No	NA	NA
EvoR2b2	Atovaquone	23408914		3D7	Winzeler	Pf3D7_12_v3	692096	MRL628			937.74	T	A	SNP	intergenic_region			n.692096T>A	clonal	NA	No	lowcomplexity	five_prime_UTR	PF3D7_1217500	conserved Plasmodium protein, unknown function
EvoR2b2	Atovaquone	23408914		3D7	Winzeler	Pf3D7_12_v3	692100	MRL629			1475.58	T	C	SNP	intergenic_region			n.692100T>C	clonal	NA	No	lowcomplexity	five_prime_UTR	PF3D7_1217500	conserved Plasmodium protein, unknown function
EvoR2b2	Atovaquone	23408914		3D7	Winzeler	Pf3D7_12_v3	924230	MRL630	PF3D7_1222900	conserved Plasmodium protein, unknown function	5964.8	ATAATCATAATTG	A	INDEL	inframe_deletion		cataattgtaat/	p.His241_Asn244del/c.721_732delCATAATTGTAAT	clonal	Core	Yes	lowcomplexity	No	NA	NA
EvoR2b2	Atovaquone	23408914		3D7	Winzeler	Pf3D7_12_v3	1113015	MRL631			566.98	T	A	SNP	intergenic_region			n.1113015T>A	clonal	NA	No	lowcomplexity	No	NA	NA
EvoR2b2	Atovaquone	23408914		3D7	Winzeler	Pf3D7_12_v3	1922435	MRL632			2306.04	T	C	SNP	intergenic_region			n.1922435T>C	clonal	NA	No	lowcomplexity	three_prime_UTR	PF3D7_1246200	actin I
EvoR2b2	Atovaquone	23408914		3D7	Winzeler	Pf3D7_13_v3	624288	MRL633			1504.39	T	G	SNP	intergenic_region			n.624288T>G	clonal	NA	No	lowcomplexity	No	NA	NA
EvoR2b2	Atovaquone	23408914		3D7	Winzeler	Pf3D7_13_v3	624290	MRL634			1468.57	A	T	SNP	intergenic_region			n.624290A>T	clonal	NA	No	lowcomplexity	No	NA	NA
EvoR2b2	Atovaquone	23408914		3D7	Winzeler	Pf3D7_13_v3	753345	MRL635			614.39	T	TGAAAACACAAG	INDEL	intergenic_region			n.753345_753346insGAAAACACAAG	clonal	NA	No	lowcomplexity	five_prime_UTR	PF3D7_1318300	conserved Plasmodium protein, unknown function
EvoR2b2	Atovaquone	23408914		3D7	Winzeler	Pf3D7_13_v3	1629516	MRL636			729.35	T	C	SNP	intergenic_region			n.1629516T>C	clonal	NA	No	lowcomplexity	three_prime_UTR	PF3D7_1340900	sodium-dependent phosphate transporter
EvoR2b2	Atovaquone	23408914		3D7	Winzeler	Pf3D7_13_v3	1694397	MRL637			884.64	T	A	SNP	intergenic_region			n.1694397T>A	clonal	NA	No	lowcomplexity	No	NA	NA
EvoR2b2	Atovaquone	23408914		3D7	Winzeler	Pf3D7_13_v3	2665225	MRL638			665.14	TG	T	INDEL	intergenic_region			n.2665226delG	clonal	NA	No	lowcomplexity	five_prime_UTR	PF3D7_1366600	signal recognition particle receptor subunit alpha, putative
EvoR2b2	Atovaquone	23408914		3D7	Winzeler	Pf3D7_14_v3	352818	MRL639			699.91	G	GT	INDEL	intergenic_region			n.352818_352819insT	clonal	NA	No	lowcomplexity	three_prime_UTR	PF3D7_1409000	WD repeat-containing protein, putative
EvoR2b2	Atovaquone	23408914		3D7	Winzeler	Pf3D7_14_v3	1501482	MRL640			730.01	A	G	SNP	intergenic_region			n.1501482A>G	clonal	NA	No	lowcomplexity	five_prime_UTR	PF3D7_1436900	histidine triad protein, putative
EvoR2b2	Atovaquone	23408914		3D7	Winzeler	Pf3D7_14_v3	1668177	MRL641			859.46	T	TTA	INDEL	intergenic_region			n.1668177_1668178insTA	clonal	NA	No	lowcomplexity	No	NA	NA
EvoR2b2	Atovaquone	23408914		3D7	Winzeler	Pf3D7_14_v3	2613055	MRL642	PF3D7_1464500	conserved Plasmodium membrane protein, unknown function	672.14	CATGATAATGATGATGATG	C	INDEL	disruptive_inframe_deletion		gatgatgataatgatgatgaa/gaa	p.Asp1933_Asp1938del/c.5799_5816delTGATGATAATGATGATGA	clonal	Core	Yes	lowcomplexity	No	NA	NA
EvoR2b2	Atovaquone	23408914		3D7	Winzeler	Pf3D7_14_v3	2617934	MRL643			1260.98	A	AGGAACCATTACAAAATTGC	INDEL	intergenic_region			n.2617934_2617935insGGAACCATTACAAAATTGC	clonal	NA	No	lowcomplexity	three_prime_UTR	PF3D7_1464500	conserved Plasmodium membrane protein, unknown function
EvoR2b2	Atovaquone	23408914		3D7	Winzeler	Pf3D7_14_v3	3154945	MRL644			521.11	CAT	C	INDEL	intergenic_region			n.3154946_3154947delAT	clonal	NA	No	lowcomplexity	three_prime_UTR	PF3D7_1476600	Plasmodium exported protein, unknown function
EvoR2b2	Atovaquone	23408914		3D7	Winzeler	Pf3D7_14_v3	3174790	MRL645			828.91	A	AAT	INDEL	intergenic_region			n.3174790_3174791insAT	clonal	NA	No	lowcomplexity	No	NA	NA
EvoR3a	Atovaquone	23408914		3D7	Winzeler	M76611	3890	MRL646	mal_mito_3	apocytochrome B	254309	G	T	SNP	missense_variant	MISSENSE	atG/atT	p.Met133Ile/c.399G>T	clonal	NA	Yes	No	No	NA	NA
EvoR3a	Atovaquone	23408914		3D7	Winzeler	Pf3D7_02_v3	61370	MRL647			505.72	T	C	SNP	intergenic_region			n.61370T>C	clonal	NA	No	lowcomplexity	No	NA	NA
EvoR3a	Atovaquone	23408914		3D7	Winzeler	Pf3D7_02_v3	465739	MRL648	PF3D7_0211500	GAF domain-related protein, putative	1758.57	CAATAAT	C	INDEL	inframe_deletion		aataat/	p.Asn870_Asn871del/c.2608_2613delAATAAT	clonal	Core	Yes	lowcomplexity	No	NA	NA
EvoR3a	Atovaquone	23408914		3D7	Winzeler	Pf3D7_03_v3	424230	MRL649	PF3D7_0310100	calcium-dependent protein kinase 3	628.99	C	T	SNP	intron_variant			c.1471-12C>T	clonal	Core	No	lowcomplexity	No	NA	NA	GO:0005737;GO:0005634	cytoplasm;nucleus	GO:0009931;GO:0005516;GO:0004683	calcium-dependent protein serine/threonine kinase activity;calmodulin binding;calmodulin-dependent protein kinase activity	GO:0035556;GO:0018105;GO:0046777;GO:0006468	intracellular signal transduction;peptidyl-serine phosphorylation;protein autophosphorylation;protein phosphorylation
EvoR3a	Atovaquone	23408914		3D7	Winzeler	Pf3D7_03_v3	1057165	MRL650			682.19	G	T	SNP	intergenic_region				clonal	NA	No	No	No	NA	NA
EvoR3a	Atovaquone	23408914		3D7	Winzeler	Pf3D7_04_v3	136890	MRL651			1663.79	T	C	SNP	intergenic_region			n.136890T>C	clonal	NA	No	lowcomplexity	No	NA	NA
EvoR3a	Atovaquone	23408914		3D7	Winzeler	Pf3D7_04_v3	136892	MRL652			943.61	T	TG	INDEL	intergenic_region			n.136892_136893insG	clonal	NA	No	lowcomplexity	No	NA	NA
EvoR3a	Atovaquone	23408914		3D7	Winzeler	Pf3D7_04_v3	136893	MRL653			954.61	A	ATTGAGAAAAGG	INDEL	intergenic_region			n.136893_136894insTTGAGAAAAGG	clonal	NA	No	lowcomplexity	No	NA	NA
EvoR3a	Atovaquone	23408914		3D7	Winzeler	Pf3D7_04_v3	326254	MRL654			687.22	A	AC	INDEL	intergenic_region			n.326254_326255insC	clonal	NA	No	lowcomplexity	No	NA	NA
EvoR3a	Atovaquone	23408914		3D7	Winzeler	Pf3D7_04_v3	728269	MRL655			1010.34	A	ACACTTC	INDEL	intergenic_region			n.728269_728270insCACTTC	clonal	NA	No	lowcomplexity	five_prime_UTR	PF3D7_0416700	CDGSH iron-sulfur domain-containing protein, putative
EvoR3a	Atovaquone	23408914		3D7	Winzeler	Pf3D7_04_v3	750383	MRL656			1108.01	ATATATATATAT	A	INDEL	intergenic_region			n.750384_750394delTATATATATAT	clonal	NA	No	lowcomplexity	three_prime_UTR	PF3D7_0417300	LETM1-like protein, putative
EvoR3a	Atovaquone	23408914		3D7	Winzeler	Pf3D7_04_v3	750400	MRL657			1033.87	G	A	SNP	intergenic_region			n.750400G>A	clonal	NA	No	No	three_prime_UTR	PF3D7_0417300	LETM1-like protein, putative
EvoR3a	Atovaquone	23408914		3D7	Winzeler	Pf3D7_04_v3	914902	MRL658			1006.53	A	T	SNP	intergenic_region			n.914902A>T	clonal	NA	No	lowcomplexity	No	NA	NA
EvoR3a	Atovaquone	23408914		3D7	Winzeler	Pf3D7_04_v3	1185636	MRL659			2420.14	A	T	SNP	intergenic_region				clonal	NA	No	No	No	NA	NA
EvoR3a	Atovaquone	23408914		3D7	Winzeler	Pf3D7_04_v3	1185639	MRL660			1933.04	C	T	SNP	intergenic_region				clonal	NA	No	No	No	NA	NA
EvoR3a	Atovaquone	23408914		3D7	Winzeler	Pf3D7_04_v3	1185642	MRL661			1485.8	C	G	SNP	intergenic_region				clonal	NA	No	No	No	NA	NA
EvoR3a	Atovaquone	23408914		3D7	Winzeler	Pf3D7_04_v3	1185643	MRL662			1262.95	G	C	SNP	intergenic_region				clonal	NA	No	No	No	NA	NA
EvoR3a	Atovaquone	23408914		3D7	Winzeler	Pf3D7_05_v3	142012	MRL663			915.5	A	ATG	INDEL	intergenic_region			n.142012_142013insTG	clonal	NA	No	lowcomplexity	three_prime_UTR	PF3D7_0503400	actin-depolymerizing factor 1
EvoR3a	Atovaquone	23408914		3D7	Winzeler	Pf3D7_05_v3	156802	MRL664			1847.25	TA	T	INDEL	intergenic_region			n.156803delA	clonal	NA	No	lowcomplexity	No	NA	NA
EvoR3a	Atovaquone	23408914		3D7	Winzeler	Pf3D7_05_v3	156805	MRL665			2091.13	A	C	SNP	intergenic_region			n.156805A>C	clonal	NA	No	lowcomplexity	No	NA	NA
EvoR3a	Atovaquone	23408914		3D7	Winzeler	Pf3D7_05_v3	752719	MRL666			551	TA	T	INDEL	intergenic_region			n.752720delA	clonal	NA	No	lowcomplexity	No	NA	NA
EvoR3a	Atovaquone	23408914		3D7	Winzeler	Pf3D7_06_v3	122414	MRL667			1385.03	T	TGCTAA	INDEL	intergenic_region			n.122414_122415insGCTAA	clonal	NA	No	lowcomplexity	five_prime_UTR	PF3D7_0603000	conserved Plasmodium protein, unknown function
EvoR3a	Atovaquone	23408914		3D7	Winzeler	Pf3D7_06_v3	122416	MRL668			1784.8	T	A	SNP	intergenic_region			n.122416T>A	clonal	NA	No	lowcomplexity	five_prime_UTR	PF3D7_0603000	conserved Plasmodium protein, unknown function
EvoR3a	Atovaquone	23408914		3D7	Winzeler	Pf3D7_06_v3	122419	MRL669			912.37	A	G	SNP	intergenic_region			n.122419A>G	clonal	NA	No	lowcomplexity	five_prime_UTR	PF3D7_0603000	conserved Plasmodium protein, unknown function
EvoR3a	Atovaquone	23408914		3D7	Winzeler	Pf3D7_06_v3	122422	MRL670			918.03	T	A	SNP	intergenic_region			n.122422T>A	clonal	NA	No	lowcomplexity	five_prime_UTR	PF3D7_0603000	conserved Plasmodium protein, unknown function
EvoR3a	Atovaquone	23408914		3D7	Winzeler	Pf3D7_06_v3	122424	MRL671			736.3	T	TTA	INDEL	intergenic_region			n.122424_122425insTA	clonal	NA	No	lowcomplexity	five_prime_UTR	PF3D7_0603000	conserved Plasmodium protein, unknown function
EvoR3a	Atovaquone	23408914		3D7	Winzeler	Pf3D7_06_v3	224531	MRL672			1864.65	A	T	SNP	intergenic_region			n.224531A>T	clonal	NA	No	lowcomplexity	three_prime_UTR	PF3D7_0605400	calcium-binding protein, putative
EvoR3a	Atovaquone	23408914		3D7	Winzeler	Pf3D7_06_v3	224536	MRL673			1850.22	A	T	SNP	intergenic_region			n.224536A>T	clonal	NA	No	lowcomplexity	three_prime_UTR	PF3D7_0605400	calcium-binding protein, putative
EvoR3a	Atovaquone	23408914		3D7	Winzeler	Pf3D7_06_v3	224537	MRL674			1795.28	T	A	SNP	intergenic_region			n.224537T>A	clonal	NA	No	lowcomplexity	three_prime_UTR	PF3D7_0605400	calcium-binding protein, putative
EvoR3a	Atovaquone	23408914		3D7	Winzeler	Pf3D7_06_v3	224543	MRL675			1482.65	A	C	SNP	intergenic_region			n.224543A>C	clonal	NA	No	lowcomplexity	three_prime_UTR	PF3D7_0605400	calcium-binding protein, putative
EvoR3a	Atovaquone	23408914		3D7	Winzeler	Pf3D7_06_v3	224547	MRL676			951.77	A	C	SNP	intergenic_region			n.224547A>C	clonal	NA	No	lowcomplexity	three_prime_UTR	PF3D7_0605400	calcium-binding protein, putative
EvoR3a	Atovaquone	23408914		3D7	Winzeler	Pf3D7_06_v3	355002	MRL677			940.61	A	G	SNP	intergenic_region			n.355002A>G	clonal	NA	No	lowcomplexity	five_prime_UTR	PF3D7_0608600	conserved Plasmodium protein, unknown function
EvoR3a	Atovaquone	23408914		3D7	Winzeler	Pf3D7_06_v3	355003	MRL678			845.55	T	G	SNP	intergenic_region			n.355003T>G	clonal	NA	No	lowcomplexity	five_prime_UTR	PF3D7_0608600	conserved Plasmodium protein, unknown function
EvoR3a	Atovaquone	23408914		3D7	Winzeler	Pf3D7_06_v3	465316	MRL679			639.44	T	C	SNP	intergenic_region			n.465316T>C	clonal	NA	No	lowcomplexity	No	NA	NA
EvoR3a	Atovaquone	23408914		3D7	Winzeler	Pf3D7_06_v3	465318	MRL680			640.18	T	C	SNP	intergenic_region			n.465318T>C	clonal	NA	No	lowcomplexity	No	NA	NA
EvoR3a	Atovaquone	23408914		3D7	Winzeler	Pf3D7_06_v3	467217	MRL681			734.76	A	ATAT	INDEL	intergenic_region			n.467217_467218insTAT	clonal	NA	No	lowcomplexity	No	NA	NA
EvoR3a	Atovaquone	23408914		3D7	Winzeler	Pf3D7_06_v3	707203	MRL682			511.17	A	T	SNP	intergenic_region			n.707203A>T	clonal	NA	No	lowcomplexity	No	NA	NA
EvoR3a	Atovaquone	23408914		3D7	Winzeler	Pf3D7_07_v3	102631	MRL683			635.02	T	TACAAC	INDEL	intergenic_region			n.102631_102632insACAAC	clonal	NA	No	lowcomplexity	three_prime_UTR	PF3D7_0702400	small exported membrane protein 1
EvoR3a	Atovaquone	23408914		3D7	Winzeler	Pf3D7_07_v3	291411	MRL684			612.68	T	TGCG	INDEL	intergenic_region			n.291411_291412insGCG	clonal	NA	No	lowcomplexity	five_prime_UTR	PF3D7_0705900	ATP synthase subunit C, putative
EvoR3a	Atovaquone	23408914		3D7	Winzeler	Pf3D7_07_v3	402964	MRL685			1084.13	A	T	SNP	intergenic_region			n.402964A>T	clonal	NA	No	lowcomplexity	five_prime_UTR	PF3D7_0709000	chloroquine resistance transporter
EvoR3a	Atovaquone	23408914		3D7	Winzeler	Pf3D7_07_v3	402965	MRL686			1084.13	T	G	SNP	intergenic_region			n.402965T>G	clonal	NA	No	lowcomplexity	five_prime_UTR	PF3D7_0709000	chloroquine resistance transporter
EvoR3a	Atovaquone	23408914		3D7	Winzeler	Pf3D7_07_v3	402967	MRL687			1075.14	T	C	SNP	intergenic_region			n.402967T>C	clonal	NA	No	lowcomplexity	five_prime_UTR	PF3D7_0709000	chloroquine resistance transporter
EvoR3a	Atovaquone	23408914		3D7	Winzeler	Pf3D7_07_v3	885397	MRL688			1299.93	A	G	SNP	intergenic_region			n.885397A>G	clonal	NA	No	lowcomplexity	No	NA	NA
EvoR3a	Atovaquone	23408914		3D7	Winzeler	Pf3D7_07_v3	885405	MRL689			1910.29	A	ACG	INDEL	intergenic_region			n.885405_885406insCG	clonal	NA	No	lowcomplexity	No	NA	NA
EvoR3a	Atovaquone	23408914		3D7	Winzeler	Pf3D7_08_v3	685559	MRL690			500.24	T	A	SNP	intergenic_region			n.685559T>A	clonal	NA	No	lowcomplexity	five_prime_UTR	PF3D7_0814200	DNA/RNA-binding protein Alba 1
EvoR3a	Atovaquone	23408914		3D7	Winzeler	Pf3D7_08_v3	1046094	MRL691			520.67	T	TA	INDEL	intergenic_region			n.1046094_1046095insA	clonal	NA	No	lowcomplexity	three_prime_UTR	PF3D7_0823800	DnaJ protein, putative
EvoR3a	Atovaquone	23408914		3D7	Winzeler	Pf3D7_08_v3	1046096	MRL692			514.72	T	TAAAAC	INDEL	intergenic_region			n.1046096_1046097insAAAAC	clonal	NA	No	lowcomplexity	three_prime_UTR	PF3D7_0823800	DnaJ protein, putative
EvoR3a	Atovaquone	23408914		3D7	Winzeler	Pf3D7_08_v3	1164927	MRL693	PF3D7_0826900	conserved Plasmodium protein, unknown function	1422.76	T	C	SNP	intron_variant			c.55-74T>C	clonal	Core	No	lowcomplexity	No	NA	NA
EvoR3a	Atovaquone	23408914		3D7	Winzeler	Pf3D7_08_v3	1267226	MRL694			2570.01	A	T	SNP	intergenic_region			n.1267226A>T	clonal	NA	No	lowcomplexity	No	NA	NA
EvoR3a	Atovaquone	23408914		3D7	Winzeler	Pf3D7_09_v3	140506	MRL695			585.67	T	TTGAC	INDEL	intergenic_region			n.140506_140507insTGAC	clonal	NA	No	lowcomplexity	five_prime_UTR	PF3D7_0903300	conserved protein, unknown function
EvoR3a	Atovaquone	23408914		3D7	Winzeler	Pf3D7_09_v3	140508	MRL696			575.98	T	TAA	INDEL	intergenic_region			n.140508_140509insAA	clonal	NA	No	lowcomplexity	five_prime_UTR	PF3D7_0903300	conserved protein, unknown function
EvoR3a	Atovaquone	23408914		3D7	Winzeler	Pf3D7_09_v3	140509	MRL697			539.15	T	A	SNP	intergenic_region			n.140509T>A	clonal	NA	No	lowcomplexity	five_prime_UTR	PF3D7_0903300	conserved protein, unknown function
EvoR3a	Atovaquone	23408914		3D7	Winzeler	Pf3D7_09_v3	768693	MRL698			696.34	T	TAGATAAAAA	INDEL	intergenic_region			n.768693_768694insAGATAAAAA	clonal	NA	No	lowcomplexity	No	NA	NA
EvoR3a	Atovaquone	23408914		3D7	Winzeler	Pf3D7_09_v3	1408220	MRL699			712.83	A	ACTCT	INDEL	intergenic_region			n.1408220_1408221insCTCT	clonal	NA	No	lowcomplexity	five_prime_UTR	PF3D7_0935700	Plasmodium exported protein, unknown function
EvoR3a	Atovaquone	23408914		3D7	Winzeler	Pf3D7_09_v3	1408222	MRL700			725.88	A	C	SNP	intergenic_region			n.1408222A>C	clonal	NA	No	lowcomplexity	five_prime_UTR	PF3D7_0935700	Plasmodium exported protein, unknown function
EvoR3a	Atovaquone	23408914		3D7	Winzeler	Pf3D7_09_v3	1408225	MRL701			567.88	A	T	SNP	intergenic_region			n.1408225A>T	clonal	NA	No	lowcomplexity	five_prime_UTR	PF3D7_0935700	Plasmodium exported protein, unknown function
EvoR3a	Atovaquone	23408914		3D7	Winzeler	Pf3D7_10_v3	172161	MRL702			506.67	T	TGCCCTC	INDEL	intergenic_region			n.172161_172162insGCCCTC	clonal	NA	No	lowcomplexity	three_prime_UTR	PF3D7_1003800	U5 small nuclear ribonucleoprotein component, putative
EvoR3a	Atovaquone	23408914		3D7	Winzeler	Pf3D7_10_v3	813778	MRL703			1954.63	T	A	SNP	intergenic_region			n.813778T>A	clonal	NA	No	lowcomplexity	five_prime_UTR	PF3D7_1020000	RNA-binding protein 34, putative
EvoR3a	Atovaquone	23408914		3D7	Winzeler	Pf3D7_10_v3	1364141	MRL704			858.97	G	GT	INDEL	intergenic_region			n.1364141_1364142insT	clonal	NA	No	lowcomplexity	No	NA	NA
EvoR3a	Atovaquone	23408914		3D7	Winzeler	Pf3D7_11_v3	586578	MRL705			1149.78	A	T	SNP	intergenic_region			n.586578A>T	clonal	NA	No	lowcomplexity	No	NA	NA
EvoR3a	Atovaquone	23408914		3D7	Winzeler	Pf3D7_11_v3	586580	MRL706			973.46	A	G	SNP	intergenic_region			n.586580A>G	clonal	NA	No	lowcomplexity	No	NA	NA
EvoR3a	Atovaquone	23408914		3D7	Winzeler	Pf3D7_11_v3	708654	MRL707	PF3D7_1118700	myosin light chain B	694.41	C	CT	INDEL	intron_variant			c.1934+41_1934+42insA	clonal	Core	No	lowcomplexity	No	NA	NA	GO:0045177;GO:0016459	apical part of cell;myosin complex	GO:0005515	protein binding
EvoR3a	Atovaquone	23408914		3D7	Winzeler	Pf3D7_11_v3	1603186	MRL708			1410.07	TA	T	INDEL	intergenic_region			n.1603187delA	clonal	NA	No	lowcomplexity	five_prime_UTR	PF3D7_1140200	conserved Plasmodium protein, unknown function
EvoR3a	Atovaquone	23408914		3D7	Winzeler	Pf3D7_11_v3	1603188	MRL709			1376.2	TATA	T	INDEL	intergenic_region			n.1603189_1603191delATA	clonal	NA	No	lowcomplexity	five_prime_UTR	PF3D7_1140200	conserved Plasmodium protein, unknown function
EvoR3a	Atovaquone	23408914		3D7	Winzeler	Pf3D7_11_v3	1603193	MRL710			664.99	A	G	SNP	intergenic_region			n.1603193A>G	clonal	NA	No	lowcomplexity	five_prime_UTR	PF3D7_1140200	conserved Plasmodium protein, unknown function
EvoR3a	Atovaquone	23408914		3D7	Winzeler	Pf3D7_11_v3	1603196	MRL711			612.79	T	C	SNP	intergenic_region			n.1603196T>C	clonal	NA	No	lowcomplexity	five_prime_UTR	PF3D7_1140200	conserved Plasmodium protein, unknown function
EvoR3a	Atovaquone	23408914		3D7	Winzeler	Pf3D7_11_v3	1603199	MRL712			633.3	A	T	SNP	intergenic_region			n.1603199A>T	clonal	NA	No	lowcomplexity	five_prime_UTR	PF3D7_1140200	conserved Plasmodium protein, unknown function
EvoR3a	Atovaquone	23408914		3D7	Winzeler	Pf3D7_12_v3	241424	MRL713			522.15	T	TAC	INDEL	intergenic_region			n.241424_241425insAC	clonal	NA	No	lowcomplexity	No	NA	NA
EvoR3a	Atovaquone	23408914		3D7	Winzeler	Pf3D7_12_v3	241428	MRL714			515.47	T	C	SNP	intergenic_region			n.241428T>C	clonal	NA	No	lowcomplexity	No	NA	NA
EvoR3a	Atovaquone	23408914		3D7	Winzeler	Pf3D7_12_v3	241430	MRL715			693.42	T	TACA	INDEL	intergenic_region			n.241430_241431insACA	clonal	NA	No	lowcomplexity	No	NA	NA
EvoR3a	Atovaquone	23408914		3D7	Winzeler	Pf3D7_12_v3	594514	MRL716			539.86	A	G	SNP	intergenic_region			n.594514A>G	clonal	NA	No	lowcomplexity	three_prime_UTR	PF3D7_1213900	conserved Plasmodium protein, unknown function
EvoR3a	Atovaquone	23408914		3D7	Winzeler	Pf3D7_12_v3	594516	MRL717			536.86	A	T	SNP	intergenic_region			n.594516A>T	clonal	NA	No	lowcomplexity	three_prime_UTR	PF3D7_1213900	conserved Plasmodium protein, unknown function
EvoR3a	Atovaquone	23408914		3D7	Winzeler	Pf3D7_12_v3	594518	MRL718			520.96	A	T	SNP	intergenic_region			n.594518A>T	clonal	NA	No	lowcomplexity	three_prime_UTR	PF3D7_1213900	conserved Plasmodium protein, unknown function
EvoR3a	Atovaquone	23408914		3D7	Winzeler	Pf3D7_12_v3	807371	MRL719			929.21	T	TAAAA	INDEL	intergenic_region			n.807371_807372insAAAA	clonal	NA	No	lowcomplexity	No	NA	NA
EvoR3a	Atovaquone	23408914		3D7	Winzeler	Pf3D7_12_v3	807375	MRL720			914.98	T	TTAA	INDEL	intergenic_region			n.807375_807376insTAA	clonal	NA	No	lowcomplexity	No	NA	NA
EvoR3a	Atovaquone	23408914		3D7	Winzeler	Pf3D7_12_v3	807379	MRL721			656	T	TGAA	INDEL	intergenic_region			n.807379_807380insGAA	clonal	NA	No	lowcomplexity	No	NA	NA
EvoR3a	Atovaquone	23408914		3D7	Winzeler	Pf3D7_12_v3	924230	MRL722	PF3D7_1222900	conserved Plasmodium protein, unknown function	5964.8	ATAATCATAATTG	A	INDEL	inframe_deletion		cataattgtaat/	p.His241_Asn244del/c.721_732delCATAATTGTAAT	clonal	Core	Yes	lowcomplexity	No	NA	NA
EvoR3a	Atovaquone	23408914		3D7	Winzeler	Pf3D7_12_v3	1345693	MRL723			502.89	A	ATG	INDEL	intergenic_region			n.1345693_1345694insTG	clonal	NA	No	lowcomplexity	three_prime_UTR	PF3D7_1232600	conserved Plasmodium protein, unknown function
EvoR3a	Atovaquone	23408914		3D7	Winzeler	Pf3D7_12_v3	1807926	MRL724			786.85	A	AT	INDEL	intergenic_region			n.1807926_1807927insT	clonal	NA	No	lowcomplexity	five_prime_UTR	PF3D7_1242800	rab specific GDP dissociation inhibitor
EvoR3a	Atovaquone	23408914		3D7	Winzeler	Pf3D7_12_v3	1807927	MRL725			777.9	A	ACGATGATT	INDEL	intergenic_region			n.1807927_1807928insCGATGATT	clonal	NA	No	lowcomplexity	five_prime_UTR	PF3D7_1242800	rab specific GDP dissociation inhibitor
EvoR3a	Atovaquone	23408914		3D7	Winzeler	Pf3D7_12_v3	1922433	MRL726			1884.27	T	C	SNP	intergenic_region			n.1922433T>C	clonal	NA	No	lowcomplexity	three_prime_UTR	PF3D7_1246200	actin I
EvoR3a	Atovaquone	23408914		3D7	Winzeler	Pf3D7_12_v3	1922435	MRL727			2306.04	T	C	SNP	intergenic_region			n.1922435T>C	clonal	NA	No	lowcomplexity	three_prime_UTR	PF3D7_1246200	actin I
EvoR3a	Atovaquone	23408914		3D7	Winzeler	Pf3D7_12_v3	1922437	MRL728			787.66	T	A	SNP	intergenic_region			n.1922437T>A	clonal	NA	No	lowcomplexity	three_prime_UTR	PF3D7_1246200	actin I
EvoR3a	Atovaquone	23408914		3D7	Winzeler	Pf3D7_12_v3	1922439	MRL729			671.75	T	C	SNP	intergenic_region			n.1922439T>C	clonal	NA	No	lowcomplexity	three_prime_UTR	PF3D7_1246200	actin I
EvoR3a	Atovaquone	23408914		3D7	Winzeler	Pf3D7_12_v3	1993778	MRL730			503.55	A	T	SNP	intergenic_region			n.1993778A>T	clonal	NA	No	lowcomplexity	No	NA	NA
EvoR3a	Atovaquone	23408914		3D7	Winzeler	Pf3D7_13_v3	954623	MRL731	PF3D7_1322500	palmitoyltransferase DHHC5	802.78	T	C	SNP	intron_variant			c.942+59T>C	clonal	Core	No	lowcomplexity	No	NA	NA	GO:0005794;GO:0005783;GO:0016020	Golgi apparatus;endoplasmic reticulum;membrane	GO:0016409;GO:0019706;GO:0008270	palmitoyltransferase activity;protein-cysteine S-palmitoyltransferase activity;zinc ion binding	GO:0018230;GO:0018345;GO:0006612	peptidyl-L-cysteine S-palmitoylation;protein palmitoylation;protein targeting to membrane
EvoR3a	Atovaquone	23408914		3D7	Winzeler	Pf3D7_13_v3	1475963	MRL732			788.54	TCTATAGATATA	T	INDEL	intergenic_region			n.1475964_1475974delCTATAGATATA	clonal	NA	No	lowcomplexity	three_prime_UTR	PF3D7_1336200	conserved Plasmodium protein, unknown function
EvoR3a	Atovaquone	23408914		3D7	Winzeler	Pf3D7_13_v3	1629516	MRL733			729.35	T	C	SNP	intergenic_region			n.1629516T>C	clonal	NA	No	lowcomplexity	three_prime_UTR	PF3D7_1340900	sodium-dependent phosphate transporter
EvoR3a	Atovaquone	23408914		3D7	Winzeler	Pf3D7_13_v3	1694397	MRL734			884.64	T	A	SNP	intergenic_region			n.1694397T>A	clonal	NA	No	lowcomplexity	No	NA	NA
EvoR3a	Atovaquone	23408914		3D7	Winzeler	Pf3D7_13_v3	2605274	MRL735			673.07	C	T	SNP	intergenic_region			n.2605274C>T	clonal	NA	No	lowcomplexity	five_prime_UTR	PF3D7_1364800	DNA-directed RNA polymerases I, II, and III subunit RPABC1, putative
EvoR3a	Atovaquone	23408914		3D7	Winzeler	Pf3D7_14_v3	169729	MRL736			534.64	A	AAGTT	INDEL	intergenic_region			n.169729_169730insAGTT	clonal	NA	No	lowcomplexity	five_prime_UTR	PF3D7_1404900	conserved Plasmodium protein, unknown function
EvoR3a	Atovaquone	23408914		3D7	Winzeler	Pf3D7_14_v3	396583	MRL737	PF3D7_1410100	alpha/beta hydrolase, putative	574.42	AAT	A	INDEL	splice_region_variant+intron_variant			c.481+4_481+5delAT	clonal	Core	No	lowcomplexity	No	NA	NA	GO:0005737	cytoplasm
EvoR3a	Atovaquone	23408914		3D7	Winzeler	Pf3D7_14_v3	588032	MRL738			607.89	A	AC	INDEL	intergenic_region			n.588032_588033insC	clonal	NA	No	lowcomplexity	five_prime_UTR	PF3D7_1414500	atypical protein kinase, ABC-1 family, putative
EvoR3a	Atovaquone	23408914		3D7	Winzeler	Pf3D7_14_v3	588033	MRL739			855.62	A	AATATATTTGTTTACTT	INDEL	intergenic_region			n.588033_588034insATATATTTGTTTACTT	clonal	NA	No	lowcomplexity	five_prime_UTR	PF3D7_1414500	atypical protein kinase, ABC-1 family, putative
EvoR3a	Atovaquone	23408914		3D7	Winzeler	Pf3D7_14_v3	1452194	MRL740			930.13	T	TACAC	INDEL	intergenic_region			n.1452194_1452195insACAC	clonal	NA	No	lowcomplexity	No	NA	NA
EvoR3a	Atovaquone	23408914		3D7	Winzeler	Pf3D7_14_v3	1452197	MRL741			791.26	A	AT	INDEL	intergenic_region			n.1452197_1452198insT	clonal	NA	No	lowcomplexity	No	NA	NA
EvoR3a	Atovaquone	23408914		3D7	Winzeler	Pf3D7_14_v3	1452199	MRL742			632.85	A	T	SNP	intergenic_region			n.1452199A>T	clonal	NA	No	lowcomplexity	No	NA	NA
EvoR3a	Atovaquone	23408914		3D7	Winzeler	Pf3D7_14_v3	1501482	MRL743			730.01	A	G	SNP	intergenic_region			n.1501482A>G	clonal	NA	No	lowcomplexity	five_prime_UTR	PF3D7_1436900	histidine triad protein, putative
EvoR3a	Atovaquone	23408914		3D7	Winzeler	Pf3D7_14_v3	1668177	MRL744			859.46	T	TTA	INDEL	intergenic_region			n.1668177_1668178insTA	clonal	NA	No	lowcomplexity	No	NA	NA
EvoR3a	Atovaquone	23408914		3D7	Winzeler	Pf3D7_14_v3	2807081	MRL745			699.87	A	T	SNP	intergenic_region			n.2807081A>T	clonal	NA	No	lowcomplexity	No	NA	NA
EvoR3b	Atovaquone	23408914		3D7	Winzeler	M76611	3890	MRL746	mal_mito_3	apocytochrome B	254309	G	T	SNP	missense_variant	MISSENSE	atG/atT	p.Met133Ile/c.399G>T	clonal	NA	Yes	No	No	NA	NA
EvoR3b	Atovaquone	23408914		3D7	Winzeler	Pf3D7_02_v3	465739	MRL747	PF3D7_0211500	GAF domain-related protein, putative	1758.57	CAATAAT	C	INDEL	inframe_deletion		aataat/	p.Asn870_Asn871del/c.2608_2613delAATAAT	clonal	Core	Yes	lowcomplexity	No	NA	NA
EvoR3b	Atovaquone	23408914		3D7	Winzeler	Pf3D7_03_v3	364579	MRL748			512.67	A	AAC	INDEL	intergenic_region			n.364579_364580insAC	clonal	NA	No	lowcomplexity	five_prime_UTR	PF3D7_0308200	T-complex protein 1 subunit eta
EvoR3b	Atovaquone	23408914		3D7	Winzeler	Pf3D7_04_v3	750400	MRL749			1033.87	G	A	SNP	intergenic_region			n.750400G>A	clonal	NA	No	No	three_prime_UTR	PF3D7_0417300	LETM1-like protein, putative
EvoR3b	Atovaquone	23408914		3D7	Winzeler	Pf3D7_04_v3	871037	MRL750	PF3D7_0419600	ran-specific GTPase-activating protein 1, putative	926.7	T	TAACAACA	INDEL	intron_variant			c.70-63_70-62insAACAACA	clonal	Core	No	lowcomplexity	No	NA	NA	GO:0005737;GO:0005643;GO:0005634	cytoplasm;nuclear pore;nucleus	GO:0005525;GO:0003924	GTP binding;GTPase activity	GO:0006260;GO:0006405;GO:0006606	DNA replication;RNA export from nucleus;protein import into nucleus
EvoR3b	Atovaquone	23408914		3D7	Winzeler	Pf3D7_04_v3	914897	MRL751			619.53	A	T	SNP	intergenic_region			n.914897A>T	clonal	NA	No	lowcomplexity	No	NA	NA
EvoR3b	Atovaquone	23408914		3D7	Winzeler	Pf3D7_04_v3	914902	MRL752			1006.53	A	T	SNP	intergenic_region			n.914902A>T	clonal	NA	No	lowcomplexity	No	NA	NA
EvoR3b	Atovaquone	23408914		3D7	Winzeler	Pf3D7_04_v3	1185636	MRL753			2420.14	A	T	SNP	intergenic_region				clonal	NA	No	No	No	NA	NA
EvoR3b	Atovaquone	23408914		3D7	Winzeler	Pf3D7_04_v3	1185639	MRL754			1933.04	C	T	SNP	intergenic_region				clonal	NA	No	No	No	NA	NA
EvoR3b	Atovaquone	23408914		3D7	Winzeler	Pf3D7_04_v3	1185642	MRL755			1485.8	C	G	SNP	intergenic_region				clonal	NA	No	No	No	NA	NA
EvoR3b	Atovaquone	23408914		3D7	Winzeler	Pf3D7_04_v3	1185643	MRL756			1262.95	G	C	SNP	intergenic_region				clonal	NA	No	No	No	NA	NA
EvoR3b	Atovaquone	23408914		3D7	Winzeler	Pf3D7_05_v3	142012	MRL757			915.5	A	ATG	INDEL	intergenic_region			n.142012_142013insTG	clonal	NA	No	lowcomplexity	three_prime_UTR	PF3D7_0503400	actin-depolymerizing factor 1
EvoR3b	Atovaquone	23408914		3D7	Winzeler	Pf3D7_05_v3	156802	MRL758			1847.25	TA	T	INDEL	intergenic_region			n.156803delA	clonal	NA	No	lowcomplexity	No	NA	NA
EvoR3b	Atovaquone	23408914		3D7	Winzeler	Pf3D7_05_v3	156805	MRL759			2091.13	A	C	SNP	intergenic_region			n.156805A>C	clonal	NA	No	lowcomplexity	No	NA	NA
EvoR3b	Atovaquone	23408914		3D7	Winzeler	Pf3D7_05_v3	435121	MRL760			594.24	T	C	SNP	intergenic_region			n.435121T>C	clonal	NA	No	lowcomplexity	No	NA	NA
EvoR3b	Atovaquone	23408914		3D7	Winzeler	Pf3D7_05_v3	899788	MRL761			547.21	AAT	A	INDEL	intergenic_region			n.899789_899790delAT	clonal	NA	No	lowcomplexity	five_prime_UTR	PF3D7_0522100	conserved Plasmodium protein, unknown function
EvoR3b	Atovaquone	23408914		3D7	Winzeler	Pf3D7_05_v3	1044013	MRL762			801.08	T	C	SNP	intergenic_region			n.1044013T>C	clonal	NA	No	lowcomplexity	No	NA	NA
EvoR3b	Atovaquone	23408914		3D7	Winzeler	Pf3D7_06_v3	122424	MRL763			736.3	T	TTA	INDEL	intergenic_region			n.122424_122425insTA	clonal	NA	No	lowcomplexity	five_prime_UTR	PF3D7_0603000	conserved Plasmodium protein, unknown function
EvoR3b	Atovaquone	23408914		3D7	Winzeler	Pf3D7_06_v3	465318	MRL764			640.18	T	C	SNP	intergenic_region			n.465318T>C	clonal	NA	No	lowcomplexity	No	NA	NA
EvoR3b	Atovaquone	23408914		3D7	Winzeler	Pf3D7_06_v3	998944	MRL765			794.57	A	ACATTTACAT	INDEL	intergenic_region			n.998944_998945insCATTTACAT	clonal	NA	No	lowcomplexity	five_prime_UTR	PF3D7_0624600	SNF2 helicase, putative
EvoR3b	Atovaquone	23408914		3D7	Winzeler	Pf3D7_07_v3	291411	MRL766			612.68	T	TGCG	INDEL	intergenic_region			n.291411_291412insGCG	clonal	NA	No	lowcomplexity	five_prime_UTR	PF3D7_0705900	ATP synthase subunit C, putative
EvoR3b	Atovaquone	23408914		3D7	Winzeler	Pf3D7_07_v3	402964	MRL767			1084.13	A	T	SNP	intergenic_region			n.402964A>T	clonal	NA	No	lowcomplexity	five_prime_UTR	PF3D7_0709000	chloroquine resistance transporter
EvoR3b	Atovaquone	23408914		3D7	Winzeler	Pf3D7_07_v3	402965	MRL768			1084.13	T	G	SNP	intergenic_region			n.402965T>G	clonal	NA	No	lowcomplexity	five_prime_UTR	PF3D7_0709000	chloroquine resistance transporter
EvoR3b	Atovaquone	23408914		3D7	Winzeler	Pf3D7_07_v3	402967	MRL769			1075.14	T	C	SNP	intergenic_region			n.402967T>C	clonal	NA	No	lowcomplexity	five_prime_UTR	PF3D7_0709000	chloroquine resistance transporter
EvoR3b	Atovaquone	23408914		3D7	Winzeler	Pf3D7_07_v3	885397	MRL770			1299.93	A	G	SNP	intergenic_region			n.885397A>G	clonal	NA	No	lowcomplexity	No	NA	NA
EvoR3b	Atovaquone	23408914		3D7	Winzeler	Pf3D7_07_v3	885405	MRL771			1910.29	A	ACG	INDEL	intergenic_region			n.885405_885406insCG	clonal	NA	No	lowcomplexity	No	NA	NA
EvoR3b	Atovaquone	23408914		3D7	Winzeler	Pf3D7_07_v3	1121819	MRL772	PF3D7_0726400	conserved Plasmodium membrane protein, unknown function	530.52	TA	T	INDEL	splice_region_variant+intron_variant			c.2134-3delT	clonal	Core	No	lowcomplexity	No	NA	NA			GO:0017108;GO:0048256	5'-flap endonuclease activity;flap endonuclease activity
EvoR3b	Atovaquone	23408914		3D7	Winzeler	Pf3D7_07_v3	1164323	MRL773			577.72	T	TTAAAA	INDEL	intergenic_region			n.1164323_1164324insTAAAA	clonal	NA	No	lowcomplexity	three_prime_UTR	PF3D7_0727500	mTERF domain-containing protein, putative
EvoR3b	Atovaquone	23408914		3D7	Winzeler	Pf3D7_08_v3	536905	MRL774			501.6	T	TTG	INDEL	intergenic_region			n.536905_536906insTG	clonal	NA	No	lowcomplexity	No	NA	NA
EvoR3b	Atovaquone	23408914		3D7	Winzeler	Pf3D7_08_v3	685559	MRL775			500.24	T	A	SNP	intergenic_region			n.685559T>A	clonal	NA	No	lowcomplexity	five_prime_UTR	PF3D7_0814200	DNA/RNA-binding protein Alba 1
EvoR3b	Atovaquone	23408914		3D7	Winzeler	Pf3D7_08_v3	1164927	MRL776	PF3D7_0826900	conserved Plasmodium protein, unknown function	1422.76	T	C	SNP	intron_variant			c.55-74T>C	clonal	Core	No	lowcomplexity	No	NA	NA
EvoR3b	Atovaquone	23408914		3D7	Winzeler	Pf3D7_08_v3	1267226	MRL777			2570.01	A	T	SNP	intergenic_region			n.1267226A>T	clonal	NA	No	lowcomplexity	No	NA	NA
EvoR3b	Atovaquone	23408914		3D7	Winzeler	Pf3D7_08_v3	1276960	MRL778	PF3D7_0829900	unspecified product	601.75	T	TGTTTCC	INDEL	non_coding_exon_variant			n.1336_1337insGTTTCC	clonal	Core	No	lowcomplexity	No	NA	NA
EvoR3b	Atovaquone	23408914		3D7	Winzeler	Pf3D7_09_v3	118174	MRL779			647.57	A	AGTCCC	INDEL	intergenic_region			n.118174_118175insGTCCC	clonal	NA	No	lowcomplexity	No	NA	NA
EvoR3b	Atovaquone	23408914		3D7	Winzeler	Pf3D7_09_v3	118177	MRL780			543.94	T	G	SNP	intergenic_region			n.118177T>G	clonal	NA	No	lowcomplexity	No	NA	NA
EvoR3b	Atovaquone	23408914		3D7	Winzeler	Pf3D7_09_v3	140506	MRL781			585.67	T	TTGAC	INDEL	intergenic_region			n.140506_140507insTGAC	clonal	NA	No	lowcomplexity	five_prime_UTR	PF3D7_0903300	conserved protein, unknown function
EvoR3b	Atovaquone	23408914		3D7	Winzeler	Pf3D7_09_v3	140508	MRL782			575.98	T	TAA	INDEL	intergenic_region			n.140508_140509insAA	clonal	NA	No	lowcomplexity	five_prime_UTR	PF3D7_0903300	conserved protein, unknown function
EvoR3b	Atovaquone	23408914		3D7	Winzeler	Pf3D7_09_v3	140509	MRL783			539.15	T	A	SNP	intergenic_region			n.140509T>A	clonal	NA	No	lowcomplexity	five_prime_UTR	PF3D7_0903300	conserved protein, unknown function
EvoR3b	Atovaquone	23408914		3D7	Winzeler	Pf3D7_09_v3	167071	MRL784			509.75	A	G	SNP	intergenic_region			n.167071A>G	clonal	NA	No	lowcomplexity	three_prime_UTR	PF3D7_0903500	nucleoporin NUP138, putative
EvoR3b	Atovaquone	23408914		3D7	Winzeler	Pf3D7_09_v3	768693	MRL785			696.34	T	TAGATAAAAA	INDEL	intergenic_region			n.768693_768694insAGATAAAAA	clonal	NA	No	lowcomplexity	No	NA	NA
EvoR3b	Atovaquone	23408914		3D7	Winzeler	Pf3D7_09_v3	1278514	MRL786	PF3D7_0932000	conserved Plasmodium protein, unknown function	552.79	A	G	SNP	intron_variant			c.130+76A>G	clonal	Core	No	lowcomplexity	three_prime_UTR	PF3D7_0932100	protein MAM3, putative
EvoR3b	Atovaquone	23408914		3D7	Winzeler	Pf3D7_10_v3	1362438	MRL787	PF3D7_1034100	conserved protein, unknown function	593.4	T	C	SNP	intron_variant			c.259-24A>G	clonal	Core	No	lowcomplexity	No	NA	NA
EvoR3b	Atovaquone	23408914		3D7	Winzeler	Pf3D7_10_v3	1362440	MRL788	PF3D7_1034100	conserved protein, unknown function	766.89	TA	T	INDEL	intron_variant			c.259-27delT	clonal	Core	No	lowcomplexity	No	NA	NA
EvoR3b	Atovaquone	23408914		3D7	Winzeler	Pf3D7_10_v3	1362445	MRL789	PF3D7_1034100	conserved protein, unknown function	545.22	AT	A	INDEL	intron_variant			c.259-32delA	clonal	Core	No	lowcomplexity	No	NA	NA
EvoR3b	Atovaquone	23408914		3D7	Winzeler	Pf3D7_11_v3	260363	MRL790			648.82	A	G	SNP	intergenic_region			n.260363A>G	clonal	NA	No	lowcomplexity	No	NA	NA
EvoR3b	Atovaquone	23408914		3D7	Winzeler	Pf3D7_11_v3	587076	MRL791			1678.9	T	TTACTAGC	INDEL	intergenic_region			n.587076_587077insTACTAGC	clonal	NA	No	lowcomplexity	five_prime_UTR	PF3D7_1115500	AP2 domain transcription factor, putative
EvoR3b	Atovaquone	23408914		3D7	Winzeler	Pf3D7_11_v3	1603196	MRL792			612.79	T	C	SNP	intergenic_region			n.1603196T>C	clonal	NA	No	lowcomplexity	five_prime_UTR	PF3D7_1140200	conserved Plasmodium protein, unknown function
EvoR3b	Atovaquone	23408914		3D7	Winzeler	Pf3D7_11_v3	1603199	MRL793			633.3	A	T	SNP	intergenic_region			n.1603199A>T	clonal	NA	No	lowcomplexity	five_prime_UTR	PF3D7_1140200	conserved Plasmodium protein, unknown function
EvoR3b	Atovaquone	23408914		3D7	Winzeler	Pf3D7_12_v3	162164	MRL794			1168.29	T	A	SNP	intergenic_region			n.162164T>A	clonal	NA	No	lowcomplexity	three_prime_UTR	PF3D7_1202900	high mobility group protein B1
EvoR3b	Atovaquone	23408914		3D7	Winzeler	Pf3D7_12_v3	677810	MRL795			1814.22	A	AACTTTCTCTT	INDEL	intergenic_region			n.677810_677811insACTTTCTCTT	clonal	NA	No	lowcomplexity	No	NA	NA
EvoR3b	Atovaquone	23408914		3D7	Winzeler	Pf3D7_12_v3	924230	MRL796	PF3D7_1222900	conserved Plasmodium protein, unknown function	5964.8	ATAATCATAATTG	A	INDEL	inframe_deletion		cataattgtaat/	p.His241_Asn244del/c.721_732delCATAATTGTAAT	clonal	Core	Yes	lowcomplexity	No	NA	NA
EvoR3b	Atovaquone	23408914		3D7	Winzeler	Pf3D7_12_v3	980686	MRL797			1251.57	A	T	SNP	intergenic_region			n.980686A>T	clonal	NA	No	lowcomplexity	No	NA	NA
EvoR3b	Atovaquone	23408914		3D7	Winzeler	Pf3D7_12_v3	980688	MRL798			1180.36	A	T	SNP	intergenic_region			n.980688A>T	clonal	NA	No	lowcomplexity	No	NA	NA
EvoR3b	Atovaquone	23408914		3D7	Winzeler	Pf3D7_12_v3	1825158	MRL799			672.78	T	A	SNP	intergenic_region			n.1825158T>A	clonal	NA	No	lowcomplexity	five_prime_UTR	PF3D7_1243600	translation initiation factor SUI1, putative
EvoR3b	Atovaquone	23408914		3D7	Winzeler	Pf3D7_12_v3	1825160	MRL800			651.78	T	TA	INDEL	intergenic_region			n.1825160_1825161insA	clonal	NA	No	lowcomplexity	five_prime_UTR	PF3D7_1243600	translation initiation factor SUI1, putative
EvoR3b	Atovaquone	23408914		3D7	Winzeler	Pf3D7_12_v3	2095643	MRL801	PF3D7_1251300	thymidylate kinase	697.24	G	GA	INDEL	intron_variant			c.336+66_336+67insT	clonal	Core	No	lowcomplexity	No	NA	NA	GO:0005737;GO:0005829;GO:0005739;GO:0005634	cytoplasm;cytosol;mitochondrion;nucleus	GO:0004550;GO:0004798;GO:0009041	nucleoside diphosphate kinase activity;thymidylate kinase activity;uridylate kinase activity	GO:0006233;GO:0006235;GO:0006227;GO:0009410	dTDP biosynthetic process;dTTP biosynthetic process;dUDP biosynthetic process;response to xenobiotic stimulus
EvoR3b	Atovaquone	23408914		3D7	Winzeler	Pf3D7_13_v3	426868	MRL802	PF3D7_1309200	protein phosphatase PPM6, putative	896.97	T	TCAA	INDEL	intron_variant			c.2457+60_2457+61insCAA	clonal	Core	No	lowcomplexity	No	NA	NA	GO:0005737;GO:0005634;GO:0008287	cytoplasm;nucleus;protein serine/threonine phosphatase complex	GO:0004724;GO:0004722	magnesium-dependent protein serine/threonine phosphatase activity;protein serine/threonine phosphatase activity	GO:0006468	protein phosphorylation
EvoR3b	Atovaquone	23408914		3D7	Winzeler	Pf3D7_13_v3	624288	MRL803			1504.39	T	G	SNP	intergenic_region			n.624288T>G	clonal	NA	No	lowcomplexity	No	NA	NA
EvoR3b	Atovaquone	23408914		3D7	Winzeler	Pf3D7_13_v3	624290	MRL804			1468.57	A	T	SNP	intergenic_region			n.624290A>T	clonal	NA	No	lowcomplexity	No	NA	NA
EvoR3b	Atovaquone	23408914		3D7	Winzeler	Pf3D7_13_v3	1356703	MRL805	PF3D7_1333000	20 kDa chaperonin	1502.77	G	GAAA	INDEL	intron_variant			c.400-114_400-113insAAA	clonal	Core	No	lowcomplexity	No	NA	NA	GO:0020011;GO:0005759;GO:0005634;GO:0009536	apicoplast;mitochondrial matrix;nucleus;plastid	GO:0051087;GO:0046872;GO:0051082	chaperone binding;metal ion binding;unfolded protein binding	GO:0051085;GO:0061077	chaperone cofactor-dependent protein refolding;chaperone-mediated protein folding
EvoR3b	Atovaquone	23408914		3D7	Winzeler	Pf3D7_13_v3	1478966	MRL806	PF3D7_1336400	RanBPM and CLTH-like protein, putative	800.91	T	A	SNP	intron_variant			c.358-12A>T	clonal	Core	No	lowcomplexity	No	NA	NA	GO:0005737;GO:0005634	cytoplasm;nucleus			GO:0043161	proteasome-mediated ubiquitin-dependent protein catabolic process
EvoR3b	Atovaquone	23408914		3D7	Winzeler	Pf3D7_13_v3	2164507	MRL807	PF3D7_1354300	large subunit rRNA methyltransferase, putative	717.58	CAT	C	INDEL	intron_variant			c.2843-53_2843-52delAT	clonal	Core	No	lowcomplexity	No	NA	NA	GO:0036396;GO:0005730;GO:0030687	RNA N6-methyladenosine methyltransferase complex;nucleolus;preribosome, large subunit precursor	GO:0008173;GO:0016435;GO:0008650	RNA methyltransferase activity;rRNA (guanine) methyltransferase activity;rRNA (uridine-2'-O-)-methyltransferase activity	GO:0001510;GO:0000466;GO:0000463;GO:0031167;GO:0006364	RNA methylation;maturation of 5.8S rRNA from tricistronic rRNA transcript (SSU-rRNA, 5.8S rRNA, LSU-rRNA);maturation of LSU-rRNA from tricistronic rRNA transcript (SSU-rRNA, 5.8S rRNA, LSU-rRNA);rRNA methylation;rRNA processing
EvoR3b	Atovaquone	23408914		3D7	Winzeler	Pf3D7_13_v3	2182832	MRL808			631.49	AAT	A	INDEL	intergenic_region			n.2182833_2182834delAT	clonal	NA	No	lowcomplexity	five_prime_UTR	PF3D7_1354800	metacaspase-1
EvoR3b	Atovaquone	23408914		3D7	Winzeler	Pf3D7_13_v3	2605274	MRL809			673.07	C	T	SNP	intergenic_region			n.2605274C>T	clonal	NA	No	lowcomplexity	five_prime_UTR	PF3D7_1364800	DNA-directed RNA polymerases I, II, and III subunit RPABC1, putative
EvoR3b	Atovaquone	23408914		3D7	Winzeler	Pf3D7_14_v3	1016066	MRL810			733.07	T	TA	INDEL	intergenic_region			n.1016066_1016067insA	clonal	NA	No	lowcomplexity	three_prime_UTR	PF3D7_1426000	60S ribosomal protein L21
EvoR3b	Atovaquone	23408914		3D7	Winzeler	Pf3D7_14_v3	1568508	MRL811			1534.51	T	C	SNP	intergenic_region			n.1568508T>C	clonal	NA	No	lowcomplexity	No	NA	NA
EvoR3b	Atovaquone	23408914		3D7	Winzeler	Pf3D7_14_v3	1568510	MRL812			739.57	A	AAAATG	INDEL	intergenic_region			n.1568510_1568511insAAATG	clonal	NA	No	lowcomplexity	No	NA	NA
EvoR3b	Atovaquone	23408914		3D7	Winzeler	Pf3D7_14_v3	1700426	MRL813			541.88	G	T	SNP	intergenic_region			n.1700426G>T	clonal	NA	No	lowcomplexity	No	NA	NA
EvoR3b	Atovaquone	23408914		3D7	Winzeler	Pf3D7_14_v3	1700428	MRL814			526.83	A	ACT	INDEL	intergenic_region			n.1700428_1700429insCT	clonal	NA	No	lowcomplexity	No	NA	NA
EvoR3b	Atovaquone	23408914		3D7	Winzeler	Pf3D7_14_v3	1700429	MRL815			526.83	A	ATTACAC	INDEL	intergenic_region			n.1700429_1700430insTTACAC	clonal	NA	No	lowcomplexity	No	NA	NA
EvoR4a	Atovaquone	23408914		3D7	Winzeler	M76611	3890	MRL816	mal_mito_3	apocytochrome B	254309	G	T	SNP	missense_variant	MISSENSE	atG/atT	p.Met133Ile/c.399G>T	clonal	NA	Yes	No	No	NA	NA
EvoR4a	Atovaquone	23408914		3D7	Winzeler	M76611	3922	MRL817	mal_mito_3	apocytochrome B	31941.8	T	C	SNP	missense_variant	MISSENSE	tTg/tCg	p.Leu144Ser/c.431T>C	clonal	NA	Yes	No	No	NA	NA
EvoR4a	Atovaquone	23408914		3D7	Winzeler	Pf3D7_02_v3	465739	MRL818	PF3D7_0211500	GAF domain-related protein, putative	1758.57	CAATAAT	C	INDEL	inframe_deletion		aataat/	p.Asn870_Asn871del/c.2608_2613delAATAAT	clonal	Core	Yes	lowcomplexity	No	NA	NA
EvoR4a	Atovaquone	23408914		3D7	Winzeler	Pf3D7_03_v3	566986	MRL819			710.42	C	T	SNP	intergenic_region			n.566986C>T	clonal	NA	No	lowcomplexity	No	NA	NA
EvoR4a	Atovaquone	23408914		3D7	Winzeler	Pf3D7_04_v3	326254	MRL820			687.22	A	AC	INDEL	intergenic_region			n.326254_326255insC	clonal	NA	No	lowcomplexity	No	NA	NA
EvoR4a	Atovaquone	23408914		3D7	Winzeler	Pf3D7_04_v3	750400	MRL821			1033.87	G	A	SNP	intergenic_region			n.750400G>A	clonal	NA	No	No	three_prime_UTR	PF3D7_0417300	LETM1-like protein, putative
EvoR4a	Atovaquone	23408914		3D7	Winzeler	Pf3D7_04_v3	971254	MRL822	PF3D7_0421300	erythrocyte membrane protein 1, PfEMP1	1007.43	A	G	SNP	intron_variant			c.5301+37T>C	clonal	Internal Hypervariable	No	lowcomplexity	No	NA	NA	GO:0020002;GO:0020030	host cell plasma membrane;infected host cell surface knob	GO:0050839	cell adhesion molecule binding	GO:0020033;GO:0098609;GO:0020035;GO:0020013	antigenic variation;cell-cell adhesion;cytoadherence to microvasculature, mediated by symbiont protein;modulation by symbiont of host erythrocyte aggregation
EvoR4a	Atovaquone	23408914		3D7	Winzeler	Pf3D7_04_v3	971255	MRL823	PF3D7_0421300	erythrocyte membrane protein 1, PfEMP1	1007.43	T	G	SNP	intron_variant			c.5301+36A>C	clonal	Internal Hypervariable	No	lowcomplexity	No	NA	NA	GO:0020002;GO:0020030	host cell plasma membrane;infected host cell surface knob	GO:0050839	cell adhesion molecule binding	GO:0020033;GO:0098609;GO:0020035;GO:0020013	antigenic variation;cell-cell adhesion;cytoadherence to microvasculature, mediated by symbiont protein;modulation by symbiont of host erythrocyte aggregation
EvoR4a	Atovaquone	23408914		3D7	Winzeler	Pf3D7_04_v3	971258	MRL824	PF3D7_0421300	erythrocyte membrane protein 1, PfEMP1	990.43	A	T	SNP	intron_variant			c.5301+33T>A	clonal	Internal Hypervariable	No	lowcomplexity	No	NA	NA	GO:0020002;GO:0020030	host cell plasma membrane;infected host cell surface knob	GO:0050839	cell adhesion molecule binding	GO:0020033;GO:0098609;GO:0020035;GO:0020013	antigenic variation;cell-cell adhesion;cytoadherence to microvasculature, mediated by symbiont protein;modulation by symbiont of host erythrocyte aggregation
EvoR4a	Atovaquone	23408914		3D7	Winzeler	Pf3D7_05_v3	142012	MRL825			915.5	A	ATG	INDEL	intergenic_region			n.142012_142013insTG	clonal	NA	No	lowcomplexity	three_prime_UTR	PF3D7_0503400	actin-depolymerizing factor 1
EvoR4a	Atovaquone	23408914		3D7	Winzeler	Pf3D7_05_v3	156802	MRL826			1847.25	TA	T	INDEL	intergenic_region			n.156803delA	clonal	NA	No	lowcomplexity	No	NA	NA
EvoR4a	Atovaquone	23408914		3D7	Winzeler	Pf3D7_05_v3	156805	MRL827			2091.13	A	C	SNP	intergenic_region			n.156805A>C	clonal	NA	No	lowcomplexity	No	NA	NA
EvoR4a	Atovaquone	23408914		3D7	Winzeler	Pf3D7_05_v3	686101	MRL828			1244.52	C	T	SNP	intergenic_region			n.686101C>T	clonal	NA	No	lowcomplexity	No	NA	NA
EvoR4a	Atovaquone	23408914		3D7	Winzeler	Pf3D7_05_v3	686109	MRL829			829.66	G	T	SNP	intergenic_region			n.686109G>T	clonal	NA	No	lowcomplexity	No	NA	NA
EvoR4a	Atovaquone	23408914		3D7	Winzeler	Pf3D7_06_v3	755738	MRL830			659.93	T	A	SNP	intergenic_region			n.755738T>A	clonal	NA	No	lowcomplexity	three_prime_UTR	PF3D7_0617900	histone H3 variant
EvoR4a	Atovaquone	23408914		3D7	Winzeler	Pf3D7_07_v3	402964	MRL831			1084.13	A	T	SNP	intergenic_region			n.402964A>T	clonal	NA	No	lowcomplexity	five_prime_UTR	PF3D7_0709000	chloroquine resistance transporter
EvoR4a	Atovaquone	23408914		3D7	Winzeler	Pf3D7_07_v3	402965	MRL832			1084.13	T	G	SNP	intergenic_region			n.402965T>G	clonal	NA	No	lowcomplexity	five_prime_UTR	PF3D7_0709000	chloroquine resistance transporter
EvoR4a	Atovaquone	23408914		3D7	Winzeler	Pf3D7_07_v3	402967	MRL833			1075.14	T	C	SNP	intergenic_region			n.402967T>C	clonal	NA	No	lowcomplexity	five_prime_UTR	PF3D7_0709000	chloroquine resistance transporter
EvoR4a	Atovaquone	23408914		3D7	Winzeler	Pf3D7_07_v3	755425	MRL834			1121.4	T	A	SNP	intergenic_region			n.755425T>A	clonal	NA	No	lowcomplexity	five_prime_UTR	PF3D7_0717500	calcium-dependent protein kinase 4
EvoR4a	Atovaquone	23408914		3D7	Winzeler	Pf3D7_07_v3	885405	MRL835			1910.29	A	ACG	INDEL	intergenic_region			n.885405_885406insCG	clonal	NA	No	lowcomplexity	No	NA	NA
EvoR4a	Atovaquone	23408914		3D7	Winzeler	Pf3D7_07_v3	1164323	MRL836			577.72	T	TTAAAA	INDEL	intergenic_region			n.1164323_1164324insTAAAA	clonal	NA	No	lowcomplexity	three_prime_UTR	PF3D7_0727500	mTERF domain-containing protein, putative
EvoR4a	Atovaquone	23408914		3D7	Winzeler	Pf3D7_08_v3	685559	MRL837			500.24	T	A	SNP	intergenic_region			n.685559T>A	clonal	NA	No	lowcomplexity	five_prime_UTR	PF3D7_0814200	DNA/RNA-binding protein Alba 1
EvoR4a	Atovaquone	23408914		3D7	Winzeler	Pf3D7_08_v3	881066	MRL838			531.21	T	C	SNP	intergenic_region			n.881066T>C	clonal	NA	No	lowcomplexity	five_prime_UTR	PF3D7_0819500	conserved protein, unknown function
EvoR4a	Atovaquone	23408914		3D7	Winzeler	Pf3D7_08_v3	881068	MRL839			555.99	T	TTAAAAAGAGC	INDEL	intergenic_region			n.881068_881069insTAAAAAGAGC	clonal	NA	No	lowcomplexity	five_prime_UTR	PF3D7_0819500	conserved protein, unknown function
EvoR4a	Atovaquone	23408914		3D7	Winzeler	Pf3D7_08_v3	1164927	MRL840	PF3D7_0826900	conserved Plasmodium protein, unknown function	1422.76	T	C	SNP	intron_variant			c.55-74T>C	clonal	Core	No	lowcomplexity	No	NA	NA
EvoR4a	Atovaquone	23408914		3D7	Winzeler	Pf3D7_09_v3	140506	MRL841			585.67	T	TTGAC	INDEL	intergenic_region			n.140506_140507insTGAC	clonal	NA	No	lowcomplexity	five_prime_UTR	PF3D7_0903300	conserved protein, unknown function
EvoR4a	Atovaquone	23408914		3D7	Winzeler	Pf3D7_09_v3	140508	MRL842			575.98	T	TAA	INDEL	intergenic_region			n.140508_140509insAA	clonal	NA	No	lowcomplexity	five_prime_UTR	PF3D7_0903300	conserved protein, unknown function
EvoR4a	Atovaquone	23408914		3D7	Winzeler	Pf3D7_09_v3	140509	MRL843			539.15	T	A	SNP	intergenic_region			n.140509T>A	clonal	NA	No	lowcomplexity	five_prime_UTR	PF3D7_0903300	conserved protein, unknown function
EvoR4a	Atovaquone	23408914		3D7	Winzeler	Pf3D7_09_v3	167071	MRL844			509.75	A	G	SNP	intergenic_region			n.167071A>G	clonal	NA	No	lowcomplexity	three_prime_UTR	PF3D7_0903500	nucleoporin NUP138, putative
EvoR4a	Atovaquone	23408914		3D7	Winzeler	Pf3D7_09_v3	528788	MRL845			523.73	A	AAAC	INDEL	intergenic_region			n.528788_528789insAAC	clonal	NA	No	lowcomplexity	No	NA	NA
EvoR4a	Atovaquone	23408914		3D7	Winzeler	Pf3D7_09_v3	638948	MRL846			1059.65	TA	T	INDEL	intergenic_region			n.638949delA	clonal	NA	No	lowcomplexity	three_prime_UTR	PF3D7_0914900	BSD-domain protein, putative
EvoR4a	Atovaquone	23408914		3D7	Winzeler	Pf3D7_09_v3	768693	MRL847			696.34	T	TAGATAAAAA	INDEL	intergenic_region			n.768693_768694insAGATAAAAA	clonal	NA	No	lowcomplexity	No	NA	NA
EvoR4a	Atovaquone	23408914		3D7	Winzeler	Pf3D7_09_v3	1278514	MRL848	PF3D7_0932000	conserved Plasmodium protein, unknown function	552.79	A	G	SNP	intron_variant			c.130+76A>G	clonal	Core	No	lowcomplexity	three_prime_UTR	PF3D7_0932100	protein MAM3, putative
EvoR4a	Atovaquone	23408914		3D7	Winzeler	Pf3D7_09_v3	1466003	MRL849	PF3D7_0937000	Plasmodium exported protein (PHISTb), unknown function	645.51	T	A	SNP	intron_variant			c.69+31T>A	clonal	Core	No	lowcomplexity	No	NA	NA	GO:0043657	host cell
EvoR4a	Atovaquone	23408914		3D7	Winzeler	Pf3D7_10_v3	132882	MRL850			696.34	T	TAAAA	INDEL	intergenic_region			n.132882_132883insAAAA	clonal	NA	No	lowcomplexity	No	NA	NA
EvoR4a	Atovaquone	23408914		3D7	Winzeler	Pf3D7_10_v3	277909	MRL851	PF3D7_1006800	single-strand telomeric DNA-binding protein GBP2, putative	624.19	T	C	SNP	intron_variant			c.19-163T>C	clonal	Core	No	lowcomplexity	No	NA	NA	GO:0005737;GO:0020020;GO:0005634;GO:1990904	cytoplasm;food vacuole;nucleus;ribonucleoprotein complex	GO:0051880;GO:0098505;GO:0003723;GO:0003729;GO:0042162	G-quadruplex DNA binding;G-rich strand telomeric DNA binding;RNA binding;mRNA binding;telomeric DNA binding
EvoR4a	Atovaquone	23408914		3D7	Winzeler	Pf3D7_10_v3	813778	MRL852			1954.63	T	A	SNP	intergenic_region			n.813778T>A	clonal	NA	No	lowcomplexity	five_prime_UTR	PF3D7_1020000	RNA-binding protein 34, putative
EvoR4a	Atovaquone	23408914		3D7	Winzeler	Pf3D7_10_v3	1211549	MRL853			584.06	CAT	C	INDEL	intergenic_region			n.1211550_1211551delAT	clonal	NA	No	lowcomplexity	three_prime_UTR	PF3D7_1029800	heptatricopeptide repeat and RAP domain-containing protein, putative
EvoR4a	Atovaquone	23408914		3D7	Winzeler	Pf3D7_11_v3	10957	MRL854			1418.85	C	G	SNP	intergenic_region			n.10957C>G	clonal	NA	No	lowcomplexity	No	NA	NA
EvoR4a	Atovaquone	23408914		3D7	Winzeler	Pf3D7_11_v3	586578	MRL855			1149.78	A	T	SNP	intergenic_region			n.586578A>T	clonal	NA	No	lowcomplexity	No	NA	NA
EvoR4a	Atovaquone	23408914		3D7	Winzeler	Pf3D7_11_v3	586583	MRL856			606.54	T	A	SNP	intergenic_region			n.586583T>A	clonal	NA	No	lowcomplexity	No	NA	NA
EvoR4a	Atovaquone	23408914		3D7	Winzeler	Pf3D7_11_v3	587076	MRL857			1678.9	T	TTACTAGC	INDEL	intergenic_region			n.587076_587077insTACTAGC	clonal	NA	No	lowcomplexity	five_prime_UTR	PF3D7_1115500	AP2 domain transcription factor, putative
EvoR4a	Atovaquone	23408914		3D7	Winzeler	Pf3D7_11_v3	1603186	MRL858			1410.07	TA	T	INDEL	intergenic_region			n.1603187delA	clonal	NA	No	lowcomplexity	five_prime_UTR	PF3D7_1140200	conserved Plasmodium protein, unknown function
EvoR4a	Atovaquone	23408914		3D7	Winzeler	Pf3D7_11_v3	1603188	MRL859			1376.2	TATA	T	INDEL	intergenic_region			n.1603189_1603191delATA	clonal	NA	No	lowcomplexity	five_prime_UTR	PF3D7_1140200	conserved Plasmodium protein, unknown function
EvoR4a	Atovaquone	23408914		3D7	Winzeler	Pf3D7_11_v3	1603193	MRL860			664.99	A	G	SNP	intergenic_region			n.1603193A>G	clonal	NA	No	lowcomplexity	five_prime_UTR	PF3D7_1140200	conserved Plasmodium protein, unknown function
EvoR4a	Atovaquone	23408914		3D7	Winzeler	Pf3D7_11_v3	1603196	MRL861			612.79	T	C	SNP	intergenic_region			n.1603196T>C	clonal	NA	No	lowcomplexity	five_prime_UTR	PF3D7_1140200	conserved Plasmodium protein, unknown function
EvoR4a	Atovaquone	23408914		3D7	Winzeler	Pf3D7_11_v3	1603199	MRL862			633.3	A	T	SNP	intergenic_region			n.1603199A>T	clonal	NA	No	lowcomplexity	five_prime_UTR	PF3D7_1140200	conserved Plasmodium protein, unknown function
EvoR4a	Atovaquone	23408914		3D7	Winzeler	Pf3D7_11_v3	1733115	MRL863			540.3	A	T	SNP	intergenic_region			n.1733115A>T	clonal	NA	No	lowcomplexity	five_prime_UTR	PF3D7_1143300	DNA-directed RNA polymerases I and III subunit RPAC1, putative
EvoR4a	Atovaquone	23408914		3D7	Winzeler	Pf3D7_11_v3	1733117	MRL864			633.7	A	T	SNP	intergenic_region			n.1733117A>T	clonal	NA	No	lowcomplexity	five_prime_UTR	PF3D7_1143300	DNA-directed RNA polymerases I and III subunit RPAC1, putative
EvoR4a	Atovaquone	23408914		3D7	Winzeler	Pf3D7_12_v3	162164	MRL865			1168.29	T	A	SNP	intergenic_region			n.162164T>A	clonal	NA	No	lowcomplexity	three_prime_UTR	PF3D7_1202800	DNA/RNA-binding protein, putative
EvoR4a	Atovaquone	23408914		3D7	Winzeler	Pf3D7_12_v3	338870	MRL866			935.76	A	ATTTTATGATCATTAGT	INDEL	intergenic_region			n.338870_338871insTTTTATGATCATTAGT	clonal	NA	No	lowcomplexity	five_prime_UTR	PF3D7_1207200	conserved Plasmodium protein, unknown function
EvoR4a	Atovaquone	23408914		3D7	Winzeler	Pf3D7_12_v3	594514	MRL867			539.86	A	G	SNP	intergenic_region			n.594514A>G	clonal	NA	No	lowcomplexity	three_prime_UTR	PF3D7_1213900	conserved Plasmodium protein, unknown function
EvoR4a	Atovaquone	23408914		3D7	Winzeler	Pf3D7_12_v3	594516	MRL868			536.86	A	T	SNP	intergenic_region			n.594516A>T	clonal	NA	No	lowcomplexity	three_prime_UTR	PF3D7_1213900	conserved Plasmodium protein, unknown function
EvoR4a	Atovaquone	23408914		3D7	Winzeler	Pf3D7_12_v3	677810	MRL869			1814.22	A	AACTTTCTCTT	INDEL	intergenic_region			n.677810_677811insACTTTCTCTT	clonal	NA	No	lowcomplexity	No	NA	NA
EvoR4a	Atovaquone	23408914		3D7	Winzeler	Pf3D7_12_v3	1151713	MRL870			505.74	T	A	SNP	intergenic_region			n.1151713T>A	clonal	NA	No	lowcomplexity	three_prime_UTR	PF3D7_1228300	NIMA related kinase 1
EvoR4a	Atovaquone	23408914		3D7	Winzeler	Pf3D7_12_v3	1524691	MRL871			681.64	CAT	C	INDEL	intergenic_region			n.1524692_1524693delAT	clonal	NA	No	lowcomplexity	three_prime_UTR	PF3D7_1236400	conserved Plasmodium protein, unknown function
EvoR4a	Atovaquone	23408914		3D7	Winzeler	Pf3D7_12_v3	1922435	MRL872			2306.04	T	C	SNP	intergenic_region			n.1922435T>C	clonal	NA	No	lowcomplexity	three_prime_UTR	PF3D7_1246200	actin I
EvoR4a	Atovaquone	23408914		3D7	Winzeler	Pf3D7_12_v3	1947925	MRL873	PF3D7_1247000.1	F-box only protein 9 homolog, putativ	568.78	A	AT	INDEL	intron_variant			c.533-58_533-57insT	clonal	Core	No	lowcomplexity	No	NA	NA
EvoR4a	Atovaquone	23408914		3D7	Winzeler	Pf3D7_12_v3	1994170	MRL874			631.89	T	A	SNP	intergenic_region			n.1994170T>A	clonal	NA	No	lowcomplexity	five_prime_UTR	PF3D7_1248700	conserved Plasmodium protein, unknown function
EvoR4a	Atovaquone	23408914		3D7	Winzeler	Pf3D7_13_v3	426868	MRL875	PF3D7_1309200	protein phosphatase PPM6, putative	896.97	T	TCAA	INDEL	intron_variant			c.2457+60_2457+61insCAA	clonal	Core	No	lowcomplexity	No	NA	NA	GO:0005737;GO:0005634;GO:0008287	cytoplasm;nucleus;protein serine/threonine phosphatase complex	GO:0004724;GO:0004722	magnesium-dependent protein serine/threonine phosphatase activity;protein serine/threonine phosphatase activity	GO:0006468	protein phosphorylation
EvoR4a	Atovaquone	23408914		3D7	Winzeler	Pf3D7_13_v3	624288	MRL876			1504.39	T	G	SNP	intergenic_region			n.624288T>G	clonal	NA	No	lowcomplexity	No	NA	NA
EvoR4a	Atovaquone	23408914		3D7	Winzeler	Pf3D7_13_v3	624290	MRL877			1468.57	A	T	SNP	intergenic_region			n.624290A>T	clonal	NA	No	lowcomplexity	No	NA	NA
EvoR4a	Atovaquone	23408914		3D7	Winzeler	Pf3D7_13_v3	715943	MRL878			523.1	A	T	SNP	intergenic_region			n.715943A>T	clonal	NA	No	lowcomplexity	No	NA	NA
EvoR4a	Atovaquone	23408914		3D7	Winzeler	Pf3D7_13_v3	753345	MRL879			614.39	T	TGAAAACACAAG	INDEL	intergenic_region			n.753345_753346insGAAAACACAAG	clonal	NA	No	lowcomplexity	five_prime_UTR	PF3D7_1318300	conserved Plasmodium protein, unknown function
EvoR4a	Atovaquone	23408914		3D7	Winzeler	Pf3D7_13_v3	1328306	MRL880			504.71	T	A	SNP	intergenic_region			n.1328306T>A	clonal	NA	No	lowcomplexity	five_prime_UTR	PF3D7_1332000	syntaxin, Qa-SNARE family
EvoR4a	Atovaquone	23408914		3D7	Winzeler	Pf3D7_13_v3	1328311	MRL881			506.94	C	A	SNP	intergenic_region			n.1328311C>A	clonal	NA	No	lowcomplexity	five_prime_UTR	PF3D7_1332000	syntaxin, Qa-SNARE family
EvoR4a	Atovaquone	23408914		3D7	Winzeler	Pf3D7_13_v3	1475963	MRL882			788.54	TCTATAGATATA	T	INDEL	intergenic_region			n.1475964_1475974delCTATAGATATA	clonal	NA	No	lowcomplexity	three_prime_UTR	PF3D7_1336200	conserved Plasmodium protein, unknown function
EvoR4a	Atovaquone	23408914		3D7	Winzeler	Pf3D7_13_v3	1694397	MRL883			884.64	T	A	SNP	intergenic_region			n.1694397T>A	clonal	NA	No	lowcomplexity	No	NA	NA
EvoR4a	Atovaquone	23408914		3D7	Winzeler	Pf3D7_13_v3	1799422	MRL884			614.21	T	TGA	INDEL	intergenic_region			n.1799422_1799423insGA	clonal	NA	No	lowcomplexity	No	NA	NA
EvoR4a	Atovaquone	23408914		3D7	Winzeler	Pf3D7_13_v3	2164507	MRL885	PF3D7_1354300	large subunit rRNA methyltransferase, putative	717.58	CAT	C	INDEL	intron_variant			c.2843-53_2843-52delAT	clonal	Core	No	lowcomplexity	No	NA	NA	GO:0036396;GO:0005730;GO:0030687	RNA N6-methyladenosine methyltransferase complex;nucleolus;preribosome, large subunit precursor	GO:0008173;GO:0016435;GO:0008650	RNA methyltransferase activity;rRNA (guanine) methyltransferase activity;rRNA (uridine-2'-O-)-methyltransferase activity	GO:0001510;GO:0000466;GO:0000463;GO:0031167;GO:0006364	RNA methylation;maturation of 5.8S rRNA from tricistronic rRNA transcript (SSU-rRNA, 5.8S rRNA, LSU-rRNA);maturation of LSU-rRNA from tricistronic rRNA transcript (SSU-rRNA, 5.8S rRNA, LSU-rRNA);rRNA methylation;rRNA processing
EvoR4a	Atovaquone	23408914		3D7	Winzeler	Pf3D7_14_v3	45419	MRL886			512.18	A	ACTAAAAAAATGATACTTG	INDEL	intergenic_region			n.45419_45420insCTAAAAAAATGATACTTG	clonal	NA	No	lowcomplexity	No	NA	NA
EvoR4a	Atovaquone	23408914		3D7	Winzeler	Pf3D7_14_v3	1016066	MRL887			733.07	T	TA	INDEL	intergenic_region			n.1016066_1016067insA	clonal	NA	No	lowcomplexity	three_prime_UTR	PF3D7_1426000	60S ribosomal protein L21
EvoR4a	Atovaquone	23408914		3D7	Winzeler	Pf3D7_14_v3	1516136	MRL888			1249.6	T	TGTATTTATTTA	INDEL	intergenic_region			n.1516136_1516137insGTATTTATTTA	clonal	NA	No	lowcomplexity	No	NA	NA
EvoR4a	Atovaquone	23408914		3D7	Winzeler	Pf3D7_14_v3	2251967	MRL889			893.07	C	CA	INDEL	intergenic_region			n.2251967_2251968insA	clonal	NA	No	lowcomplexity	five_prime_UTR	PF3D7_1455100	protein tyrosine phosphatase, putative
EvoR4a	Atovaquone	23408914		3D7	Winzeler	Pf3D7_14_v3	3174790	MRL890			828.91	A	AAT	INDEL	intergenic_region			n.3174790_3174791insAT	clonal	NA	No	lowcomplexity	No	NA	NA
EvoR4b	Atovaquone	23408914		3D7	Winzeler	M76611	3890	MRL891	mal_mito_3	apocytochrome B	254309	G	T	SNP	missense_variant	MISSENSE	atG/atT	p.Met133Ile/c.399G>T	clonal	NA	Yes	No	No	NA	NA
EvoR4b	Atovaquone	23408914		3D7	Winzeler	M76611	3922	MRL892	mal_mito_3	apocytochrome B	31941.8	T	C	SNP	missense_variant	MISSENSE	tTg/tCg	p.Leu144Ser/c.431T>C	clonal	NA	Yes	No	No	NA	NA
EvoR4b	Atovaquone	23408914		3D7	Winzeler	Pf3D7_03_v3	168757	MRL893			649.28	T	G	SNP	intergenic_region			n.168757T>G	clonal	NA	No	lowcomplexity	five_prime_UTR	PF3D7_0303200	HAD superfamily protein, putative
EvoR4b	Atovaquone	23408914		3D7	Winzeler	Pf3D7_03_v3	168758	MRL894			581.23	AT	A	INDEL	intergenic_region			n.168759delT	clonal	NA	No	lowcomplexity	five_prime_UTR	PF3D7_0303200	HAD superfamily protein, putative
EvoR4b	Atovaquone	23408914		3D7	Winzeler	Pf3D7_04_v3	971254	MRL895	PF3D7_0421300	erythrocyte membrane protein 1, PfEMP1	1007.43	A	G	SNP	intron_variant			c.5301+37T>C	clonal	Internal Hypervariable	No	lowcomplexity	No	NA	NA	GO:0020002;GO:0020030	host cell plasma membrane;infected host cell surface knob	GO:0050839	cell adhesion molecule binding	GO:0020033;GO:0098609;GO:0020035;GO:0020013	antigenic variation;cell-cell adhesion;cytoadherence to microvasculature, mediated by symbiont protein;modulation by symbiont of host erythrocyte aggregation
EvoR4b	Atovaquone	23408914		3D7	Winzeler	Pf3D7_04_v3	971255	MRL896	PF3D7_0421300	erythrocyte membrane protein 1, PfEMP1	1007.43	T	G	SNP	intron_variant			c.5301+36A>C	clonal	Internal Hypervariable	No	lowcomplexity	No	NA	NA	GO:0020002;GO:0020030	host cell plasma membrane;infected host cell surface knob	GO:0050839	cell adhesion molecule binding	GO:0020033;GO:0098609;GO:0020035;GO:0020013	antigenic variation;cell-cell adhesion;cytoadherence to microvasculature, mediated by symbiont protein;modulation by symbiont of host erythrocyte aggregation
EvoR4b	Atovaquone	23408914		3D7	Winzeler	Pf3D7_04_v3	971258	MRL897	PF3D7_0421300	erythrocyte membrane protein 1, PfEMP1	990.43	A	T	SNP	intron_variant			c.5301+33T>A	clonal	Internal Hypervariable	No	lowcomplexity	No	NA	NA	GO:0020002;GO:0020030	host cell plasma membrane;infected host cell surface knob	GO:0050839	cell adhesion molecule binding	GO:0020033;GO:0098609;GO:0020035;GO:0020013	antigenic variation;cell-cell adhesion;cytoadherence to microvasculature, mediated by symbiont protein;modulation by symbiont of host erythrocyte aggregation
EvoR4b	Atovaquone	23408914		3D7	Winzeler	Pf3D7_04_v3	971261	MRL898	PF3D7_0421300	erythrocyte membrane protein 1, PfEMP1	897.73	T	C	SNP	intron_variant			c.5301+30A>G	clonal	Internal Hypervariable	No	lowcomplexity	No	NA	NA	GO:0020002;GO:0020030	host cell plasma membrane;infected host cell surface knob	GO:0050839	cell adhesion molecule binding	GO:0020033;GO:0098609;GO:0020035;GO:0020013	antigenic variation;cell-cell adhesion;cytoadherence to microvasculature, mediated by symbiont protein;modulation by symbiont of host erythrocyte aggregation
EvoR4b	Atovaquone	23408914		3D7	Winzeler	Pf3D7_05_v3	156802	MRL899			1847.25	TA	T	INDEL	intergenic_region			n.156803delA	clonal	NA	No	lowcomplexity	No	NA	NA
EvoR4b	Atovaquone	23408914		3D7	Winzeler	Pf3D7_05_v3	156805	MRL900			2091.13	A	C	SNP	intergenic_region			n.156805A>C	clonal	NA	No	lowcomplexity	No	NA	NA
EvoR4b	Atovaquone	23408914		3D7	Winzeler	Pf3D7_05_v3	1044013	MRL901			801.08	T	C	SNP	intergenic_region			n.1044013T>C	clonal	NA	No	lowcomplexity	No	NA	NA
EvoR4b	Atovaquone	23408914		3D7	Winzeler	Pf3D7_06_v3	755738	MRL902			659.93	T	A	SNP	intergenic_region			n.755738T>A	clonal	NA	No	lowcomplexity	three_prime_UTR	PF3D7_0617900	histone H3 variant
EvoR4b	Atovaquone	23408914		3D7	Winzeler	Pf3D7_07_v3	291411	MRL903			612.68	T	TGCG	INDEL	intergenic_region			n.291411_291412insGCG	clonal	NA	No	lowcomplexity	five_prime_UTR	PF3D7_0705900	ATP synthase subunit C, putative
EvoR4b	Atovaquone	23408914		3D7	Winzeler	Pf3D7_07_v3	885405	MRL904			1910.29	A	ACG	INDEL	intergenic_region			n.885405_885406insCG	clonal	NA	No	lowcomplexity	No	NA	NA
EvoR4b	Atovaquone	23408914		3D7	Winzeler	Pf3D7_07_v3	1121819	MRL905	PF3D7_0726400	conserved Plasmodium membrane protein, unknown function	530.52	TA	T	INDEL	splice_region_variant+intron_variant			c.2134-3delT	clonal	Core	No	lowcomplexity	No	NA	NA			GO:0017108;GO:0048256	5'-flap endonuclease activity;flap endonuclease activity
EvoR4b	Atovaquone	23408914		3D7	Winzeler	Pf3D7_08_v3	1046094	MRL906			520.67	T	TA	INDEL	intergenic_region			n.1046094_1046095insA	clonal	NA	No	lowcomplexity	three_prime_UTR	PF3D7_0823800	DnaJ protein, putative
EvoR4b	Atovaquone	23408914		3D7	Winzeler	Pf3D7_08_v3	1046096	MRL907			514.72	T	TAAAAC	INDEL	intergenic_region			n.1046096_1046097insAAAAC	clonal	NA	No	lowcomplexity	three_prime_UTR	PF3D7_0823800	DnaJ protein, putative
EvoR4b	Atovaquone	23408914		3D7	Winzeler	Pf3D7_08_v3	1164927	MRL908	PF3D7_0826900	conserved Plasmodium protein, unknown function	1422.76	T	C	SNP	intron_variant			c.55-74T>C	clonal	Core	No	lowcomplexity	No	NA	NA
EvoR4b	Atovaquone	23408914		3D7	Winzeler	Pf3D7_08_v3	1267226	MRL909			2570.01	A	T	SNP	intergenic_region			n.1267226A>T	clonal	NA	No	lowcomplexity	No	NA	NA
EvoR4b	Atovaquone	23408914		3D7	Winzeler	Pf3D7_08_v3	1276960	MRL910	PF3D7_0829900	unspecified product	601.75	T	TGTTTCC	INDEL	non_coding_exon_variant			n.1336_1337insGTTTCC	clonal	Core	No	lowcomplexity	No	NA	NA
EvoR4b	Atovaquone	23408914		3D7	Winzeler	Pf3D7_09_v3	140506	MRL911			585.67	T	TTGAC	INDEL	intergenic_region			n.140506_140507insTGAC	clonal	NA	No	lowcomplexity	five_prime_UTR	PF3D7_0903300	conserved protein, unknown function
EvoR4b	Atovaquone	23408914		3D7	Winzeler	Pf3D7_09_v3	140508	MRL912			575.98	T	TAA	INDEL	intergenic_region			n.140508_140509insAA	clonal	NA	No	lowcomplexity	five_prime_UTR	PF3D7_0903300	conserved protein, unknown function
EvoR4b	Atovaquone	23408914		3D7	Winzeler	Pf3D7_09_v3	140509	MRL913			539.15	T	A	SNP	intergenic_region			n.140509T>A	clonal	NA	No	lowcomplexity	five_prime_UTR	PF3D7_0903300	conserved protein, unknown function
EvoR4b	Atovaquone	23408914		3D7	Winzeler	Pf3D7_09_v3	528788	MRL914			523.73	A	AAAC	INDEL	intergenic_region			n.528788_528789insAAC	clonal	NA	No	lowcomplexity	No	NA	NA
EvoR4b	Atovaquone	23408914		3D7	Winzeler	Pf3D7_09_v3	638948	MRL915			1059.65	TA	T	INDEL	intergenic_region			n.638949delA	clonal	NA	No	lowcomplexity	three_prime_UTR	PF3D7_0914900	BSD-domain protein, putative
EvoR4b	Atovaquone	23408914		3D7	Winzeler	Pf3D7_09_v3	768693	MRL916			696.34	T	TAGATAAAAA	INDEL	intergenic_region			n.768693_768694insAGATAAAAA	clonal	NA	No	lowcomplexity	No	NA	NA
EvoR4b	Atovaquone	23408914		3D7	Winzeler	Pf3D7_09_v3	1466003	MRL917	PF3D7_0937000	Plasmodium exported protein (PHISTb), unknown function	645.51	T	A	SNP	intron_variant			c.69+31T>A	clonal	Core	No	lowcomplexity	No	NA	NA	GO:0043657	host cell
EvoR4b	Atovaquone	23408914		3D7	Winzeler	Pf3D7_09_v3	1466006	MRL918	PF3D7_0937000	Plasmodium exported protein (PHISTb), unknown function	604.02	A	AAC	INDEL	intron_variant			c.69+34_69+35insAC	clonal	Core	No	lowcomplexity	No	NA	NA	GO:0043657	host cell
EvoR4b	Atovaquone	23408914		3D7	Winzeler	Pf3D7_10_v3	132882	MRL919			696.34	T	TAAAA	INDEL	intergenic_region			n.132882_132883insAAAA	clonal	NA	No	lowcomplexity	No	NA	NA
EvoR4b	Atovaquone	23408914		3D7	Winzeler	Pf3D7_10_v3	277909	MRL920	PF3D7_1006800	single-strand telomeric DNA-binding protein GBP2, putative	624.19	T	C	SNP	intron_variant			c.19-163T>C	clonal	Core	No	lowcomplexity	No	NA	NA	GO:0005737;GO:0020020;GO:0005634;GO:1990904	cytoplasm;food vacuole;nucleus;ribonucleoprotein complex	GO:0051880;GO:0098505;GO:0003723;GO:0003729;GO:0042162	G-quadruplex DNA binding;G-rich strand telomeric DNA binding;RNA binding;mRNA binding;telomeric DNA binding
EvoR4b	Atovaquone	23408914		3D7	Winzeler	Pf3D7_11_v3	10957	MRL921			1418.85	C	G	SNP	intergenic_region			n.10957C>G	clonal	NA	No	lowcomplexity	No	NA	NA
EvoR4b	Atovaquone	23408914		3D7	Winzeler	Pf3D7_11_v3	586576	MRL922			563.51	A	T	SNP	intergenic_region			n.586576A>T	clonal	NA	No	lowcomplexity	No	NA	NA
EvoR4b	Atovaquone	23408914		3D7	Winzeler	Pf3D7_11_v3	586578	MRL923			1149.78	A	T	SNP	intergenic_region			n.586578A>T	clonal	NA	No	lowcomplexity	No	NA	NA
EvoR4b	Atovaquone	23408914		3D7	Winzeler	Pf3D7_11_v3	586580	MRL924			973.46	A	G	SNP	intergenic_region			n.586580A>G	clonal	NA	No	lowcomplexity	No	NA	NA
EvoR4b	Atovaquone	23408914		3D7	Winzeler	Pf3D7_11_v3	586583	MRL925			606.54	T	A	SNP	intergenic_region			n.586583T>A	clonal	NA	No	lowcomplexity	No	NA	NA
EvoR4b	Atovaquone	23408914		3D7	Winzeler	Pf3D7_11_v3	587076	MRL926			1678.9	T	TTACTAGC	INDEL	intergenic_region			n.587076_587077insTACTAGC	clonal	NA	No	lowcomplexity	five_prime_UTR	PF3D7_1115500	AP2 domain transcription factor, putative
EvoR4b	Atovaquone	23408914		3D7	Winzeler	Pf3D7_11_v3	980900	MRL927			566.3	T	TAAA	INDEL	intergenic_region			n.980900_980901insAAA	clonal	NA	No	lowcomplexity	five_prime_UTR	PF3D7_1124900	60S ribosomal protein L35, putative
EvoR4b	Atovaquone	23408914		3D7	Winzeler	Pf3D7_11_v3	1312282	MRL928			544.5	T	A	SNP	intergenic_region			n.1312282T>A	clonal	NA	No	lowcomplexity	No	NA	NA
EvoR4b	Atovaquone	23408914		3D7	Winzeler	Pf3D7_12_v3	362181	MRL929	PF3D7_1208100	conserved Plasmodium protein, unknown function	1630.56	A	C	SNP	intron_variant			c.197-50A>C	clonal	Core	No	lowcomplexity	No	NA	NA	GO:0030686;GO:0005730;GO:0032040	90S preribosome;nucleolus;small-subunit processome
EvoR4b	Atovaquone	23408914		3D7	Winzeler	Pf3D7_12_v3	362185	MRL930	PF3D7_1208100	conserved Plasmodium protein, unknown function	1491.39	T	C	SNP	intron_variant			c.197-46T>C	clonal	Core	No	lowcomplexity	No	NA	NA	GO:0030686;GO:0005730;GO:0032040	90S preribosome;nucleolus;small-subunit processome
EvoR4b	Atovaquone	23408914		3D7	Winzeler	Pf3D7_12_v3	362188	MRL931	PF3D7_1208100	conserved Plasmodium protein, unknown function	1213.16	T	C	SNP	intron_variant			c.197-43T>C	clonal	Core	No	lowcomplexity	No	NA	NA	GO:0030686;GO:0005730;GO:0032040	90S preribosome;nucleolus;small-subunit processome
EvoR4b	Atovaquone	23408914		3D7	Winzeler	Pf3D7_12_v3	362192	MRL932	PF3D7_1208100	conserved Plasmodium protein, unknown function	647.89	T	G	SNP	intron_variant			c.197-39T>G	clonal	Core	No	lowcomplexity	No	NA	NA	GO:0030686;GO:0005730;GO:0032040	90S preribosome;nucleolus;small-subunit processome
EvoR4b	Atovaquone	23408914		3D7	Winzeler	Pf3D7_12_v3	362194	MRL933	PF3D7_1208100	conserved Plasmodium protein, unknown function	570.02	T	G	SNP	intron_variant			c.197-37T>G	clonal	Core	No	lowcomplexity	No	NA	NA	GO:0030686;GO:0005730;GO:0032040	90S preribosome;nucleolus;small-subunit processome
EvoR4b	Atovaquone	23408914		3D7	Winzeler	Pf3D7_12_v3	807379	MRL934			656	T	TGAA	INDEL	intergenic_region			n.807379_807380insGAA	clonal	NA	No	lowcomplexity	No	NA	NA
EvoR4b	Atovaquone	23408914		3D7	Winzeler	Pf3D7_12_v3	1825158	MRL935			672.78	T	A	SNP	intergenic_region			n.1825158T>A	clonal	NA	No	lowcomplexity	five_prime_UTR	PF3D7_1243600	translation initiation factor SUI1, putative
EvoR4b	Atovaquone	23408914		3D7	Winzeler	Pf3D7_12_v3	1825160	MRL936			651.78	T	TA	INDEL	intergenic_region			n.1825160_1825161insA	clonal	NA	No	lowcomplexity	five_prime_UTR	PF3D7_1243600	translation initiation factor SUI1, putative
EvoR4b	Atovaquone	23408914		3D7	Winzeler	Pf3D7_12_v3	1922435	MRL937			2306.04	T	C	SNP	intergenic_region			n.1922435T>C	clonal	NA	No	lowcomplexity	three_prime_UTR	PF3D7_1246200	actin I
EvoR4b	Atovaquone	23408914		3D7	Winzeler	Pf3D7_12_v3	1993778	MRL938			503.55	A	T	SNP	intergenic_region			n.1993778A>T	clonal	NA	No	lowcomplexity	No	NA	NA
EvoR4b	Atovaquone	23408914		3D7	Winzeler	Pf3D7_12_v3	2148039	MRL939			513.65	TGA	T	INDEL	intergenic_region			n.2148040_2148041delGA	clonal	NA	No	lowcomplexity	five_prime_UTR	PF3D7_1252600	esterase, putative
EvoR4b	Atovaquone	23408914		3D7	Winzeler	Pf3D7_13_v3	1328302	MRL940			536.75	T	A	SNP	intergenic_region			n.1328302T>A	clonal	NA	No	lowcomplexity	five_prime_UTR	PF3D7_1332000	syntaxin, Qa-SNARE family
EvoR4b	Atovaquone	23408914		3D7	Winzeler	Pf3D7_13_v3	1328306	MRL941			504.71	T	A	SNP	intergenic_region			n.1328306T>A	clonal	NA	No	lowcomplexity	five_prime_UTR	PF3D7_1332000	syntaxin, Qa-SNARE family
EvoR4b	Atovaquone	23408914		3D7	Winzeler	Pf3D7_13_v3	1328311	MRL942			506.94	C	A	SNP	intergenic_region			n.1328311C>A	clonal	NA	No	lowcomplexity	five_prime_UTR	PF3D7_1332000	syntaxin, Qa-SNARE family
EvoR4b	Atovaquone	23408914		3D7	Winzeler	Pf3D7_13_v3	1799413	MRL943			788.71	A	AG	INDEL	intergenic_region			n.1799413_1799414insG	clonal	NA	No	lowcomplexity	No	NA	NA
EvoR4b	Atovaquone	23408914		3D7	Winzeler	Pf3D7_13_v3	1799414	MRL944			794.75	T	G	SNP	intergenic_region			n.1799414T>G	clonal	NA	No	lowcomplexity	No	NA	NA
EvoR4b	Atovaquone	23408914		3D7	Winzeler	Pf3D7_13_v3	1799419	MRL945			661.82	A	T	SNP	intergenic_region			n.1799419A>T	clonal	NA	No	lowcomplexity	No	NA	NA
EvoR4b	Atovaquone	23408914		3D7	Winzeler	Pf3D7_13_v3	1799422	MRL946			614.21	T	TGA	INDEL	intergenic_region			n.1799422_1799423insGA	clonal	NA	No	lowcomplexity	No	NA	NA
EvoR4b	Atovaquone	23408914		3D7	Winzeler	Pf3D7_13_v3	2182832	MRL947			631.49	AAT	A	INDEL	intergenic_region			n.2182833_2182834delAT	clonal	NA	No	lowcomplexity	five_prime_UTR	PF3D7_1354800	metacaspase-1
EvoR4b	Atovaquone	23408914		3D7	Winzeler	Pf3D7_14_v3	1016066	MRL948			733.07	T	TA	INDEL	intergenic_region			n.1016066_1016067insA	clonal	NA	No	lowcomplexity	three_prime_UTR	PF3D7_1426000	60S ribosomal protein L21
EvoR4b	Atovaquone	23408914		3D7	Winzeler	Pf3D7_14_v3	1501482	MRL949			730.01	A	G	SNP	intergenic_region			n.1501482A>G	clonal	NA	No	lowcomplexity	five_prime_UTR	PF3D7_1436900	histidine triad protein, putative
EvoR4b	Atovaquone	23408914		3D7	Winzeler	Pf3D7_14_v3	1516136	MRL950			1249.6	T	TGTATTTATTTA	INDEL	intergenic_region			n.1516136_1516137insGTATTTATTTA	clonal	NA	No	lowcomplexity	No	NA	NA
EvoR4b	Atovaquone	23408914		3D7	Winzeler	Pf3D7_14_v3	1668177	MRL951			859.46	T	TTA	INDEL	intergenic_region			n.1668177_1668178insTA	clonal	NA	No	lowcomplexity	No	NA	NA
EvoR4b	Atovaquone	23408914		3D7	Winzeler	Pf3D7_14_v3	2899752	MRL952			1553.33	T	TCAGCTA	INDEL	intergenic_region			n.2899752_2899753insCAGCTA	clonal	NA	No	lowcomplexity	No	NA	NA
EvoR5a	Atovaquone	23408914		3D7	Winzeler	M76611	4290	MRL953	mal_mito_3	apocytochrome B	85895.9	T	G	SNP	missense_variant	MISSENSE	Ttt/Gtt	p.Phe267Val/c.799T>G	clonal	NA	Yes	No	No	NA	NA
EvoR5a	Atovaquone	23408914		3D7	Winzeler	Pf3D7_05_v3	228980	MRL954	PF3D7_0505100	trafficking protein particle complex subunit 8, putative	3550.87	A	T	SNP	missense_variant	MISSENSE	aaA/aaT	p.Lys2664Asn/c.7992A>T	clonal	Core	Yes	lowcomplexity	No	NA	NA	GO:1990072;GO:0031410;GO:0005634;GO:0000407	TRAPPIII protein complex;cytoplasmic vesicle;nucleus;phagophore assembly site			GO:0000045;GO:0030242;GO:0006888;GO:0034497	autophagosome assembly;autophagy of peroxisome;endoplasmic reticulum to Golgi vesicle-mediated transport;protein localization to phagophore assembly site
EvoR5a	Atovaquone	23408914		3D7	Winzeler	Pf3D7_12_v3	1193293	MRL955	PF3D7_1229100	multidrug resistance-associated protein 2	1663.04	A	AT	INDEL	frameshift_variant		aat/aaAt	p.Asn1974fs/c.5921dupA	clonal	Core	Yes	lowcomplexity	No	NA	NA	GO:0005887;GO:0016020;GO:0005886	integral component of plasma membrane;membrane;plasma membrane	GO:0042626	ATPase-coupled transmembrane transporter activity	GO:0042493;GO:0009410;GO:0020014;GO:0055085	response to drug;response to xenobiotic stimulus;schizogony;transmembrane transport
EvoR5a	Atovaquone	23408914		3D7	Winzeler	Pf3D7_14_v3	352818	MRL956			699.91	G	GT	INDEL	intergenic_region			n.352818_352819insT	clonal	NA	No	lowcomplexity	three_prime_UTR	PF3D7_1409000	WD repeat-containing protein, putative
EvoR5a	Atovaquone	23408914		3D7	Winzeler	Pf3D7_14_v3	3187753	MRL957			533.1	T	A	SNP	intergenic_region			n.3187753T>A	clonal	NA	No	lowcomplexity	five_prime_UTR	PF3D7_1477500	Plasmodium exported protein (PHISTb), unknown function
EvoR5b	Atovaquone	23408914		3D7	Winzeler	M76611	4290	MRL958	mal_mito_3	apocytochrome B	85895.9	T	G	SNP	missense_variant	MISSENSE	Ttt/Gtt	p.Phe267Val/c.799T>G	clonal	NA	Yes	No	No	NA	NA
EvoR5b	Atovaquone	23408914		3D7	Winzeler	Pf3D7_05_v3	228980	MRL959	PF3D7_0505100	trafficking protein particle complex subunit 8, putative	3550.87	A	T	SNP	missense_variant	MISSENSE	aaA/aaT	p.Lys2664Asn/c.7992A>T	clonal	Core	Yes	lowcomplexity	No	NA	NA	GO:1990072;GO:0031410;GO:0005634;GO:0000407	TRAPPIII protein complex;cytoplasmic vesicle;nucleus;phagophore assembly site			GO:0000045;GO:0030242;GO:0006888;GO:0034497	autophagosome assembly;autophagy of peroxisome;endoplasmic reticulum to Golgi vesicle-mediated transport;protein localization to phagophore assembly site
EvoR5b	Atovaquone	23408914		3D7	Winzeler	Pf3D7_11_v3	307284	MRL960	PF3D7_1107300	polyadenylate-binding protein-interacting protein 1, putative	1412.14	TCTTTTC	T	INDEL	disruptive_inframe_deletion		ggaaaagaa/gaa	p.Gly1333_Lys1334del/c.3998_4003delGAAAAG	clonal	Core	Yes	lowcomplexity	No	NA	NA	GO:0016281;GO:0005634	eukaryotic translation initiation factor 4F complex;nucleus	GO:0003729;GO:0098808;GO:0003743	mRNA binding;mRNA cap binding;translation initiation factor activity
EvoR5b	Atovaquone	23408914		3D7	Winzeler	Pf3D7_12_v3	1193293	MRL961	PF3D7_1229100	multidrug resistance-associated protein 2	1663.04	A	AT	INDEL	frameshift_variant		aat/aaAt	p.Asn1974fs/c.5921dupA	clonal	Core	Yes	lowcomplexity	No	NA	NA	GO:0005887;GO:0016020;GO:0005886	integral component of plasma membrane;membrane;plasma membrane	GO:0042626	ATPase-coupled transmembrane transporter activity	GO:0042493;GO:0009410;GO:0020014;GO:0055085	response to drug;response to xenobiotic stimulus;schizogony;transmembrane transport
EvoR5b	Atovaquone	23408914		3D7	Winzeler	Pf3D7_14_v3	3187753	MRL962			533.1	T	A	SNP	intergenic_region			n.3187753T>A	clonal	NA	No	lowcomplexity	five_prime_UTR	PF3D7_1477500	Plasmodium exported protein (PHISTb), unknown function
EvoR5b	Atovaquone	23408914		3D7	Winzeler	Pf3D7_14_v3	3291910	MRL963			890.22	AG	A	INDEL	intergenic_region				clonal	NA	No	lowcomplexity	No	NA	NA
GHDDI-Atovaquone-Dd2-F1-B6-YJ	Atovaquone	New Data		Dd2	GHDDI	M76611	3890	MRL6004	mal_mito_3	apocytochrome B	156077	G	T	SNP	missense_variant	MISSENSE	atG/atT	p.Met133Ile/c.399G>T	clonal	NA	Yes	No	No	NA	NA
GHDDI-Atovaquone-Dd2-F1-B6-YJ	Atovaquone	New Data		Dd2	GHDDI	Pf3D7_12_v3	1187499	MRL6005	PF3D7_1229000	conserved Plasmodium membrane protein, unknown function	43658.1	A	T	SNP	missense_variant	MISSENSE	aAt/aTt	p.Asn362Ile/c.1085A>T	clonal	Core	No	No	No	NA	NA
GHDDI-Atovaquone-Dd2-F1-B6-YJ	Atovaquone	New Data		Dd2	GHDDI	Pf3D7_14_v3	162604	MRL6006		NA	1981.1	AGAAAGAAG	A	INDEL	intergenic_region			n.162605_162612delGAAAGAAG	clonal	NA	No	lowcomplexity	No	NA	NA
GHDDI-Atovaquone-Dd2-F1-B6-YJ	Atovaquone	New Data		Dd2	GHDDI	Pf3D7_14_v3	162632	MRL6007		NA	1859.1	AGAAAGAAAGAAG	A	INDEL	intergenic_region			n.162633_162644delGAAAGAAAGAAG	clonal	NA	No	lowcomplexity	No	NA	NA
GHDDI-Atovaquone-Dd2-F1-G6-YJ	Atovaquone	New Data		Dd2	GHDDI	M76611	3890	MRL6008	mal_mito_3	apocytochrome B	156077	G	T	SNP	missense_variant	MISSENSE	atG/atT	p.Met133Ile/c.399G>T	clonal	NA	Yes	No	No	NA	NA
GHDDI-Atovaquone-Dd2-F1-G6-YJ	Atovaquone	New Data		Dd2	GHDDI	Pf3D7_12_v3	1187499	MRL6009	PF3D7_1229000	conserved Plasmodium membrane protein, unknown function	43658.1	A	T	SNP	missense_variant	MISSENSE	aAt/aTt	p.Asn362Ile/c.1085A>T	clonal	Core	No	No	No	NA	NA
GHDDI-Atovaquone-Dd2-F1-G6-YJ	Atovaquone	New Data		Dd2	GHDDI	Pf3D7_14_v3	162604	MRL6010		NA	1981.1	AGAAAGAAG	A	INDEL	intergenic_region			n.162605_162612delGAAAGAAG	clonal	NA	No	lowcomplexity	No	NA	NA
GHDDI-Atovaquone-Dd2-F1-G6-YJ	Atovaquone	New Data		Dd2	GHDDI	Pf3D7_14_v3	162632	MRL6011		NA	1859.1	AGAAAGAAAGAAG	A	INDEL	intergenic_region			n.162633_162644delGAAAGAAAGAAG	clonal	NA	No	lowcomplexity	No	NA	NA
GHDDI-Atovaquone-Dd2-F2-E5-YJ	Atovaquone	New Data		Dd2	GHDDI	M76611	3890	MRL6012	mal_mito_3	apocytochrome B	292985	G	T	SNP	missense_variant	MISSENSE	atG/atT	p.Met133Ile/c.399G>T	clonal	NA	Yes	No	No	NA	NA
GHDDI-Atovaquone-Dd2-F2-E5-YJ	Atovaquone	New Data		Dd2	GHDDI	Pf3D7_12_v3	1187499	MRL6013	PF3D7_1229000	conserved Plasmodium membrane protein, unknown function	58183.9	A	T	SNP	missense_variant	MISSENSE	aAt/aTt	p.Asn362Ile/c.1085A>T	clonal	Core	No	No	No	NA	NA
GHDDI-Atovaquone-Dd2-F2-E5-YJ	Atovaquone	New Data		Dd2	GHDDI	Pf3D7_14_v3	162604	MRL6014		NA	4618.84	AGAAAGAAG	A	INDEL	intergenic_region			n.162605_162612delGAAAGAAG	clonal	NA	No	lowcomplexity	No	NA	NA
GHDDI-Atovaquone-Dd2-F2-E5-YJ	Atovaquone	New Data		Dd2	GHDDI	Pf3D7_14_v3	162632	MRL6015		NA	4508.84	AGAAAGAAAGAAG	A	INDEL	intergenic_region			n.162633_162644delGAAAGAAAGAAG	clonal	NA	No	lowcomplexity	No	NA	NA
GHDDI-Atovaquone-Dd2-F2-E5-YJ	Atovaquone	New Data		Dd2	GHDDI	Pf3D7_14_v3	3161313	MRL6016		NA	1167.84	A	ATATATATAT	INDEL	intergenic_region			n.3161313_3161314insTATATATAT	clonal	NA	No	lowcomplexity	No	NA	NA
GHDDI-Atovaquone-Dd2-F2-E6-YJ	Atovaquone	New Data		Dd2	GHDDI	M76611	3890	MRL6017	mal_mito_3	apocytochrome B	292985	G	T	SNP	missense_variant	MISSENSE	atG/atT	p.Met133Ile/c.399G>T	clonal	NA	Yes	No	No	NA	NA
GHDDI-Atovaquone-Dd2-F2-E6-YJ	Atovaquone	New Data		Dd2	GHDDI	Pf3D7_12_v3	1187499	MRL6018	PF3D7_1229000	conserved Plasmodium membrane protein, unknown function	58183.9	A	T	SNP	missense_variant	MISSENSE	aAt/aTt	p.Asn362Ile/c.1085A>T	clonal	Core	No	No	No	NA	NA
GHDDI-Atovaquone-Dd2-F2-E6-YJ	Atovaquone	New Data		Dd2	GHDDI	Pf3D7_14_v3	162604	MRL6019		NA	4618.84	AGAAAGAAG	A	INDEL	intergenic_region			n.162605_162612delGAAAGAAG	clonal	NA	No	lowcomplexity	No	NA	NA
GHDDI-Atovaquone-Dd2-F2-E6-YJ	Atovaquone	New Data		Dd2	GHDDI	Pf3D7_14_v3	162632	MRL6020		NA	4508.84	AGAAAGAAAGAAG	A	INDEL	intergenic_region			n.162633_162644delGAAAGAAAGAAG	clonal	NA	No	lowcomplexity	No	NA	NA
GHDDI-Atovaquone-Dd2-F2-F5-YJ	Atovaquone	New Data		Dd2	GHDDI	M76611	3890	MRL6021	mal_mito_3	apocytochrome B	292985	G	T	SNP	missense_variant	MISSENSE	atG/atT	p.Met133Ile/c.399G>T	clonal	NA	Yes	No	No	NA	NA
GHDDI-Atovaquone-Dd2-F2-F5-YJ	Atovaquone	New Data		Dd2	GHDDI	Pf3D7_07_v3	386600	MRL6022	PF3D7_0708500	heat shock protein 86 family protein	8994.88	G	A	SNP	synonymous_variant	SILENT	tcC/tcT	p.Ser574Ser/c.1722C>T	clonal	Core	No	lowcomplexity	No	NA	NA	GO:0005634	nucleus			GO:0010468	regulation of gene expression
GHDDI-Atovaquone-Dd2-F2-F5-YJ	Atovaquone	New Data		Dd2	GHDDI	Pf3D7_12_v3	1187499	MRL6023	PF3D7_1229000	conserved Plasmodium membrane protein, unknown function	58183.9	A	T	SNP	missense_variant	MISSENSE	aAt/aTt	p.Asn362Ile/c.1085A>T	clonal	Core	No	No	No	NA	NA
GHDDI-Atovaquone-Dd2-F2-F5-YJ	Atovaquone	New Data		Dd2	GHDDI	Pf3D7_14_v3	162604	MRL6024		NA	4618.84	AGAAAGAAG	A	INDEL	intergenic_region			n.162605_162612delGAAAGAAG	clonal	NA	No	lowcomplexity	No	NA	NA
GHDDI-Atovaquone-Dd2-F2-F5-YJ	Atovaquone	New Data		Dd2	GHDDI	Pf3D7_14_v3	162632	MRL6025		NA	4508.84	AGAAAGAAAGAAG	A	INDEL	intergenic_region			n.162633_162644delGAAAGAAAGAAG	clonal	NA	No	lowcomplexity	No	NA	NA
GHDDI-Atovaquone-Dd2-F3-D6-YJ	Atovaquone	New Data		Dd2	GHDDI	M76611	3890	MRL6026	mal_mito_3	apocytochrome B	280078	G	T	SNP	missense_variant	MISSENSE	atG/atT	p.Met133Ile/c.399G>T	clonal	NA	Yes	No	No	NA	NA
GHDDI-Atovaquone-Dd2-F3-D6-YJ	Atovaquone	New Data		Dd2	GHDDI	Pf3D7_12_v3	1187499	MRL6027	PF3D7_1229000	conserved Plasmodium membrane protein, unknown function	67850.9	A	T	SNP	missense_variant	MISSENSE	aAt/aTt	p.Asn362Ile/c.1085A>T	clonal	Core	No	No	No	NA	NA
GHDDI-Atovaquone-Dd2-F3-D6-YJ	Atovaquone	New Data		Dd2	GHDDI	Pf3D7_14_v3	162604	MRL6028		NA	4249.84	AGAAAGAAG	A	INDEL	intergenic_region			n.162605_162612delGAAAGAAG	clonal	NA	No	lowcomplexity	No	NA	NA
GHDDI-Atovaquone-Dd2-F3-D6-YJ	Atovaquone	New Data		Dd2	GHDDI	Pf3D7_14_v3	162632	MRL6029		NA	4023.84	AGAAAGAAAGAAG	A	INDEL	intergenic_region			n.162633_162644delGAAAGAAAGAAG	clonal	NA	No	lowcomplexity	No	NA	NA
GHDDI-Atovaquone-Dd2-F3-D6-YJ	Atovaquone	New Data		Dd2	GHDDI	Pf3D7_14_v3	2851255	MRL6030		NA	2142.85	A	AG	INDEL	intergenic_region			n.2851255_2851256insG	clonal	NA	No	lowcomplexity	five_prime_UTR	PF3D7_1469600	acetyl-CoA carboxylase
GHDDI-Atovaquone-Dd2-F3-G1-YJ	Atovaquone	New Data		Dd2	GHDDI	M76611	3890	MRL6031	mal_mito_3	apocytochrome B	280078	G	T	SNP	missense_variant	MISSENSE	atG/atT	p.Met133Ile/c.399G>T	clonal	NA	Yes	No	No	NA	NA
GHDDI-Atovaquone-Dd2-F3-G1-YJ	Atovaquone	New Data		Dd2	GHDDI	Pf3D7_02_v3	5874	MRL6032		NA	917.7	C	T	SNP	intergenic_region			n.5874C>T	clonal	NA	No	No	No	NA	NA
GHDDI-Atovaquone-Dd2-F3-G1-YJ	Atovaquone	New Data		Dd2	GHDDI	Pf3D7_02_v3	5887	MRL6033		NA	790.11	A	G	SNP	intergenic_region			n.5887A>G	clonal	NA	No	No	No	NA	NA
GHDDI-Atovaquone-Dd2-F3-G1-YJ	Atovaquone	New Data		Dd2	GHDDI	Pf3D7_02_v3	5888	MRL6034		NA	754.11	G	T	SNP	intergenic_region			n.5888G>T	clonal	NA	No	No	No	NA	NA
GHDDI-Atovaquone-Dd2-F3-G1-YJ	Atovaquone	New Data		Dd2	GHDDI	Pf3D7_07_v3	386600	MRL6035	PF3D7_0708500	heat shock protein 86 family protein	17101.9	G	A	SNP	synonymous_variant	SILENT	tcC/tcT	p.Ser574Ser/c.1722C>T	clonal	Core	No	lowcomplexity	No	NA	NA	GO:0005634	nucleus			GO:0010468	regulation of gene expression
GHDDI-Atovaquone-Dd2-F3-G1-YJ	Atovaquone	New Data		Dd2	GHDDI	Pf3D7_12_v3	1187499	MRL6036	PF3D7_1229000	conserved Plasmodium membrane protein, unknown function	67850.9	A	T	SNP	missense_variant	MISSENSE	aAt/aTt	p.Asn362Ile/c.1085A>T	clonal	Core	No	No	No	NA	NA
GHDDI-Atovaquone-Dd2-F3-G1-YJ	Atovaquone	New Data		Dd2	GHDDI	Pf3D7_14_v3	162604	MRL6037		NA	4249.84	AGAAAGAAG	A	INDEL	intergenic_region			n.162605_162612delGAAAGAAG	clonal	NA	No	lowcomplexity	No	NA	NA
GHDDI-Atovaquone-Dd2-F3-G1-YJ	Atovaquone	New Data		Dd2	GHDDI	Pf3D7_14_v3	162632	MRL6038		NA	4023.84	AGAAAGAAAGAAG	A	INDEL	intergenic_region			n.162633_162644delGAAAGAAAGAAG	clonal	NA	No	lowcomplexity	No	NA	NA
GHDDI-Atovaquone-Dd2-F3-H3-YJ	Atovaquone	New Data		Dd2	GHDDI	M76611	3890	MRL6039	mal_mito_3	apocytochrome B	280078	G	T	SNP	missense_variant	MISSENSE	atG/atT	p.Met133Ile/c.399G>T	clonal	NA	Yes	No	No	NA	NA
GHDDI-Atovaquone-Dd2-F3-H3-YJ	Atovaquone	New Data		Dd2	GHDDI	Pf3D7_07_v3	386600	MRL6040	PF3D7_0708500	heat shock protein 86 family protein	17101.9	G	A	SNP	synonymous_variant	SILENT	tcC/tcT	p.Ser574Ser/c.1722C>T	clonal	Core	No	lowcomplexity	No	NA	NA	GO:0005634	nucleus			GO:0010468	regulation of gene expression
GHDDI-Atovaquone-Dd2-F3-H3-YJ	Atovaquone	New Data		Dd2	GHDDI	Pf3D7_12_v3	1187499	MRL6041	PF3D7_1229000	conserved Plasmodium membrane protein, unknown function	67850.9	A	T	SNP	missense_variant	MISSENSE	aAt/aTt	p.Asn362Ile/c.1085A>T	clonal	Core	No	No	No	NA	NA
GHDDI-Atovaquone-Dd2-F3-H3-YJ	Atovaquone	New Data		Dd2	GHDDI	Pf3D7_14_v3	162604	MRL6042		NA	4249.84	AGAAAGAAG	A	INDEL	intergenic_region			n.162605_162612delGAAAGAAG	clonal	NA	No	lowcomplexity	No	NA	NA
GHDDI-Atovaquone-Dd2-F3-H3-YJ	Atovaquone	New Data		Dd2	GHDDI	Pf3D7_14_v3	162632	MRL6043		NA	4023.84	AGAAAGAAAGAAG	A	INDEL	intergenic_region			n.162633_162644delGAAAGAAAGAAG	clonal	NA	No	lowcomplexity	No	NA	NA
BMGF-Goldberg-9063-4B8	MMV009063	29326268	2.27326	3D7	Goldberg	Pf3D7_14_v3	939815	MRL3503	PF3D7_1423300	serine/threonine protein phosphatase 7	769.13	CATATATATATATAT	C	INDEL	intron_variant			c.2030-93_2030-80delATATATATATATAT	clonal	Core	No	lowcomplexity	No	NA	NA	GO:0005737;GO:0005829;GO:0005634	cytoplasm;cytosol;nucleus	GO:0004722	protein serine/threonine phosphatase activity	GO:0006470	protein dephosphorylation
BMGF-Goldberg-9063-4C3	MMV009063	29326268	1.89535	3D7	Goldberg	Pf3D7_08_v3	284107	MRL3504	PF3D7_0805000	alpha/beta hydrolase, putative	608.67	GAA	G	INDEL	intron_variant			c.250+51_250+52delTT	clonal	Core	No	lowcomplexity	No	NA	NA
BMGF-Goldberg-9063-4C3	MMV009063	29326268	1.89535	3D7	Goldberg	Pf3D7_10_v3	1298465	MRL3505	PF3D7_1032200	conserved Plasmodium protein, unknown function	887.11	AATTTATTT	A	INDEL	intron_variant			c.362+47_362+54delAAATAAAT	clonal	Core	No	lowcomplexity	No	NA	NA
BMGF-Goldberg-9063-4C3	MMV009063	29326268	1.89535	3D7	Goldberg	Pf3D7_14_v3	939815	MRL3506	PF3D7_1423300	serine/threonine protein phosphatase 7	769.13	CATATATATATATAT	C	INDEL	intron_variant			c.2030-93_2030-80delATATATATATATAT	clonal	Core	No	lowcomplexity	No	NA	NA	GO:0005737;GO:0005829;GO:0005634	cytoplasm;cytosol;nucleus	GO:0004722	protein serine/threonine phosphatase activity	GO:0006470	protein dephosphorylation
BMGF-Goldberg-9063-4C3	MMV009063	29326268	1.89535	3D7	Goldberg	Pf3D7_14_v3	3044825	MRL3507	PF3D7_1474400	conserved Plasmodium protein, unknown function	1436.6	A	T	SNP	synonymous_variant	SILENT	ggA/ggT	p.Gly185Gly/c.555A>T	clonal	Core	Yes	No	No	NA	NA
BMGF-GSK-634-1C6	MMV027634	29326268	152.333	3D7	GSK	Pf3D7_04_v3	566725	MRL4142	PF3D7_0412700	erythrocyte membrane protein 1, PfEMP1	3391.84	T	TCGCCGACGTCACTGC	INDEL	inframe_insertion		gaa/gGCAGTGACGTCGGCGaa	p.Gly868_Gly872dup/c.2603_2617dupGCAGTGACGTCGGCG	clonal	Internal Hypervariable	Yes	No	No	NA	NA	GO:0020002;GO:0020030	host cell plasma membrane;infected host cell surface knob	GO:0050839	cell adhesion molecule binding	GO:0020033;GO:0098609;GO:0020035;GO:0020013	antigenic variation;cell-cell adhesion;cytoadherence to microvasculature, mediated by symbiont protein;modulation by symbiont of host erythrocyte aggregation
BMGF-GSK-634-1C6	MMV027634	29326268	152.333	3D7	GSK	Pf3D7_04_v3	749294	MRL4143	PF3D7_0417200	bifunctional dihydrofolate reductase-thymidylate synthase	2653.88	A	T	SNP	missense_variant	MISSENSE	Ata/Tta	p.Ile403Leu/c.1207A>T	clonal	Core	Yes	No	No	NA	NA	GO:0005737;GO:0005829;GO:0005739	cytoplasm;cytosol;mitochondrion	GO:0003723;GO:0004799	RNA binding;thymidylate synthase activity	GO:0006231;GO:1902349;GO:0042493;GO:0009410	dTMP biosynthetic process;response to chloroquine;response to drug;response to xenobiotic stimulus
BMGF-GSK-634-1C6	MMV027634	29326268	152.333	3D7	GSK	Pf3D7_10_v3	801347	MRL4144	PF3D7_1019700	conserved Plasmodium protein, unknown function	2767.84	TTATTTG	T	INDEL	disruptive_inframe_deletion		acaaataag/aag	p.Thr717_Asn718del/c.2150_2155delCAAATA	clonal	Core	Yes	lowcomplexity	No	NA	NA	GO:0000123;GO:0005634	histone acetyltransferase complex;nucleus
BMGF-GSK-634-1C6	MMV027634	29326268	152.333	3D7	GSK	Pf3D7_13_v3	2554965	MRL4145			610.41	AATATATAT	A	INDEL	intergenic_region			n.2554966_2554973delATATATAT	clonal	NA	No	lowcomplexity	three_prime_UTR	PF3D7_1363700	protein AMR1
BMGF-GSK-634-2C2	MMV027634	29326268	424.444	3D7	GSK	Pf3D7_01_v3	574570	MRL4146			727.84	TATAC	T	INDEL	intergenic_region			n.574571_574574delATAC	clonal	NA	No	lowcomplexity	No	NA	NA
BMGF-GSK-634-2C2	MMV027634	29326268	424.444	3D7	GSK	Pf3D7_04_v3	749220	MRL4147	PF3D7_0417200	bifunctional dihydrofolate reductase-thymidylate synthase	1678.88	G	A	SNP	missense_variant	MISSENSE	gGa/gAa	p.Gly378Glu/c.1133G>A	clonal	Core	Yes	No	No	NA	NA	GO:0005737;GO:0005829;GO:0005739	cytoplasm;cytosol;mitochondrion	GO:0003723;GO:0004799	RNA binding;thymidylate synthase activity	GO:0006231;GO:1902349;GO:0042493;GO:0009410	dTMP biosynthetic process;response to chloroquine;response to drug;response to xenobiotic stimulus
BMGF-GSK-634-2C2	MMV027634	29326268	424.444	3D7	GSK	Pf3D7_08_v3	345082	MRL4148			990.84	CATAA	C	INDEL	intergenic_region			n.345083_345086delATAA	clonal	NA	No	lowcomplexity	three_prime_UTR	PF3D7_0806400	UDP-N-acetylglucosamine transferase subunit ALG13, putative
BMGF-GSK-634-3B3	MMV027634	29326268	119.778	3D7	GSK	Pf3D7_04_v3	749738	MRL4149	PF3D7_0417200	bifunctional dihydrofolate reductase-thymidylate synthase	4455.88	C	A	SNP	missense_variant	MISSENSE	Cat/Aat	p.His551Asn/c.1651C>A	clonal	Core	Yes	No	No	NA	NA	GO:0005737;GO:0005829;GO:0005739	cytoplasm;cytosol;mitochondrion	GO:0003723;GO:0004799	RNA binding;thymidylate synthase activity	GO:0006231;GO:1902349;GO:0042493;GO:0009410	dTMP biosynthetic process;response to chloroquine;response to drug;response to xenobiotic stimulus
BMGF-GSK-634-3B3	MMV027634	29326268	119.778	3D7	GSK	Pf3D7_11_v3	803846	MRL4150	PF3D7_1121300	tyrosine kinase-like protein	674.84	C	CATT	INDEL	inframe_insertion		aat/aatAAT	p.Asn1042dup/c.3124_3126dupAAT	clonal	Core	Yes	lowcomplexity	No	NA	NA	GO:0044164	host cell cytosol
BMGF-GSK-634-3B3	MMV027634	29326268	119.778	3D7	GSK	Pf3D7_12_v3	841694	MRL4151	PF3D7_1221000	histone-lysine N-methyltransferase, H3 lysine-4 specific	1830.88	T	C	SNP	synonymous_variant	SILENT	aaA/aaG	p.Lys736Lys/c.2208A>G	clonal	Core	Yes	No	No	NA	NA	GO:0034399;GO:0005634	nuclear periphery;nucleus	GO:0042800	histone methyltransferase activity (H3-K4 specific)	GO:0020033	antigenic variation
BMGF-GSK-634-3B3	MMV027634	29326268	119.778	3D7	GSK	Pf3D7_13_v3	2636097	MRL4152			1153.88	G	T	SNP	intergenic_region			n.2636097G>T	clonal	NA	No	lowcomplexity	No	NA	NA
BMGF-GSK-746-1H1	MMV020746	29326268	19.4911	3D7	GSK	Pf3D7_03_v3	827778	MRL3903	PF3D7_0319700	ABC transporter I family member 1, putative	4143.88	G	C	SNP	missense_variant	MISSENSE	cGt/cCt	p.Arg2180Pro/c.6539G>C	clonal	Core	Yes	No	No	NA	NA	GO:0043231;GO:0016020	intracellular membrane-bounded organelle;membrane	GO:0042626;GO:0005319	ATPase-coupled transmembrane transporter activity;lipid transporter activity	GO:0006869;GO:0009410	lipid transport;response to xenobiotic stimulus
BMGF-GSK-746-1H1	MMV020746	29326268	19.4911	3D7	GSK	Pf3D7_11_v3	563740	MRL3904	PF3D7_1114900	conserved protein, unknown function	1195.88	G	T	SNP	missense_variant	MISSENSE	tGt/tTt	p.Cys575Phe/c.1724G>T	clonal	Core	Yes	No	No	NA	NA					GO:0009657	plastid organization
BMGF-GSK-746-1H1	MMV020746	29326268	19.4911	3D7	GSK	Pf3D7_13_v3	744865	MRL3905			550.12	C	CATAA	INDEL	intergenic_region			n.744865_744866insATAA	clonal	NA	No	lowcomplexity	five_prime_UTR	PF3D7_1317900	nucleolar complex protein 4, putative
BMGF-GSK-746-1H1	MMV020746	29326268	19.4911	3D7	GSK	Pf3D7_14_v3	832029	MRL3906			1909.84	TATATTC	T	INDEL	intergenic_region			n.832030_832035delATATTC	clonal	NA	No	lowcomplexity	three_prime_UTR	PF3D7_1420100	conserved Plasmodium protein, unknown function
BMGF-GSK-746-1H1	MMV020746	29326268	19.4911	3D7	GSK	Pf3D7_14_v3	1687597	MRL3907	PF3D7_1441300	serine/threonine protein kinase, putative	894.84	G	GA	INDEL	frameshift_variant		aat/aaAt	p.Asn1732fs/c.5195dupA	clonal	Core	Yes	lowcomplexity	No	NA	NA	GO:1903561	extracellular vesicle	GO:0004674	protein serine/threonine kinase activity	GO:0006468	protein phosphorylation
BMGF-GSK-746-2A3	MMV020746	29326268	15.2321	3D7	GSK	Pf3D7_03_v3	823307	MRL3908	PF3D7_0319700	ABC transporter I family member 1, putative	2595.88	T	A	SNP	missense_variant	MISSENSE	Tta/Ata	p.Leu690Ile/c.2068T>A	clonal	Core	Yes	No	No	NA	NA	GO:0043231;GO:0016020	intracellular membrane-bounded organelle;membrane	GO:0042626;GO:0005319	ATPase-coupled transmembrane transporter activity;lipid transporter activity	GO:0006869;GO:0009410	lipid transport;response to xenobiotic stimulus
BMGF-GSK-746-2A3	MMV020746	29326268	15.2321	3D7	GSK	Pf3D7_11_v3	330085	MRL3909	PF3D7_1107800	AP2 domain transcription factor, putative	1454.36	GATTATT	G	INDEL	inframe_deletion		aataat/	p.Asn1755_Asn1756del/c.5263_5268delAATAAT	clonal	Core	Yes	lowcomplexity	No	NA	NA	GO:0000792;GO:0005634	heterochromatin;nucleus	GO:0043565	sequence-specific DNA binding
BMGF-GSK-746-2A3	MMV020746	29326268	15.2321	3D7	GSK	Pf3D7_12_v3	1570735	MRL3910			889.36	ATATTTATT	A	INDEL	intergenic_region			n.1570736_1570743delTATTTATT	clonal	NA	No	lowcomplexity	three_prime_UTR	PF3D7_1237600	periodic tryptophan protein 1, putative
BMGF-GSK-746-3C12	MMV020746	29326268	6.03571	3D7	GSK	Pf3D7_03_v3	827777	MRL3911	PF3D7_0319700	ABC transporter I family member 1, putative	5199.88	C	G	SNP	missense_variant	MISSENSE	Cgt/Ggt	p.Arg2180Gly/c.6538C>G	clonal	Core	Yes	No	No	NA	NA	GO:0043231;GO:0016020	intracellular membrane-bounded organelle;membrane	GO:0042626;GO:0005319	ATPase-coupled transmembrane transporter activity;lipid transporter activity	GO:0006869;GO:0009410	lipid transport;response to xenobiotic stimulus
BMGF-GSK-746-3C12	MMV020746	29326268	6.03571	3D7	GSK	Pf3D7_05_v3	878541	MRL3912	PF3D7_0521500	ribosomal large subunit pseudouridylate synthase, putative	772.84	GTTTA	G	INDEL	intron_variant			c.330-86_330-83delTTTA	clonal	Core	No	lowcomplexity	No	NA	NA			GO:0009982;GO:0004730	pseudouridine synthase activity;pseudouridylate synthase activity	GO:0000455;GO:0006364	enzyme-directed rRNA pseudouridine synthesis;rRNA processing
BMGF-GSK-746-3C12	MMV020746	29326268	6.03571	3D7	GSK	Pf3D7_14_v3	1186374	MRL3913	PF3D7_1430100	serine/threonine protein phosphatase 2A activator	503.89	A	AATAT	INDEL	intron_variant			c.717+43_717+44insATAT	clonal	Core	No	lowcomplexity	No	NA	NA	GO:0005737;GO:0005634;GO:0000159	cytoplasm;nucleus;protein phosphatase type 2A complex	GO:0003755;GO:0051721;GO:0019888;GO:0008160	peptidyl-prolyl cis-trans isomerase activity;protein phosphatase 2A binding;protein phosphatase regulator activity;protein tyrosine phosphatase activator activity	GO:0007052	mitotic spindle organization
BMGF-GSK-746-3C12	MMV020746	29326268	6.03571	3D7	GSK	Pf3D7_14_v3	3048614	MRL3914	PF3D7_1474400	conserved Plasmodium protein, unknown function	1231.08	G	GATA	INDEL	disruptive_inframe_insertion		aac/aaTAAc	p.Asn1052dup/c.3153_3155dupTAA	clonal	Core	Yes	lowcomplexity	No	NA	NA
BMGF-GSK-MMV066-1D6	MMV019066	29326268	56.9317	3D7	GSK	Pf3D7_01_v3	539258	MRL3687			873.85	C	CATAT	INDEL	intergenic_region			n.539258_539259insATAT	clonal	NA	No	lowcomplexity	No	NA	NA
BMGF-GSK-MMV066-1D6	MMV019066	29326268	56.9317	3D7	GSK	Pf3D7_11_v3	1891054	MRL3688	PF3D7_1147500	protein farnesyltransferase subunit beta	11708.9	G	A	SNP	missense_variant	MISSENSE	gCa/gTa	p.Ala515Val/c.1544C>T	clonal	Core	Yes	No	No	NA	NA	GO:0005965	protein farnesyltransferase complex	GO:0004660;GO:0008270	protein farnesyltransferase activity;zinc ion binding	GO:0018343;GO:0018342;GO:0009410	protein farnesylation;protein prenylation;response to xenobiotic stimulus
BMGF-GSK-MMV066-1D6	MMV019066	29326268	56.9317	3D7	GSK	Pf3D7_13_v3	685741	MRL3689			1260.84	CT	C	INDEL	intergenic_region			n.685742delT	clonal	NA	No	lowcomplexity	five_prime_UTR	PF3D7_1316500	pre-mRNA-processing factor 40, putative
BMGF-GSK-MMV066-1H11	MMV019066	29326268	79.3651	3D7	GSK	Pf3D7_08_v3	1137037	MRL3690	PF3D7_0826100	HECT-like E3 ubiquitin ligase, putative	3820.88	G	A	SNP	missense_variant	MISSENSE	tCc/tTc	p.Ser703Phe/c.2108C>T	clonal	Core	Yes	No	No	NA	NA	GO:0005737	cytoplasm	GO:0061630;GO:0004842	ubiquitin protein ligase activity;ubiquitin-protein transferase activity	GO:0016049;GO:0045732;GO:0043161;GO:0000209;GO:0016567;GO:0006511	cell growth;positive regulation of protein catabolic process;proteasome-mediated ubiquitin-dependent protein catabolic process;protein polyubiquitination;protein ubiquitination;ubiquitin-dependent protein catabolic process
BMGF-GSK-MMV066-1H11	MMV019066	29326268	79.3651	3D7	GSK	Pf3D7_11_v3	1891055	MRL3691	PF3D7_1147500	protein farnesyltransferase subunit beta	3932.88	C	T	SNP	missense_variant	MISSENSE	Gca/Aca	p.Ala515Thr/c.1543G>A	clonal	Core	Yes	No	No	NA	NA	GO:0005965	protein farnesyltransferase complex	GO:0004660;GO:0008270	protein farnesyltransferase activity;zinc ion binding	GO:0018343;GO:0018342;GO:0009410	protein farnesylation;protein prenylation;response to xenobiotic stimulus
BMGF-GSK-MMV066-1H11	MMV019066	29326268	79.3651	3D7	GSK	Pf3D7_13_v3	978651	MRL3692			672.05	A	T	SNP	intergenic_region			n.978651A>T	clonal	NA	No	lowcomplexity	No	NA	NA
BMGF-GSK-MMV066-2D11	MMV019066	29326268	79.3651	3D7	GSK	Pf3D7_06_v3	1283614	MRL3693			1933.9	TTATATATATATATATATATATATATA	T	INDEL	intergenic_region			n.1283615_1283640delTATATATATATATATATATATATATA	clonal	NA	No	lowcomplexity	No	NA	NA
BMGF-GSK-MMV066-2D11	MMV019066	29326268	79.3651	3D7	GSK	Pf3D7_11_v3	1891054	MRL3694	PF3D7_1147500	protein farnesyltransferase subunit beta	11708.9	G	A	SNP	missense_variant	MISSENSE	gCa/gTa	p.Ala515Val/c.1544C>T	clonal	Core	Yes	No	No	NA	NA	GO:0005965	protein farnesyltransferase complex	GO:0004660;GO:0008270	protein farnesyltransferase activity;zinc ion binding	GO:0018343;GO:0018342;GO:0009410	protein farnesylation;protein prenylation;response to xenobiotic stimulus
BMGF-GSK-MMV066-2D11	MMV019066	29326268	79.3651	3D7	GSK	Pf3D7_12_v3	1980261	MRL3695			510.14	AATATATATATAT	A	INDEL	intergenic_region			n.1980262_1980273delATATATATATAT	clonal	NA	No	lowcomplexity	five_prime_UTR	PF3D7_1248300	conserved protein, unknown function
BMGF-GSK-MMV066-2D11	MMV019066	29326268	79.3651	3D7	GSK	Pf3D7_13_v3	2498675	MRL3696	PF3D7_1362400	calpain	5979.84	A	AATGACAAATCGTATGACAAATCGT	INDEL	disruptive_inframe_insertion		tct/tcGTATGACAAATCGTATGACAAATCt	p.Ser933_Asn934insTyrAspLysSerTyrAspLysSer/c.2775_2798dupGTATGACAAATCGTATGACAAATC	clonal	Core	Yes	lowcomplexity	No	NA	NA	GO:0005737;GO:0005730	cytoplasm;nucleolus
BMGF-GSK-MMV066-2D11	MMV019066	29326268	79.3651	3D7	GSK	Pf3D7_14_v3	3023055	MRL3697			826.34	TTATATATATATATATA	T	INDEL	intergenic_region			n.3023056_3023071delTATATATATATATATA	clonal	NA	No	lowcomplexity	five_prime_UTR	PF3D7_1474100	mitochondrial ribosomal protein L20 precursor, putative
BMGF-GSK-MMV924-1C5	MMV665924	29326268	11.8603	3D7	GSK	Pf3D7_05_v3	1042644	MRL4752	PF3D7_0525100	acyl-CoA synthetase	3585.88	G	A	SNP	missense_variant	MISSENSE	atG/atA	p.Met300Ile/c.900G>A	clonal	Core	Yes	No	No	NA	NA	GO:0020036;GO:0005783;GO:0016020	Maurer's cleft;endoplasmic reticulum;membrane	GO:0003723;GO:0004467	RNA binding;long-chain fatty acid-CoA ligase activity	GO:0006631;GO:0009410	fatty acid metabolic process;response to xenobiotic stimulus
BMGF-GSK-MMV924-1C5	MMV665924	29326268	11.8603	3D7	GSK	Pf3D7_07_v3	1004920	MRL4753			625.84	TAATA	T	INDEL	intergenic_region			n.1004921_1004924delAATA	clonal	NA	No	lowcomplexity	five_prime_UTR	PF3D7_0723900	RNA-binding protein, putative
BMGF-GSK-MMV924-1C5	MMV665924	29326268	11.8603	3D7	GSK	Pf3D7_08_v3	395451	MRL4754			618	A	AATAT	INDEL	intergenic_region			n.395451_395452insATAT	clonal	NA	No	lowcomplexity	three_prime_UTR	PF3D7_0807700	serine protease DegP
BMGF-GSK-MMV924-2G11	MMV665924	29326268	5.94921	3D7	GSK	no mutations	0	MRL4755	no mutations	no mutations	0	no mutations	no mutations	no mutations	no mutations	no mutations	no mutations	no mutations	no mutations	NA	No	No	No	NA	NA
BMGF-GSK-MMV924-3H1	MMV665924	29326268	8.18571	3D7	GSK	Pf3D7_12_v3	1612304	MRL4756	PF3D7_1238800	acyl-CoA synthetase	3232.88	G	T	SNP	missense_variant	MISSENSE	Gat/Tat	p.Asp648Tyr/c.1942G>T	clonal	Core	Yes	No	No	NA	NA	GO:0005783;GO:0016020;GO:0005634	endoplasmic reticulum;membrane;nucleus	GO:0004467	long-chain fatty acid-CoA ligase activity	GO:0006631;GO:0009410	fatty acid metabolic process;response to xenobiotic stimulus
BMGF-Winzeler-080-1C9	MMV666080	New Data	1.64221	Dd2	Winzeler	Pf3D7_06_v3	267466	MRL4786	PF3D7_0606500	polypyrimidine tract-binding protein, putative	4100.54	C	A	SNP	missense_variant	MISSENSE	Gct/Tct	p.Ala312Ser/c.934G>T	clonal	Core	Yes	No	No	NA	NA	GO:0005634	nucleus	GO:0003729;GO:0008187	mRNA binding;poly-pyrimidine tract binding	GO:0008380;GO:0043484;GO:0006417	RNA splicing;regulation of RNA splicing;regulation of translation
BMGF-Winzeler-080-1C9	MMV666080	New Data	1.64221	Dd2	Winzeler	Pf3D7_12_v3	32345	MRL4787			764.83	G	A	SNP	intergenic_region			n.32345G>A	clonal	NA	No	lowcomplexity	No	NA	NA
BMGF-Winzeler-080-1C9	MMV666080	New Data	1.64221	Dd2	Winzeler	Pf3D7_13_v3	2701676	MRL4789	PF3D7_1367800	secreted ookinete protein, putative	17619.5	G	A	SNP	missense_variant	MISSENSE	aGt/aAt	p.Ser150Asn/c.449G>A	clonal	Core	Yes	lowcomplexity	No	NA	NA
BMGF-Winzeler-080-1C9	MMV666080	New Data	1.64221	Dd2	Winzeler	Pf3D7_14_v3	979418	MRL4790			632.78	A	ATTT	INDEL	intergenic_region			n.979418_979419insTTT	clonal	NA	No	lowcomplexity	three_prime_UTR	PF3D7_1424400	60S ribosomal protein L7-3, putative
BMGF-Winzeler-080-1F3	MMV666080	New Data	1.307	Dd2	Winzeler	Pf3D7_01_v3	82475	MRL4791	PF3D7_0101600	rifin	1074.93	C	T	SNP	missense_variant	MISSENSE	Gtg/Atg	p.Val134Met/c.400G>A	clonal	Subtelomeric Hypervariable	Yes	No	No	NA	NA	GO:0020036;GO:0020002;GO:0020003	Maurer's cleft;host cell plasma membrane;symbiont-containing vacuole			GO:0020033;GO:0020035;GO:0020013	antigenic variation;cytoadherence to microvasculature, mediated by symbiont protein;modulation by symbiont of host erythrocyte aggregation
BMGF-Winzeler-080-1F3	MMV666080	New Data	1.307	Dd2	Winzeler	Pf3D7_01_v3	82483	MRL4792	PF3D7_0101600	rifin	1074.93	G	T	SNP	missense_variant	MISSENSE	gCa/gAa	p.Ala131Glu/c.392C>A	clonal	Subtelomeric Hypervariable	Yes	No	No	NA	NA	GO:0020036;GO:0020002;GO:0020003	Maurer's cleft;host cell plasma membrane;symbiont-containing vacuole			GO:0020033;GO:0020035;GO:0020013	antigenic variation;cytoadherence to microvasculature, mediated by symbiont protein;modulation by symbiont of host erythrocyte aggregation
BMGF-Winzeler-080-1F3	MMV666080	New Data	1.307	Dd2	Winzeler	Pf3D7_01_v3	82487	MRL4793	PF3D7_0101600	rifin	1074.93	A	T	SNP	missense_variant	MISSENSE	Tta/Ata	p.Leu130Ile/c.388T>A	clonal	Subtelomeric Hypervariable	Yes	No	No	NA	NA	GO:0020036;GO:0020002;GO:0020003	Maurer's cleft;host cell plasma membrane;symbiont-containing vacuole			GO:0020033;GO:0020035;GO:0020013	antigenic variation;cytoadherence to microvasculature, mediated by symbiont protein;modulation by symbiont of host erythrocyte aggregation
BMGF-Winzeler-080-1F3	MMV666080	New Data	1.307	Dd2	Winzeler	Pf3D7_01_v3	82488	MRL4794	PF3D7_0101600	rifin	1074.93	C	T	SNP	synonymous_variant	SILENT	tcG/tcA	p.Ser129Ser/c.387G>A	clonal	Subtelomeric Hypervariable	Yes	No	No	NA	NA	GO:0020036;GO:0020002;GO:0020003	Maurer's cleft;host cell plasma membrane;symbiont-containing vacuole			GO:0020033;GO:0020035;GO:0020013	antigenic variation;cytoadherence to microvasculature, mediated by symbiont protein;modulation by symbiont of host erythrocyte aggregation
BMGF-Winzeler-080-1F3	MMV666080	New Data	1.307	Dd2	Winzeler	Pf3D7_01_v3	82491	MRL4795	PF3D7_0101600	rifin	1071.93	C	T	SNP	synonymous_variant	SILENT	aaG/aaA	p.Lys128Lys/c.384G>A	clonal	Subtelomeric Hypervariable	Yes	No	No	NA	NA	GO:0020036;GO:0020002;GO:0020003	Maurer's cleft;host cell plasma membrane;symbiont-containing vacuole			GO:0020033;GO:0020035;GO:0020013	antigenic variation;cytoadherence to microvasculature, mediated by symbiont protein;modulation by symbiont of host erythrocyte aggregation
BMGF-Winzeler-080-1F3	MMV666080	New Data	1.307	Dd2	Winzeler	Pf3D7_03_v3	902933	MRL4796	PF3D7_0321600	ATP-dependent RNA helicase DDX42, putative	794.18	G	T	SNP	intron_variant			c.1856-84G>T	clonal	Core	No	lowcomplexity	No	NA	NA	GO:0005737;GO:0005634;GO:1990904	cytoplasm;nucleus;ribonucleoprotein complex	GO:0003723;GO:0003724	RNA binding;RNA helicase activity
BMGF-Winzeler-080-1F3	MMV666080	New Data	1.307	Dd2	Winzeler	Pf3D7_03_v3	902937	MRL4797	PF3D7_0321600	ATP-dependent RNA helicase DDX42, putative	794.18	G	T	SNP	intron_variant			c.1856-80G>T	clonal	Core	No	lowcomplexity	No	NA	NA	GO:0005737;GO:0005634;GO:1990904	cytoplasm;nucleus;ribonucleoprotein complex	GO:0003723;GO:0003724	RNA binding;RNA helicase activity
BMGF-Winzeler-080-1F3	MMV666080	New Data	1.307	Dd2	Winzeler	Pf3D7_11_v3	2008713	MRL4798			530.54	G	A	SNP	intergenic_region			n.2008713G>A	clonal	NA	No	lowcomplexity	No	NA	NA
BMGF-Winzeler-080-1F3	MMV666080	New Data	1.307	Dd2	Winzeler	Pf3D7_13_v3	2701676	MRL4799	PF3D7_1367800	secreted ookinete protein, putative	17619.5	G	A	SNP	missense_variant	MISSENSE	aGt/aAt	p.Ser150Asn/c.449G>A	clonal	Core	Yes	lowcomplexity	No	NA	NA
BMGF-Winzeler-080-1F3	MMV666080	New Data	1.307	Dd2	Winzeler	Pf3D7_14_v3	979418	MRL4800			632.78	A	ATTT	INDEL	intergenic_region			n.979418_979419insTTT	clonal	NA	No	lowcomplexity	three_prime_UTR	PF3D7_1424400	60S ribosomal protein L7-3, putative
BMGF-Winzeler-080-2D3	MMV666080	New Data	1.6377	Dd2	Winzeler	Pf3D7_02_v3	54661	MRL4801	PF3D7_0200900	stevor, pseudogene	1030.37	T	C	SNP	synonymous_variant	SILENT	agA/agG	p.Arg163Arg/c.489A>G	clonal	Subtelomeric Hypervariable	Yes	No	No	NA	NA
BMGF-Winzeler-080-2D3	MMV666080	New Data	1.6377	Dd2	Winzeler	Pf3D7_03_v3	902933	MRL4802	PF3D7_0321600	ATP-dependent RNA helicase DDX42, putative	794.18	G	T	SNP	intron_variant			c.1856-84G>T	clonal	Core	No	lowcomplexity	No	NA	NA	GO:0005737;GO:0005634;GO:1990904	cytoplasm;nucleus;ribonucleoprotein complex	GO:0003723;GO:0003724	RNA binding;RNA helicase activity
BMGF-Winzeler-080-2D3	MMV666080	New Data	1.6377	Dd2	Winzeler	Pf3D7_03_v3	902937	MRL4803	PF3D7_0321600	ATP-dependent RNA helicase DDX42, putative	794.18	G	T	SNP	intron_variant			c.1856-80G>T	clonal	Core	No	lowcomplexity	No	NA	NA	GO:0005737;GO:0005634;GO:1990904	cytoplasm;nucleus;ribonucleoprotein complex	GO:0003723;GO:0003724	RNA binding;RNA helicase activity
BMGF-Winzeler-080-2D3	MMV666080	New Data	1.6377	Dd2	Winzeler	Pf3D7_04_v3	40106	MRL4804	PF3D7_0400200	erythrocyte membrane protein 1 (PfEMP1), exon 2, pseudogene	866.56	A	G	SNP	synonymous_variant	SILENT	acA/acG	p.Thr384Thr/c.1152A>G	clonal	Subtelomeric Hypervariable	Yes	No	No	NA	NA
BMGF-Winzeler-080-2D3	MMV666080	New Data	1.6377	Dd2	Winzeler	Pf3D7_04_v3	969220	MRL4805	PF3D7_0421300	erythrocyte membrane protein 1, PfEMP1	642.42	G	T	SNP	missense_variant	MISSENSE	gaC/gaA	p.Asp2131Glu/c.6393C>A	clonal	Internal Hypervariable	Yes	No	No	NA	NA	GO:0020002;GO:0020030	host cell plasma membrane;infected host cell surface knob	GO:0050839	cell adhesion molecule binding	GO:0020033;GO:0098609;GO:0020035;GO:0020013	antigenic variation;cell-cell adhesion;cytoadherence to microvasculature, mediated by symbiont protein;modulation by symbiont of host erythrocyte aggregation
BMGF-Winzeler-080-2D3	MMV666080	New Data	1.6377	Dd2	Winzeler	Pf3D7_08_v3	633657	MRL4806			1216.54	G	A	SNP	intergenic_region			n.633657G>A	clonal	NA	No	No	five_prime_UTR	PF3D7_0812700	U1 small nuclear ribonucleoprotein C, putative
BMGF-Winzeler-080-2D3	MMV666080	New Data	1.6377	Dd2	Winzeler	Pf3D7_09_v3	782736	MRL4807			662.99	AT	A	INDEL	intergenic_region			n.782737delT	clonal	NA	No	lowcomplexity	five_prime_UTR	PF3D7_0919000	nucleosome assembly protein
BMGF-Winzeler-080-2D3	MMV666080	New Data	1.6377	Dd2	Winzeler	Pf3D7_10_v3	1612809	MRL4808	PF3D7_1040400	rifin	960.14	A	T	SNP	missense_variant	MISSENSE	Aca/Tca	p.Thr41Ser/c.121A>T	clonal	Subtelomeric Hypervariable	Yes	No	No	NA	NA	GO:0020002	host cell plasma membrane			GO:0020033	antigenic variation
BMGF-Winzeler-080-2D3	MMV666080	New Data	1.6377	Dd2	Winzeler	Pf3D7_11_v3	2008713	MRL4809			530.54	G	A	SNP	intergenic_region			n.2008713G>A	clonal	NA	No	lowcomplexity	No	NA	NA
BMGF-Winzeler-080-2D3	MMV666080	New Data	1.6377	Dd2	Winzeler	Pf3D7_13_v3	2701676	MRL4810	PF3D7_1367800	secreted ookinete protein, putative	17619.5	G	A	SNP	missense_variant	MISSENSE	aGt/aAt	p.Ser150Asn/c.449G>A	clonal	Core	Yes	lowcomplexity	No	NA	NA
BMGF-Winzeler-080-2G4	MMV666080	New Data	1.94018	Dd2	Winzeler	Pf3D7_09_v3	782736	MRL4811			662.99	AT	A	INDEL	intergenic_region			n.782737delT	clonal	NA	No	lowcomplexity	five_prime_UTR	PF3D7_0919000	nucleosome assembly protein
BMGF-Winzeler-080-2G4	MMV666080	New Data	1.94018	Dd2	Winzeler	Pf3D7_12_v3	1469412	MRL4812			751.5	TA	T	INDEL	intergenic_region			n.1469413delA	clonal	NA	No	lowcomplexity	five_prime_UTR	PF3D7_1235300	CCR4-NOT transcription complex subunit 4, putative
BMGF-Winzeler-080-2G4	MMV666080	New Data	1.94018	Dd2	Winzeler	Pf3D7_13_v3	2701676	MRL4813	PF3D7_1367800	secreted ookinete protein, putative	17619.5	G	A	SNP	missense_variant	MISSENSE	aGt/aAt	p.Ser150Asn/c.449G>A	clonal	Core	Yes	lowcomplexity	No	NA	NA
BMGF-Winzeler-080-2G4	MMV666080	New Data	1.94018	Dd2	Winzeler	Pf3D7_14_v3	979418	MRL4814			632.78	A	ATTT	INDEL	intergenic_region			n.979418_979419insTTT	clonal	NA	No	lowcomplexity	three_prime_UTR	PF3D7_1424400	60S ribosomal protein L7-3, putative
BMGF-Winzeler-080-3C6	MMV666080	New Data	1.97968	Dd2	Winzeler	Pf3D7_01_v3	598869	MRL4815	PF3D7_0115400	stevor	773.15	A	T	SNP	missense_variant	MISSENSE	aaA/aaT	p.Lys101Asn/c.303A>T	clonal	Subtelomeric Hypervariable	Yes	No	No	NA	NA	GO:0020036	Maurer's cleft			GO:0020013	modulation by symbiont of host erythrocyte aggregation
BMGF-Winzeler-080-3C6	MMV666080	New Data	1.97968	Dd2	Winzeler	Pf3D7_01_v3	598871	MRL4816	PF3D7_0115400	stevor	773.15	A	C	SNP	missense_variant	MISSENSE	cAt/cCt	p.His102Pro/c.305A>C	clonal	Subtelomeric Hypervariable	Yes	No	No	NA	NA	GO:0020036	Maurer's cleft			GO:0020013	modulation by symbiont of host erythrocyte aggregation
BMGF-Winzeler-080-3C6	MMV666080	New Data	1.97968	Dd2	Winzeler	Pf3D7_01_v3	598873	MRL4817	PF3D7_0115400	stevor	815.15	G	C	SNP	missense_variant	MISSENSE	Gta/Cta	p.Val103Leu/c.307G>C	clonal	Subtelomeric Hypervariable	Yes	No	No	NA	NA	GO:0020036	Maurer's cleft			GO:0020013	modulation by symbiont of host erythrocyte aggregation
BMGF-Winzeler-080-3C6	MMV666080	New Data	1.97968	Dd2	Winzeler	Pf3D7_03_v3	902933	MRL4818	PF3D7_0321600	ATP-dependent RNA helicase DDX42, putative	794.18	G	T	SNP	intron_variant			c.1856-84G>T	clonal	Core	No	lowcomplexity	No	NA	NA	GO:0005737;GO:0005634;GO:1990904	cytoplasm;nucleus;ribonucleoprotein complex	GO:0003723;GO:0003724	RNA binding;RNA helicase activity
BMGF-Winzeler-080-3C6	MMV666080	New Data	1.97968	Dd2	Winzeler	Pf3D7_03_v3	902937	MRL4819	PF3D7_0321600	ATP-dependent RNA helicase DDX42, putative	794.18	G	T	SNP	intron_variant			c.1856-80G>T	clonal	Core	No	lowcomplexity	No	NA	NA	GO:0005737;GO:0005634;GO:1990904	cytoplasm;nucleus;ribonucleoprotein complex	GO:0003723;GO:0003724	RNA binding;RNA helicase activity
BMGF-Winzeler-080-3C6	MMV666080	New Data	1.97968	Dd2	Winzeler	Pf3D7_11_v3	2008713	MRL4820			530.54	G	A	SNP	intergenic_region			n.2008713G>A	clonal	NA	No	lowcomplexity	No	NA	NA
BMGF-Winzeler-080-3C6	MMV666080	New Data	1.97968	Dd2	Winzeler	Pf3D7_13_v3	2701676	MRL4821	PF3D7_1367800	secreted ookinete protein, putative	17619.5	G	A	SNP	missense_variant	MISSENSE	aGt/aAt	p.Ser150Asn/c.449G>A	clonal	Core	Yes	lowcomplexity	No	NA	NA
Goldberg-BI-2536-3D7-poolA	BI-2536	36919909		3D7	Goldberg	Pf3D7_05_v3	958121	MRL1037	PF3D7_0523000	multidrug resistance protein, MDR1	20623.1	T	C	SNP	missense_variant	MISSENSE	Ttt/Ctt	p.Phe78Leu/c.232T>C	clonal	Core	Yes	No	No	NA	NA	GO:0020020;GO:0005634	food vacuole;nucleus	GO:0042626;GO:0005515	ATPase-coupled transmembrane transporter activity;protein binding	GO:0042493;GO:0009410;GO:0055085	response to drug;response to xenobiotic stimulus;transmembrane transport
Goldberg-BI-2536-3D7-poolD	BI-2536	36919909		3D7	Goldberg	Pf3D7_05_v3	958121	MRL1038	PF3D7_0523000	multidrug resistance protein, MDR1	20623.1	T	C	SNP	missense_variant	MISSENSE	Ttt/Ctt	p.Phe78Leu/c.232T>C	clonal	Core	Yes	No	No	NA	NA	GO:0020020;GO:0005634	food vacuole;nucleus	GO:0042626;GO:0005515	ATPase-coupled transmembrane transporter activity;protein binding	GO:0042493;GO:0009410;GO:0055085	response to drug;response to xenobiotic stimulus;transmembrane transport
Goldberg-BI-2536-3D7-poolD	BI-2536	36919909		3D7	Goldberg	Pf3D7_08_v3	862285	MRL1039	PF3D7_0818900	heat shock protein 70	11983.1	G	GCCAGGAGGTATGCCCGGTGGAATGCCCGGTGGAATGCCAGGTGGTATGAATTTC	INDEL	disruptive_inframe_insertion		gga/ggTGGAATGCCCGGTGGAATGCCAGGTGGTATGAATTTCCCAGGAGGTATGCCCGGa	p.Gly658_Ala659insGlyMetProGlyGlyMetProGlyGlyMetAsnPheProGlyGlyMetProGly/c.1920_1973dupTGGAATGCCCGGTGGAATGCCAGGTGGTATGAATTTCCCAGGAGGTATGCCCGG	clonal	Core	Yes	No	No	NA	NA	GO:0009986;GO:0005737;GO:0005829;GO:1903561;GO:0020020;GO:0005634	cell surface;cytoplasm;cytosol;extracellular vesicle;food vacuole;nucleus	GO:0005524;GO:0016887;GO:0003723;GO:0031072;GO:0051787;GO:0032266;GO:0005515;GO:0044183;GO:0051082	ATP binding;ATP hydrolysis activity;RNA binding;heat shock protein binding;misfolded protein binding;phosphatidylinositol-3-phosphate binding;protein binding;protein folding chaperone;unfolded protein binding	GO:0034620;GO:0051085;GO:0042026;GO:0009408;GO:0006986	cellular response to unfolded protein;chaperone cofactor-dependent protein refolding;protein refolding;response to heat;response to unfolded protein
Goldberg-BI-2536-Dd2-pol-delta-cloneAE9	BI-2536	36919909		Dd2-polδ	Goldberg	Pf3D7_02_v3	350856	MRL1040			2050.46	T	C	SNP	intergenic_region			n.350856T>C	clonal	NA	No	lowcomplexity	five_prime_UTR	PF3D7_0208400	conserved Plasmodium protein, unknown function
Goldberg-BI-2536-Dd2-pol-delta-cloneAE9	BI-2536	36919909		Dd2-polδ	Goldberg	Pf3D7_03_v3	112515	MRL1041			2327.46	G	A	SNP	intergenic_region			n.112515G>A	clonal	NA	No	lowcomplexity	five_prime_UTR	PF3D7_0302100	serine/threonine protein kinase
Goldberg-BI-2536-Dd2-pol-delta-cloneAE9	BI-2536	36919909		Dd2-polδ	Goldberg	Pf3D7_03_v3	372997	MRL1042	PF3D7_0308600	pre-mRNA-processing factor 19, putative	9981.46	G	A	SNP	synonymous_variant	SILENT	gaG/gaA	p.Glu122Glu/c.366G>A	clonal	Core	Yes	lowcomplexity	No	NA	NA	GO:0000974;GO:0071006;GO:0071013;GO:0016363;GO:0005634	Prp19 complex;U2-type catalytic step 1 spliceosome;catalytic step 2 spliceosome;nuclear matrix;nucleus	GO:0005515;GO:0004842	protein binding;ubiquitin-protein transferase activity	GO:0000349	generation of catalytic spliceosome for first transesterification step
Goldberg-BI-2536-Dd2-pol-delta-cloneAE9	BI-2536	36919909		Dd2-polδ	Goldberg	Pf3D7_03_v3	953369	MRL1043	PF3D7_0322700	conserved Plasmodium protein, unknown function	5969.46	G	A	SNP	missense_variant	MISSENSE	tCc/tTc	p.Ser3000Phe/c.8999C>T	clonal	Core	Yes	No	No	NA	NA
Goldberg-BI-2536-Dd2-pol-delta-cloneAE9	BI-2536	36919909		Dd2-polδ	Goldberg	Pf3D7_06_v3	1162293	MRL1044	PF3D7_0628200	eukaryotic translation initiation factor 2-alpha kinase	5205.46	G	A	SNP	missense_variant	MISSENSE	gGt/gAt	p.Gly811Asp/c.2432G>A	clonal	Core	Yes	No	No	NA	NA	GO:1903561;GO:0005634	extracellular vesicle;nucleus	GO:0004686;GO:0004672;GO:0004713	elongation factor-2 kinase activity;protein kinase activity;protein tyrosine kinase activity	GO:0007093;GO:0006468;GO:0009410	mitotic cell cycle checkpoint signaling;protein phosphorylation;response to xenobiotic stimulus
Goldberg-BI-2536-Dd2-pol-delta-cloneAE9	BI-2536	36919909		Dd2-polδ	Goldberg	Pf3D7_08_v3	147866	MRL1045	PF3D7_0802000	glutamate dehydrogenase, putative	28506.5	C	T	SNP	missense_variant	MISSENSE	tCt/tTt	p.Ser593Phe/c.1778C>T	clonal	Core	Yes	No	No	NA	NA	GO:0005829;GO:0005739;GO:0005634	cytosol;mitochondrion;nucleus	GO:0004352	glutamate dehydrogenase (NAD+) activity	GO:0006538;GO:0006536	glutamate catabolic process;glutamate metabolic process
Goldberg-BI-2536-Dd2-pol-delta-cloneAE9	BI-2536	36919909		Dd2-polδ	Goldberg	Pf3D7_09_v3	759410	MRL1046	PF3D7_0918400	conserved Plasmodium protein, unknown function	15321.5	C	A	SNP	missense_variant	MISSENSE	Cat/Aat	p.His1538Asn/c.4612C>A	clonal	Core	Yes	No	No	NA	NA	GO:0020011	apicoplast
Goldberg-BI-2536-Dd2-pol-delta-cloneAE9	BI-2536	36919909		Dd2-polδ	Goldberg	Pf3D7_10_v3	226130	MRL1047	PF3D7_1005000	methionine--tRNA ligase, putative	9460.46	G	A	SNP	missense_variant	MISSENSE	Ctt/Ttt	p.Leu526Phe/c.1576C>T	clonal	Core	Yes	No	No	NA	NA	GO:0020011;GO:0005739	apicoplast;mitochondrion	GO:0004822;GO:0004825	isoleucine-tRNA ligase activity;methionine-tRNA ligase activity	GO:0006428;GO:0006431;GO:0032543	isoleucyl-tRNA aminoacylation;methionyl-tRNA aminoacylation;mitochondrial translation
Goldberg-BI-2536-Dd2-pol-delta-cloneAE9	BI-2536	36919909		Dd2-polδ	Goldberg	Pf3D7_11_v3	458364	MRL1048	PF3D7_1111900	Josephin domain-containing protein, putative	9111.46	C	T	SNP	synonymous_variant	SILENT	gcC/gcT	p.Ala143Ala/c.429C>T	clonal	Core	Yes	No	No	NA	NA			GO:0004843	thiol-dependent deubiquitinase	GO:0016579	protein deubiquitination
Goldberg-BI-2536-Dd2-pol-delta-cloneAE9	BI-2536	36919909		Dd2-polδ	Goldberg	Pf3D7_11_v3	809782	MRL1049			1821.46	G	A	SNP	intergenic_region			n.809782G>A	clonal	NA	No	lowcomplexity	No	NA	NA
Goldberg-BI-2536-Dd2-pol-delta-cloneAE9	BI-2536	36919909		Dd2-polδ	Goldberg	Pf3D7_11_v3	927422	MRL1050	PF3D7_1123400	translation elongation factor EF-1, subunit alpha, putative	13640.5	C	T	SNP	synonymous_variant	SILENT	gtC/gtT	p.Val522Val/c.1566C>T	clonal	Core	Yes	No	No	NA	NA	GO:0005853;GO:0018444	eukaryotic translation elongation factor 1 complex;translation release factor complex	GO:0005525;GO:0003924;GO:0003746;GO:0003747	GTP binding;GTPase activity;translation elongation factor activity;translation release factor activity	GO:0002184;GO:0006412;GO:0006414	cytoplasmic translational termination;translation;translational elongation
Goldberg-BI-2536-Dd2-pol-delta-cloneAE9	BI-2536	36919909		Dd2-polδ	Goldberg	Pf3D7_11_v3	1020476	MRL1051	PF3D7_1126100	autophagy-related protein 7, putative	13670.5	G	T	SNP	missense_variant	MISSENSE	Cat/Aat	p.His674Asn/c.2020C>A	clonal	Core	Yes	No	No	NA	NA	GO:0005737;GO:0000407	cytoplasm;phagophore assembly site	GO:0019778;GO:0019779	Atg12 activating enzyme activity;Atg8 activating enzyme activity	GO:0006501;GO:0000045;GO:0000422;GO:0006995;GO:0044805;GO:0034727;GO:0009657;GO:0032446	C-terminal protein lipidation;autophagosome assembly;autophagy of mitochondrion;cellular response to nitrogen starvation;late nucleophagy;piecemeal microautophagy of the nucleus;plastid organization;protein modification by small protein conjugation
Goldberg-BI-2536-Dd2-pol-delta-cloneAE9	BI-2536	36919909		Dd2-polδ	Goldberg	Pf3D7_12_v3	146976	MRL1052	PF3D7_1202500	trimethylguanosine synthase, putative	5256.46	C	T	SNP	missense_variant	MISSENSE	Gat/Aat	p.Asp104Asn/c.310G>A	clonal	Core	Yes	No	No	NA	NA	GO:0005634	nucleus	GO:0008173;GO:0071164	RNA methyltransferase activity;RNA trimethylguanosine synthase activity	GO:0036261	7-methylguanosine cap hypermethylation
Goldberg-BI-2536-Dd2-pol-delta-cloneAE9	BI-2536	36919909		Dd2-polδ	Goldberg	Pf3D7_12_v3	909113	MRL1053	PF3D7_1222600	AP2 domain transcription factor AP2-G	11108.4	AG	A	INDEL	frameshift_variant		gaa/	p.Glu638fs/c.1912delG	clonal	Core	Yes	No	No	NA	NA	GO:0005634	nucleus	GO:0001216;GO:0005515;GO:0043565	DNA-binding transcription activator activity;protein binding;sequence-specific DNA binding	GO:0009410	response to xenobiotic stimulus
Goldberg-BI-2536-Dd2-pol-delta-cloneAE9	BI-2536	36919909		Dd2-polδ	Goldberg	Pf3D7_12_v3	1109255	MRL1054	PF3D7_1227400	conserved Plasmodium protein, unknown function	3861.46	C	T	SNP	missense_variant	MISSENSE	Gaa/Aaa	p.Glu1139Lys/c.3415G>A	clonal	Core	Yes	lowcomplexity	No	NA	NA	GO:0031499;GO:0005730	TRAMP complex;nucleolus	GO:0004652	polynucleotide adenylyltransferase activity	GO:0071044;GO:0071050	histone mRNA catabolic process;sno(s)RNA polyadenylation
Goldberg-BI-2536-Dd2-pol-delta-cloneAE9	BI-2536	36919909		Dd2-polδ	Goldberg	Pf3D7_12_v3	1382324	MRL1055	PF3D7_1233400	conserved Plasmodium membrane protein, unknown function	4158.46	C	T	SNP	missense_variant	MISSENSE	Gaa/Aaa	p.Glu19Lys/c.55G>A	clonal	Core	Yes	No	No	NA	NA
Goldberg-BI-2536-Dd2-pol-delta-cloneAE9	BI-2536	36919909		Dd2-polδ	Goldberg	Pf3D7_12_v3	1505087	MRL1056			4388.46	G	T	SNP	intergenic_region			n.1505087G>T	clonal	NA	No	No	No	NA	NA
Goldberg-BI-2536-Dd2-pol-delta-cloneAE9	BI-2536	36919909		Dd2-polδ	Goldberg	Pf3D7_12_v3	1621065	MRL1057			6449.46	A	C	SNP	intergenic_region			n.1621065A>C	clonal	NA	No	lowcomplexity	three_prime_UTR	PF3D7_1239000	HD superfamily phosphohydrolase protein, putative
Goldberg-BI-2536-Dd2-pol-delta-cloneAE9	BI-2536	36919909		Dd2-polδ	Goldberg	Pf3D7_12_v3	2104213	MRL1058	PF3D7_1251600	conserved Plasmodium protein, unknown function	5447.46	G	A	SNP	missense_variant	MISSENSE	aGa/aAa	p.Arg366Lys/c.1097G>A	clonal	Core	Yes	No	No	NA	NA	GO:0005634	nucleus
Goldberg-BI-2536-Dd2-pol-delta-cloneAE9	BI-2536	36919909		Dd2-polδ	Goldberg	Pf3D7_13_v3	927921	MRL1059	PF3D7_1322100	histone-lysine N-methyltransferase SET2	13156.5	A	C	SNP	intron_variant			c.6719+19A>C	clonal	Core	No	No	No	NA	NA	GO:0000785;GO:0005694;GO:0034399;GO:0005634	chromatin;chromosome;nuclear periphery;nucleus	GO:0003682;GO:0046975;GO:0018024;GO:0031493;GO:0005515	chromatin binding;histone methyltransferase activity (H3-K36 specific);histone-lysine N-methyltransferase activity;nucleosomal histone binding;protein binding	GO:0020033;GO:0010452;GO:0097198;GO:0006355	antigenic variation;histone H3-K36 methylation;histone H3-K36 trimethylation;regulation of transcription, DNA-templated
Goldberg-BI-2536-Dd2-pol-delta-cloneAE9	BI-2536	36919909		Dd2-polδ	Goldberg	Pf3D7_14_v3	720612	MRL1060	PF3D7_1417400	rap guanine nucleotide exchange factor, putative, pseudogene	5739.46	A	T	SNP	missense_variant	MISSENSE	Ata/Tta	p.Ile1774Leu/c.5320A>T	clonal	Core	Yes	lowcomplexity	No	NA	NA
Goldberg-BI-2536-Dd2-pol-delta-cloneAE9	BI-2536	36919909		Dd2-polδ	Goldberg	Pf3D7_14_v3	1008903	MRL1061			7785.46	A	C	SNP	intergenic_region			n.1008903A>C	clonal	NA	No	No	five_prime_UTR	PF3D7_1425800	conserved Plasmodium protein, unknown function
Goldberg-BI-2536-Dd2-pol-delta-cloneAE9	BI-2536	36919909		Dd2-polδ	Goldberg	Pf3D7_14_v3	1261711	MRL1062	PF3D7_1432100	voltage-dependent anion-selective channel protein, putative	8302.46	G	A	SNP	missense_variant	MISSENSE	Gaa/Aaa	p.Glu101Lys/c.301G>A	clonal	Core	Yes	No	No	NA	NA	GO:0071944;GO:0005741;GO:0005739;GO:0005634;GO:0020005	cell periphery;mitochondrial outer membrane;mitochondrion;nucleus;symbiont-containing vacuole membrane	GO:0008308	voltage-gated anion channel activity
Goldberg-BI-2536-Dd2-pol-delta-cloneAG8	BI-2536	36919909		Dd2-polδ	Goldberg	Pf3D7_01_v3	132919	MRL1063	PF3D7_0103000	vacuolar protein sorting-associated protein VTA1, putative	1105.15	C	A	SNP	missense_variant	MISSENSE	ttG/ttT	p.Leu98Phe/c.294G>T	clonal	Core	Yes	lowcomplexity	No	NA	NA	GO:0005771	multivesicular body			GO:0032511	late endosome to vacuole transport via multivesicular body sorting pathway
Goldberg-BI-2536-Dd2-pol-delta-cloneAG8	BI-2536	36919909		Dd2-polδ	Goldberg	Pf3D7_02_v3	332924	MRL1064	PF3D7_0208100.1	conserved Plasmodium protein, unknown function	1536.15	T	A	SNP	missense_variant	MISSENSE	Ttc/Atc	p.Phe1031Ile/c.3091T>A	clonal	Core	Yes	lowcomplexity	No	NA	NA
Goldberg-BI-2536-Dd2-pol-delta-cloneAG8	BI-2536	36919909		Dd2-polδ	Goldberg	Pf3D7_02_v3	350856	MRL1065			2050.46	T	C	SNP	intergenic_region			n.350856T>C	clonal	NA	No	lowcomplexity	five_prime_UTR	PF3D7_0208400	conserved Plasmodium protein, unknown function
Goldberg-BI-2536-Dd2-pol-delta-cloneAG8	BI-2536	36919909		Dd2-polδ	Goldberg	Pf3D7_02_v3	465011	MRL1066	PF3D7_0211500	GAF domain-related protein, putative	2952.15	A	C	SNP	missense_variant	MISSENSE	Aaa/Caa	p.Lys617Gln/c.1849A>C	clonal	Core	Yes	lowcomplexity	No	NA	NA
Goldberg-BI-2536-Dd2-pol-delta-cloneAG8	BI-2536	36919909		Dd2-polδ	Goldberg	Pf3D7_02_v3	481405	MRL1067	PF3D7_0212000	GDP-fructose:GMP antiporter, putative	6307.9	A	C	SNP	synonymous_variant	SILENT	tcA/tcC	p.Ser303Ser/c.909A>C	clonal	Core	Yes	lowcomplexity	No	NA	NA	GO:0005794	Golgi apparatus	GO:0015297;GO:0022857	antiporter activity;transmembrane transporter activity
Goldberg-BI-2536-Dd2-pol-delta-cloneAG8	BI-2536	36919909		Dd2-polδ	Goldberg	Pf3D7_03_v3	112515	MRL1068			2327.46	G	A	SNP	intergenic_region			n.112515G>A	clonal	NA	No	lowcomplexity	five_prime_UTR	PF3D7_0302100	serine/threonine protein kinase
Goldberg-BI-2536-Dd2-pol-delta-cloneAG8	BI-2536	36919909		Dd2-polδ	Goldberg	Pf3D7_03_v3	372997	MRL1069	PF3D7_0308600	pre-mRNA-processing factor 19, putative	9981.46	G	A	SNP	synonymous_variant	SILENT	gaG/gaA	p.Glu122Glu/c.366G>A	clonal	Core	Yes	lowcomplexity	No	NA	NA	GO:0000974;GO:0071006;GO:0071013;GO:0016363;GO:0005634	Prp19 complex;U2-type catalytic step 1 spliceosome;catalytic step 2 spliceosome;nuclear matrix;nucleus	GO:0005515;GO:0004842	protein binding;ubiquitin-protein transferase activity	GO:0000349	generation of catalytic spliceosome for first transesterification step
Goldberg-BI-2536-Dd2-pol-delta-cloneAG8	BI-2536	36919909		Dd2-polδ	Goldberg	Pf3D7_03_v3	953369	MRL1070	PF3D7_0322700	conserved Plasmodium protein, unknown function	5969.46	G	A	SNP	missense_variant	MISSENSE	tCc/tTc	p.Ser3000Phe/c.8999C>T	clonal	Core	Yes	No	No	NA	NA
Goldberg-BI-2536-Dd2-pol-delta-cloneAG8	BI-2536	36919909		Dd2-polδ	Goldberg	Pf3D7_06_v3	1162293	MRL1071	PF3D7_0628200	eukaryotic translation initiation factor 2-alpha kinase	5205.46	G	A	SNP	missense_variant	MISSENSE	gGt/gAt	p.Gly811Asp/c.2432G>A	clonal	Core	Yes	No	No	NA	NA	GO:1903561;GO:0005634	extracellular vesicle;nucleus	GO:0004686;GO:0004672;GO:0004713	elongation factor-2 kinase activity;protein kinase activity;protein tyrosine kinase activity	GO:0007093;GO:0006468;GO:0009410	mitotic cell cycle checkpoint signaling;protein phosphorylation;response to xenobiotic stimulus
Goldberg-BI-2536-Dd2-pol-delta-cloneAG8	BI-2536	36919909		Dd2-polδ	Goldberg	Pf3D7_07_v3	337335	MRL1072			1845.9	C	T	SNP	intergenic_region			n.337335C>T	clonal	NA	No	No	No	NA	NA
Goldberg-BI-2536-Dd2-pol-delta-cloneAG8	BI-2536	36919909		Dd2-polδ	Goldberg	Pf3D7_08_v3	147866	MRL1073	PF3D7_0802000	glutamate dehydrogenase, putative	28506.5	C	T	SNP	missense_variant	MISSENSE	tCt/tTt	p.Ser593Phe/c.1778C>T	clonal	Core	Yes	No	No	NA	NA	GO:0005829;GO:0005739;GO:0005634	cytosol;mitochondrion;nucleus	GO:0004352	glutamate dehydrogenase (NAD+) activity	GO:0006538;GO:0006536	glutamate catabolic process;glutamate metabolic process
Goldberg-BI-2536-Dd2-pol-delta-cloneAG8	BI-2536	36919909		Dd2-polδ	Goldberg	Pf3D7_09_v3	759410	MRL1074	PF3D7_0918400	conserved Plasmodium protein, unknown function	15321.5	C	A	SNP	missense_variant	MISSENSE	Cat/Aat	p.His1538Asn/c.4612C>A	clonal	Core	Yes	No	No	NA	NA	GO:0020011	apicoplast
Goldberg-BI-2536-Dd2-pol-delta-cloneAG8	BI-2536	36919909		Dd2-polδ	Goldberg	Pf3D7_10_v3	226130	MRL1075	PF3D7_1005000	methionine--tRNA ligase, putative	9460.46	G	A	SNP	missense_variant	MISSENSE	Ctt/Ttt	p.Leu526Phe/c.1576C>T	clonal	Core	Yes	No	No	NA	NA	GO:0020011;GO:0005739	apicoplast;mitochondrion	GO:0004822;GO:0004825	isoleucine-tRNA ligase activity;methionine-tRNA ligase activity	GO:0006428;GO:0006431;GO:0032543	isoleucyl-tRNA aminoacylation;methionyl-tRNA aminoacylation;mitochondrial translation
Goldberg-BI-2536-Dd2-pol-delta-cloneAG8	BI-2536	36919909		Dd2-polδ	Goldberg	Pf3D7_10_v3	622783	MRL1076	PF3D7_1015400	conserved Plasmodium protein, unknown function	2239.15	T	C	SNP	synonymous_variant	SILENT	atT/atC	p.Ile493Ile/c.1479T>C	clonal	Core	Yes	No	No	NA	NA	GO:0005634	nucleus
Goldberg-BI-2536-Dd2-pol-delta-cloneAG8	BI-2536	36919909		Dd2-polδ	Goldberg	Pf3D7_10_v3	1172417	MRL1077	PF3D7_1028500	partial CSTF domain-containing protein, putative	1314.8	ATTGTTTTTG	A	INDEL	disruptive_inframe_deletion		aacaaaaacaat/aat	p.Lys741_Asn743del/c.2220_2228delCAAAAACAA	clonal	Core	Yes	lowcomplexity	No	NA	NA	GO:0005634	nucleus
Goldberg-BI-2536-Dd2-pol-delta-cloneAG8	BI-2536	36919909		Dd2-polδ	Goldberg	Pf3D7_11_v3	458364	MRL1078	PF3D7_1111900	Josephin domain-containing protein, putative	9111.46	C	T	SNP	synonymous_variant	SILENT	gcC/gcT	p.Ala143Ala/c.429C>T	clonal	Core	Yes	No	No	NA	NA			GO:0004843	thiol-dependent deubiquitinase	GO:0016579	protein deubiquitination
Goldberg-BI-2536-Dd2-pol-delta-cloneAG8	BI-2536	36919909		Dd2-polδ	Goldberg	Pf3D7_11_v3	809782	MRL1079			1821.46	G	A	SNP	intergenic_region			n.809782G>A	clonal	NA	No	lowcomplexity	No	NA	NA
Goldberg-BI-2536-Dd2-pol-delta-cloneAG8	BI-2536	36919909		Dd2-polδ	Goldberg	Pf3D7_11_v3	927422	MRL1080	PF3D7_1123400	translation elongation factor EF-1, subunit alpha, putative	13640.5	C	T	SNP	synonymous_variant	SILENT	gtC/gtT	p.Val522Val/c.1566C>T	clonal	Core	Yes	No	No	NA	NA	GO:0005853;GO:0018444	eukaryotic translation elongation factor 1 complex;translation release factor complex	GO:0005525;GO:0003924;GO:0003746;GO:0003747	GTP binding;GTPase activity;translation elongation factor activity;translation release factor activity	GO:0002184;GO:0006412;GO:0006414	cytoplasmic translational termination;translation;translational elongation
Goldberg-BI-2536-Dd2-pol-delta-cloneAG8	BI-2536	36919909		Dd2-polδ	Goldberg	Pf3D7_11_v3	1020476	MRL1081	PF3D7_1126100	autophagy-related protein 7, putative	13670.5	G	T	SNP	missense_variant	MISSENSE	Cat/Aat	p.His674Asn/c.2020C>A	clonal	Core	Yes	No	No	NA	NA	GO:0005737;GO:0000407	cytoplasm;phagophore assembly site	GO:0019778;GO:0019779	Atg12 activating enzyme activity;Atg8 activating enzyme activity	GO:0006501;GO:0000045;GO:0000422;GO:0006995;GO:0044805;GO:0034727;GO:0009657;GO:0032446	C-terminal protein lipidation;autophagosome assembly;autophagy of mitochondrion;cellular response to nitrogen starvation;late nucleophagy;piecemeal microautophagy of the nucleus;plastid organization;protein modification by small protein conjugation
Goldberg-BI-2536-Dd2-pol-delta-cloneAG8	BI-2536	36919909		Dd2-polδ	Goldberg	Pf3D7_12_v3	146976	MRL1082	PF3D7_1202500	trimethylguanosine synthase, putative	5256.46	C	T	SNP	missense_variant	MISSENSE	Gat/Aat	p.Asp104Asn/c.310G>A	clonal	Core	Yes	No	No	NA	NA	GO:0005634	nucleus	GO:0008173;GO:0071164	RNA methyltransferase activity;RNA trimethylguanosine synthase activity	GO:0036261	7-methylguanosine cap hypermethylation
Goldberg-BI-2536-Dd2-pol-delta-cloneAG8	BI-2536	36919909		Dd2-polδ	Goldberg	Pf3D7_12_v3	484626	MRL1083	PF3D7_1211000	kinesin-7, putative	1165.11	CTTATTATTA	C	INDEL	intron_variant			c.332-72_332-64delTTATTATTA	clonal	Core	No	lowcomplexity	No	NA	NA	GO:0005871	kinesin complex	GO:0005524;GO:0016887;GO:0003777	ATP binding;ATP hydrolysis activity;microtubule motor activity	GO:0007018	microtubule-based movement
Goldberg-BI-2536-Dd2-pol-delta-cloneAG8	BI-2536	36919909		Dd2-polδ	Goldberg	Pf3D7_12_v3	909113	MRL1084	PF3D7_1222600	AP2 domain transcription factor AP2-G	11108.4	AG	A	INDEL	frameshift_variant		gaa/	p.Glu638fs/c.1912delG	clonal	Core	Yes	No	No	NA	NA	GO:0005634	nucleus	GO:0001216;GO:0005515;GO:0043565	DNA-binding transcription activator activity;protein binding;sequence-specific DNA binding	GO:0009410	response to xenobiotic stimulus
Goldberg-BI-2536-Dd2-pol-delta-cloneAG8	BI-2536	36919909		Dd2-polδ	Goldberg	Pf3D7_12_v3	1109255	MRL1085	PF3D7_1227400	conserved Plasmodium protein, unknown function	3861.46	C	T	SNP	missense_variant	MISSENSE	Gaa/Aaa	p.Glu1139Lys/c.3415G>A	clonal	Core	Yes	lowcomplexity	No	NA	NA	GO:0031499;GO:0005730	TRAMP complex;nucleolus	GO:0004652	polynucleotide adenylyltransferase activity	GO:0071044;GO:0071050	histone mRNA catabolic process;sno(s)RNA polyadenylation
Goldberg-BI-2536-Dd2-pol-delta-cloneAG8	BI-2536	36919909		Dd2-polδ	Goldberg	Pf3D7_12_v3	1382324	MRL1086	PF3D7_1233400	conserved Plasmodium membrane protein, unknown function	4158.46	C	T	SNP	missense_variant	MISSENSE	Gaa/Aaa	p.Glu19Lys/c.55G>A	clonal	Core	Yes	No	No	NA	NA
Goldberg-BI-2536-Dd2-pol-delta-cloneAG8	BI-2536	36919909		Dd2-polδ	Goldberg	Pf3D7_12_v3	1505087	MRL1087			4388.46	G	T	SNP	intergenic_region			n.1505087G>T	clonal	NA	No	No	No	NA	NA
Goldberg-BI-2536-Dd2-pol-delta-cloneAG8	BI-2536	36919909		Dd2-polδ	Goldberg	Pf3D7_12_v3	1580062	MRL1088	PF3D7_1237900	conserved Plasmodium protein, unknown function	11550.1	A	G	SNP	missense_variant	MISSENSE	gAt/gGt	p.Asp961Gly/c.2882A>G	clonal	Core	Yes	No	No	NA	NA
Goldberg-BI-2536-Dd2-pol-delta-cloneAG8	BI-2536	36919909		Dd2-polδ	Goldberg	Pf3D7_12_v3	1621065	MRL1089			6449.46	A	C	SNP	intergenic_region			n.1621065A>C	clonal	NA	No	lowcomplexity	three_prime_UTR	PF3D7_1239000	HD superfamily phosphohydrolase protein, putative
Goldberg-BI-2536-Dd2-pol-delta-cloneAG8	BI-2536	36919909		Dd2-polδ	Goldberg	Pf3D7_12_v3	2104213	MRL1090	PF3D7_1251600	conserved Plasmodium protein, unknown function	5447.46	G	A	SNP	missense_variant	MISSENSE	aGa/aAa	p.Arg366Lys/c.1097G>A	clonal	Core	Yes	No	No	NA	NA	GO:0005634	nucleus
Goldberg-BI-2536-Dd2-pol-delta-cloneAG8	BI-2536	36919909		Dd2-polδ	Goldberg	Pf3D7_13_v3	927921	MRL1091	PF3D7_1322100	histone-lysine N-methyltransferase SET2	13156.5	A	C	SNP	intron_variant			c.6719+19A>C	clonal	Core	No	No	No	NA	NA	GO:0000785;GO:0005694;GO:0034399;GO:0005634	chromatin;chromosome;nuclear periphery;nucleus	GO:0003682;GO:0046975;GO:0018024;GO:0031493;GO:0005515	chromatin binding;histone methyltransferase activity (H3-K36 specific);histone-lysine N-methyltransferase activity;nucleosomal histone binding;protein binding	GO:0020033;GO:0010452;GO:0097198;GO:0006355	antigenic variation;histone H3-K36 methylation;histone H3-K36 trimethylation;regulation of transcription, DNA-templated
Goldberg-BI-2536-Dd2-pol-delta-cloneAG8	BI-2536	36919909		Dd2-polδ	Goldberg	Pf3D7_13_v3	1792672	MRL1092	PF3D7_1344700	conserved Plasmodium protein, unknown function	4968.15	A	T	SNP	missense_variant	MISSENSE	Ttg/Atg	p.Leu699Met/c.2095T>A	clonal	Core	Yes	No	No	NA	NA
Goldberg-BI-2536-Dd2-pol-delta-cloneAG8	BI-2536	36919909		Dd2-polδ	Goldberg	Pf3D7_14_v3	304441	MRL1093	PF3D7_1408200	AP2 domain transcription factor AP2-G2, putative	3120.11	T	G	SNP	missense_variant	MISSENSE	Aat/Cat	p.Asn465His/c.1393A>C	clonal	Core	Yes	lowcomplexity	No	NA	NA	GO:0000792;GO:0005634	heterochromatin;nucleus	GO:0003700;GO:0005515;GO:0043565	DNA-binding transcription factor activity;protein binding;sequence-specific DNA binding	GO:0006355	regulation of transcription, DNA-templated
Goldberg-BI-2536-Dd2-pol-delta-cloneAG8	BI-2536	36919909		Dd2-polδ	Goldberg	Pf3D7_14_v3	720612	MRL1094	PF3D7_1417400	rap guanine nucleotide exchange factor, putative, pseudogene	5739.46	A	T	SNP	missense_variant	MISSENSE	Ata/Tta	p.Ile1774Leu/c.5320A>T	clonal	Core	Yes	lowcomplexity	No	NA	NA
Goldberg-BI-2536-Dd2-pol-delta-cloneAG8	BI-2536	36919909		Dd2-polδ	Goldberg	Pf3D7_14_v3	1008903	MRL1095			7785.46	A	C	SNP	intergenic_region			n.1008903A>C	clonal	NA	No	No	five_prime_UTR	PF3D7_1425800	conserved Plasmodium protein, unknown function
Goldberg-BI-2536-Dd2-pol-delta-cloneAG8	BI-2536	36919909		Dd2-polδ	Goldberg	Pf3D7_14_v3	1261711	MRL1096	PF3D7_1432100	voltage-dependent anion-selective channel protein, putative	8302.46	G	A	SNP	missense_variant	MISSENSE	Gaa/Aaa	p.Glu101Lys/c.301G>A	clonal	Core	Yes	No	No	NA	NA	GO:0071944;GO:0005741;GO:0005739;GO:0005634;GO:0020005	cell periphery;mitochondrial outer membrane;mitochondrion;nucleus;symbiont-containing vacuole membrane	GO:0008308	voltage-gated anion channel activity
Goldberg-BI-2536-Dd2-pol-delta-cloneAG8	BI-2536	36919909		Dd2-polδ	Goldberg	Pf3D7_14_v3	2651398	MRL1097	PF3D7_1465500	potassium channel K2	3042.15	C	A	SNP	stop_gained	NONSENSE	tCa/tAa	p.Ser215*/c.644C>A	clonal	Core	Yes	No	No	NA	NA	GO:0016021;GO:0005886	integral component of membrane;plasma membrane	GO:0005267;GO:0005249	potassium channel activity;voltage-gated potassium channel activity	GO:0071805	potassium ion transmembrane transport
Goldberg-BI-2536-Dd2-pol-delta-cloneBB5	BI-2536	36919909		Dd2-polδ	Goldberg	Pf3D7_02_v3	436208	MRL1098	PF3D7_0210700	syntaxin, Qa-SNARE family	2287.15	G	T	SNP	missense_variant	MISSENSE	aaG/aaT	p.Lys53Asn/c.159G>T	clonal	Core	Yes	No	No	NA	NA	GO:0031201;GO:0012505;GO:0016021;GO:0005886	SNARE complex;endomembrane system;integral component of membrane;plasma membrane	GO:0005484;GO:0000149	SNAP receptor activity;SNARE binding	GO:0006887;GO:0006886;GO:0048278;GO:0006906;GO:0016192	exocytosis;intracellular protein transport;vesicle docking;vesicle fusion;vesicle-mediated transport
Goldberg-BI-2536-Dd2-pol-delta-cloneBB5	BI-2536	36919909		Dd2-polδ	Goldberg	Pf3D7_02_v3	460451	MRL1099	PF3D7_0211400	beta-ketoacyl-ACP synthase III	7993.15	C	T	SNP	missense_variant	MISSENSE	aGt/aAt	p.Ser150Asn/c.449G>A	clonal	Core	Yes	No	No	NA	NA	GO:0020011	apicoplast	GO:0033818;GO:0005504	beta-ketoacyl-acyl-carrier-protein synthase III activity;fatty acid binding	GO:0006633;GO:0006631	fatty acid biosynthetic process;fatty acid metabolic process
Goldberg-BI-2536-Dd2-pol-delta-cloneBB5	BI-2536	36919909		Dd2-polδ	Goldberg	Pf3D7_05_v3	398211	MRL1100	PF3D7_0509400	RNA polymerase I	4552.15	G	A	SNP	missense_variant	MISSENSE	Ctt/Ttt	p.Leu263Phe/c.787C>T	clonal	Core	Yes	No	No	NA	NA	GO:0005736;GO:0005730	RNA polymerase I complex;nucleolus
Goldberg-BI-2536-Dd2-pol-delta-cloneBB5	BI-2536	36919909		Dd2-polδ	Goldberg	Pf3D7_05_v3	407085	MRL1101	PF3D7_0509700	conserved Plasmodium protein, unknown function	896.11	T	G	SNP	missense_variant	MISSENSE	Aaa/Caa	p.Lys143Gln/c.427A>C	clonal	Core	Yes	lowcomplexity	No	NA	NA
Goldberg-BI-2536-Dd2-pol-delta-cloneBB5	BI-2536	36919909		Dd2-polδ	Goldberg	Pf3D7_05_v3	590571	MRL1102	PF3D7_0514000	tubulin--tyrosine ligase, putative	1694.15	C	T	SNP	missense_variant	MISSENSE	aGa/aAa	p.Arg18Lys/c.53G>A	clonal	Core	Yes	No	No	NA	NA	GO:0005929;GO:0005739	cilium;mitochondrion	GO:0015631;GO:0070740	tubulin binding;tubulin-glutamic acid ligase activity	GO:0000226;GO:0018095	microtubule cytoskeleton organization;protein polyglutamylation
Goldberg-BI-2536-Dd2-pol-delta-cloneBB5	BI-2536	36919909		Dd2-polδ	Goldberg	Pf3D7_05_v3	1180260	MRL1103			1437.11	AAAATAAAT	A	INDEL	intergenic_region			n.1180261_1180268delAAATAAAT	clonal	NA	No	lowcomplexity	three_prime_UTR	PF3D7_0528800	nucleolar preribosomal GTPase, putative
Goldberg-BI-2536-Dd2-pol-delta-cloneBB5	BI-2536	36919909		Dd2-polδ	Goldberg	Pf3D7_06_v3	396434	MRL1104	PF3D7_0609300	conserved Plasmodium protein, unknown function	6061.15	C	A	SNP	missense_variant	MISSENSE	Cat/Aat	p.His65Asn/c.193C>A	clonal	Core	Yes	No	No	NA	NA
Goldberg-BI-2536-Dd2-pol-delta-cloneBB5	BI-2536	36919909		Dd2-polδ	Goldberg	Pf3D7_06_v3	438790	MRL1105	PF3D7_0610200	RNA-binding protein 25, putative	1215.15	C	T	SNP	missense_variant	MISSENSE	Gat/Aat	p.Asp586Asn/c.1756G>A	clonal	Core	Yes	lowcomplexity	No	NA	NA	GO:0005634	nucleus
Goldberg-BI-2536-Dd2-pol-delta-cloneBB5	BI-2536	36919909		Dd2-polδ	Goldberg	Pf3D7_07_v3	268694	MRL1106			924.15	T	C	SNP	intergenic_region			n.268694T>C	clonal	NA	No	No	No	NA	NA
Goldberg-BI-2536-Dd2-pol-delta-cloneBB5	BI-2536	36919909		Dd2-polδ	Goldberg	Pf3D7_07_v3	465938	MRL1107	PF3D7_0710200	conserved Plasmodium protein, unknown function	2476.15	A	T	SNP	missense_variant	MISSENSE	aAt/aTt	p.Asn945Ile/c.2834A>T	clonal	Core	Yes	lowcomplexity	No	NA	NA	GO:0005634	nucleus
Goldberg-BI-2536-Dd2-pol-delta-cloneBB5	BI-2536	36919909		Dd2-polδ	Goldberg	Pf3D7_07_v3	991013	MRL1108	PF3D7_0723700	metallo-hydrolase/oxidoreductase, putative	6882.15	G	T	SNP	missense_variant	MISSENSE	Gat/Tat	p.Asp957Tyr/c.2869G>T	clonal	Core	Yes	No	No	NA	NA	GO:0020011;GO:0005634	apicoplast;nucleus	GO:0042781	3'-tRNA processing endoribonuclease activity	GO:0034414	tRNA 3'-trailer cleavage, endonucleolytic
Goldberg-BI-2536-Dd2-pol-delta-cloneBB5	BI-2536	36919909		Dd2-polδ	Goldberg	Pf3D7_08_v3	308402	MRL1109	PF3D7_0805500	conserved Plasmodium protein, unknown function	1292.15	T	G	SNP	missense_variant	MISSENSE	Aaa/Caa	p.Lys50Gln/c.148A>C	clonal	Core	Yes	lowcomplexity	No	NA	NA
Goldberg-BI-2536-Dd2-pol-delta-cloneBB5	BI-2536	36919909		Dd2-polδ	Goldberg	Pf3D7_09_v3	899895	MRL1110	PF3D7_0922100	ubiquitin-like protein, putative	8230.15	T	G	SNP	missense_variant	MISSENSE	Ttt/Gtt	p.Phe1437Val/c.4309T>G	clonal	Core	Yes	No	No	NA	NA	GO:0005829	cytosol	GO:0031593	polyubiquitin modification-dependent protein binding	GO:0006511	ubiquitin-dependent protein catabolic process
Goldberg-BI-2536-Dd2-pol-delta-cloneBB5	BI-2536	36919909		Dd2-polδ	Goldberg	Pf3D7_10_v3	465124	MRL1111	PF3D7_1012000	RING zinc finger protein, putative	8388.15	T	G	SNP	missense_variant	MISSENSE	Tat/Gat	p.Tyr440Asp/c.1318T>G	clonal	Core	Yes	No	No	NA	NA			GO:0000976	transcription cis-regulatory region binding	GO:0045944	positive regulation of transcription by RNA polymerase II
Goldberg-BI-2536-Dd2-pol-delta-cloneBB5	BI-2536	36919909		Dd2-polδ	Goldberg	Pf3D7_10_v3	990470	MRL1112			1720.15	A	T	SNP	intergenic_region			n.990470A>T	clonal	NA	No	lowcomplexity	No	NA	NA
Goldberg-BI-2536-Dd2-pol-delta-cloneBB5	BI-2536	36919909		Dd2-polδ	Goldberg	Pf3D7_10_v3	1087622	MRL1113			6057.15	C	A	SNP	intergenic_region			n.1087622C>A	clonal	NA	No	lowcomplexity	No	NA	NA
Goldberg-BI-2536-Dd2-pol-delta-cloneBB5	BI-2536	36919909		Dd2-polδ	Goldberg	Pf3D7_10_v3	1139071	MRL1114	PF3D7_1027200	mitochondrial ribosomal protein S22 precursor, putative	11615.1	G	A	SNP	missense_variant	MISSENSE	cGa/cAa	p.Arg357Gln/c.1070G>A	clonal	Core	Yes	No	No	NA	NA	GO:0005739	mitochondrion			GO:0032543	mitochondrial translation
Goldberg-BI-2536-Dd2-pol-delta-cloneBB5	BI-2536	36919909		Dd2-polδ	Goldberg	Pf3D7_11_v3	780444	MRL1115	PF3D7_1120600	DDRGK domain-containing protein, putative	4470.15	T	G	SNP	synonymous_variant	SILENT	atA/atC	p.Ile1004Ile/c.3012A>C	clonal	Core	Yes	No	No	NA	NA
Goldberg-BI-2536-Dd2-pol-delta-cloneBB5	BI-2536	36919909		Dd2-polδ	Goldberg	Pf3D7_11_v3	1779126	MRL1116			1305.15	T	C	SNP	intergenic_region			n.1779126T>C	clonal	NA	No	lowcomplexity	five_prime_UTR	PF3D7_1144900	ras-related protein Rab-6
Goldberg-BI-2536-Dd2-pol-delta-cloneBB5	BI-2536	36919909		Dd2-polδ	Goldberg	Pf3D7_12_v3	117784	MRL1117			1463.15	T	A	SNP	intergenic_region			n.117784T>A	clonal	NA	No	lowcomplexity	five_prime_UTR	PF3D7_1202200	mitochondrial phosphate carrier protein
Goldberg-BI-2536-Dd2-pol-delta-cloneBB5	BI-2536	36919909		Dd2-polδ	Goldberg	Pf3D7_12_v3	908661	MRL1118	PF3D7_1222600	AP2 domain transcription factor AP2-G	2751.15	G	T	SNP	stop_gained	NONSENSE	Gaa/Taa	p.Glu487*/c.1459G>T	clonal	Core	Yes	lowcomplexity	No	NA	NA	GO:0005634	nucleus	GO:0001216;GO:0005515;GO:0043565	DNA-binding transcription activator activity;protein binding;sequence-specific DNA binding	GO:0009410	response to xenobiotic stimulus
Goldberg-BI-2536-Dd2-pol-delta-cloneBB5	BI-2536	36919909		Dd2-polδ	Goldberg	Pf3D7_12_v3	1148275	MRL1119	PF3D7_1228300	NIMA related kinase 1	3374.15	G	A	SNP	synonymous_variant	SILENT	gaG/gaA	p.Glu55Glu/c.165G>A	clonal	Core	Yes	No	No	NA	NA	GO:0005634	nucleus			GO:0000278;GO:0006468;GO:0009410	mitotic cell cycle;protein phosphorylation;response to xenobiotic stimulus
Goldberg-BI-2536-Dd2-pol-delta-cloneBB5	BI-2536	36919909		Dd2-polδ	Goldberg	Pf3D7_13_v3	1577020	MRL1120			2818.15	T	A	SNP	intergenic_region			n.1577020T>A	clonal	NA	No	lowcomplexity	No	NA	NA
Goldberg-BI-2536-Dd2-pol-delta-cloneBB5	BI-2536	36919909		Dd2-polδ	Goldberg	Pf3D7_13_v3	2668489	MRL1121	PF3D7_1366800	phosphatidylserine synthase, putative	1722.11	AAAAATAAAAAAT	A	INDEL	intron_variant			c.1000-29_1000-18delATTTTTTATTTT	clonal	Core	No	lowcomplexity	three_prime_UTR	PF3D7_1366700	conserved Plasmodium protein, unknown function	GO:0005783;GO:0016020	endoplasmic reticulum;membrane	GO:0016780;GO:0005515	phosphotransferase activity, for other substituted phosphate groups;protein binding	GO:0006659	phosphatidylserine biosynthetic process
Goldberg-BI-2536-Dd2-pol-delta-cloneBB5	BI-2536	36919909		Dd2-polδ	Goldberg	Pf3D7_13_v3	2678292	MRL1122			2016.15	G	A	SNP	intergenic_region			n.2678292G>A	clonal	NA	No	lowcomplexity	three_prime_UTR	PF3D7_1367000	suppressor of kinetochore protein 1, putative
Goldberg-BI-2536-Dd2-pol-delta-cloneBB5	BI-2536	36919909		Dd2-polδ	Goldberg	Pf3D7_13_v3	2678299	MRL1123			2285.15	C	T	SNP	intergenic_region			n.2678299C>T	clonal	NA	No	No	three_prime_UTR	PF3D7_1366900	conserved protein, unknown function
Goldberg-BI-2536-Dd2-pol-delta-cloneBB5	BI-2536	36919909		Dd2-polδ	Goldberg	Pf3D7_13_v3	2678300	MRL1124			2285.15	T	A	SNP	intergenic_region			n.2678300T>A	clonal	NA	No	No	three_prime_UTR	PF3D7_1366900	conserved protein, unknown function
Goldberg-BI-2536-Dd2-pol-delta-cloneBB5	BI-2536	36919909		Dd2-polδ	Goldberg	Pf3D7_14_v3	1551504	MRL1125	PF3D7_1438400	metacaspase-2	2312.15	G	A	SNP	synonymous_variant	SILENT	aaG/aaA	p.Lys497Lys/c.1491G>A	clonal	Core	Yes	No	No	NA	NA	GO:0005737	cytoplasm	GO:0008234;GO:0008233	cysteine-type peptidase activity;peptidase activity	GO:0006915;GO:0006508;GO:0009410	apoptotic process;proteolysis;response to xenobiotic stimulus
Goldberg-BI-2536-Dd2-pol-delta-cloneBB5	BI-2536	36919909		Dd2-polδ	Goldberg	Pf3D7_14_v3	1618780	MRL1126			1012.15	G	A	SNP	intergenic_region			n.1618780G>A	clonal	NA	No	lowcomplexity	five_prime_UTR	PF3D7_1439800	vesicle-associated membrane protein, putative
Goldberg-BI-2536-Dd2-pol-delta-cloneBB5	BI-2536	36919909		Dd2-polδ	Goldberg	Pf3D7_14_v3	3040971	MRL1127	PF3D7_1474300	DNA repair metallo-beta-lactamase protein, putative	4156.15	C	A	SNP	intron_variant			c.98-104C>A	clonal	Core	No	No	No	NA	NA			GO:0035312;GO:0003684	5'-3' exodeoxyribonuclease activity;damaged DNA binding	GO:0006303;GO:0036297;GO:0031848	double-strand break repair via nonhomologous end joining;interstrand cross-link repair;protection from non-homologous end joining at telomere
Goldberg-BI-2536-Dd2-pol-delta-cloneBB5	BI-2536	36919909		Dd2-polδ	Goldberg	Pf3D7_14_v3	3246736	MRL1128			2862.15	T	C	SNP	intergenic_region			n.3246736T>C	clonal	NA	No	No	No	NA	NA
Goldberg-BI-2536-Dd2-pol-delta-cloneBE11	BI-2536	36919909		Dd2-polδ	Goldberg	Pf3D7_01_v3	119676	MRL1129	PF3D7_0102600	serine/threonine protein kinase, FIKK family	9468.15	C	A	SNP	missense_variant	MISSENSE	Ggt/Tgt	p.Gly470Cys/c.1408G>T	clonal	Core	Yes	No	No	NA	NA	GO:0020036;GO:0005737;GO:0005634	Maurer's cleft;cytoplasm;nucleus	GO:0004674	protein serine/threonine kinase activity	GO:0035556;GO:0044003;GO:0006468	intracellular signal transduction;modulation by symbiont of host process;protein phosphorylation
Goldberg-BI-2536-Dd2-pol-delta-cloneBE11	BI-2536	36919909		Dd2-polδ	Goldberg	Pf3D7_01_v3	240838	MRL1130	PF3D7_0105700	asparagine-rich antigen Pfa35-2	4704.15	A	C	SNP	missense_variant	MISSENSE	Aaa/Caa	p.Lys725Gln/c.2173A>C	clonal	Core	Yes	No	No	NA	NA	GO:0048188;GO:0005634	Set1C/COMPASS complex;nucleus	GO:0003729	mRNA binding	GO:0051568	histone H3-K4 methylation
Goldberg-BI-2536-Dd2-pol-delta-cloneBE11	BI-2536	36919909		Dd2-polδ	Goldberg	Pf3D7_02_v3	360126	MRL1131			796.11	ACTTTTATTCTTTTATT	A	INDEL	intergenic_region			n.360127_360142delCTTTTATTCTTTTATT	clonal	NA	No	lowcomplexity	No	NA	NA
Goldberg-BI-2536-Dd2-pol-delta-cloneBE11	BI-2536	36919909		Dd2-polδ	Goldberg	Pf3D7_02_v3	399121	MRL1132			669.13	AATAATATAATATAAT	A	INDEL	intergenic_region			n.399122_399136delATAATATAATATAAT	clonal	NA	No	lowcomplexity	five_prime_UTR	PF3D7_0209600	transporter, putative
Goldberg-BI-2536-Dd2-pol-delta-cloneBE11	BI-2536	36919909		Dd2-polδ	Goldberg	Pf3D7_02_v3	399165	MRL1133			677.11	TATAATAA	T	INDEL	intergenic_region			n.399166_399172delATAATAA	clonal	NA	No	lowcomplexity	five_prime_UTR	PF3D7_0209600	transporter, putative
Goldberg-BI-2536-Dd2-pol-delta-cloneBE11	BI-2536	36919909		Dd2-polδ	Goldberg	Pf3D7_02_v3	548797	MRL1134	PF3D7_0213600	conserved Plasmodium protein, unknown function	3465.15	G	A	SNP	intron_variant			c.6050+64C>T	clonal	Core	No	lowcomplexity	No	NA	NA	GO:0005634	nucleus
Goldberg-BI-2536-Dd2-pol-delta-cloneBE11	BI-2536	36919909		Dd2-polδ	Goldberg	Pf3D7_04_v3	324280	MRL1135	PF3D7_0406100	V-type proton ATPase subunit B	28901.2	C	T	SNP	missense_variant	MISSENSE	Gga/Aga	p.Gly158Arg/c.472G>A	clonal	Core	Yes	No	No	NA	NA	GO:0071944;GO:0020020;GO:0005634	cell periphery;food vacuole;nucleus	GO:0005515;GO:0046961	protein binding;proton-transporting ATPase activity, rotational mechanism	GO:0070070;GO:0007035	proton-transporting V-type ATPase complex assembly;vacuolar acidification
Goldberg-BI-2536-Dd2-pol-delta-cloneBE11	BI-2536	36919909		Dd2-polδ	Goldberg	Pf3D7_04_v3	636319	MRL1136	PF3D7_0414100	conserved Plasmodium membrane protein, unknown function	842.11	G	GCACATTTTCCACATTTTCCACATTTTC	INDEL	inframe_insertion		gtg/gtgGAAAATGTGGAAAATGTGGAAAATGTG	p.Val862_Gln863insGluAsnValGluAsnValGluAsnVal/c.2586_2587insGAAAATGTGGAAAATGTGGAAAATGTG	clonal	Core	Yes	lowcomplexity	No	NA	NA	GO:0020011	apicoplast
Goldberg-BI-2536-Dd2-pol-delta-cloneBE11	BI-2536	36919909		Dd2-polδ	Goldberg	Pf3D7_04_v3	833729	MRL1137			1408.15	A	G	SNP	intergenic_region			n.833729A>G	clonal	NA	No	lowcomplexity	five_prime_UTR	PF3D7_0418600	regulator of chromosome condensation, putative
Goldberg-BI-2536-Dd2-pol-delta-cloneBE11	BI-2536	36919909		Dd2-polδ	Goldberg	Pf3D7_05_v3	99646	MRL1138	PF3D7_0502000	vacuolar protein sorting-associated protein 11, putative	1584.15	A	C	SNP	missense_variant	MISSENSE	Aaa/Caa	p.Lys524Gln/c.1570A>C	clonal	Core	Yes	lowcomplexity	No	NA	NA	GO:0030897;GO:0005768;GO:0016020;GO:0005634	HOPS complex;endosome;membrane;nucleus	GO:0030674;GO:0008270	protein-macromolecule adaptor activity;zinc ion binding	GO:0007032;GO:0006886;GO:0035542;GO:0007033;GO:0006904;GO:0016192	endosome organization;intracellular protein transport;regulation of SNARE complex assembly;vacuole organization;vesicle docking involved in exocytosis;vesicle-mediated transport
Goldberg-BI-2536-Dd2-pol-delta-cloneBE11	BI-2536	36919909		Dd2-polδ	Goldberg	Pf3D7_05_v3	332691	MRL1139	PF3D7_0508100	SET domain protein, putative	4944.15	G	T	SNP	missense_variant	MISSENSE	Gat/Tat	p.Asp338Tyr/c.1012G>T	clonal	Core	Yes	lowcomplexity	No	NA	NA	GO:0005634	nucleus
Goldberg-BI-2536-Dd2-pol-delta-cloneBE11	BI-2536	36919909		Dd2-polδ	Goldberg	Pf3D7_05_v3	359521	MRL1140	PF3D7_0508700	pre-mRNA-processing ATP-dependent RNA helicase PRP5, putative	2407.15	G	A	SNP	missense_variant	MISSENSE	Gaa/Aaa	p.Glu421Lys/c.1261G>A	clonal	Core	Yes	No	No	NA	NA	GO:0005634	nucleus	GO:0008186;GO:0003724	ATP-dependent activity, acting on RNA;RNA helicase activity	GO:0000398	mRNA splicing, via spliceosome
Goldberg-BI-2536-Dd2-pol-delta-cloneBE11	BI-2536	36919909		Dd2-polδ	Goldberg	Pf3D7_06_v3	114621	MRL1141	PF3D7_0602700	conserved Plasmodium protein, unknown function	2211.15	C	A	SNP	stop_gained	NONSENSE	Gaa/Taa	p.Glu202*/c.604G>T	clonal	Core	Yes	No	No	NA	NA
Goldberg-BI-2536-Dd2-pol-delta-cloneBE11	BI-2536	36919909		Dd2-polδ	Goldberg	Pf3D7_06_v3	292051	MRL1142			2007.11	G	GA	INDEL	intergenic_region			n.292051_292052insA	clonal	NA	No	lowcomplexity	five_prime_UTR	PF3D7_0606900	glutaredoxin-like protein
Goldberg-BI-2536-Dd2-pol-delta-cloneBE11	BI-2536	36919909		Dd2-polδ	Goldberg	Pf3D7_06_v3	580292	MRL1143	PF3D7_0613900	myosin E, putative	5389.15	A	C	SNP	missense_variant	MISSENSE	Tta/Gta	p.Leu1869Val/c.5605T>G	clonal	Core	Yes	lowcomplexity	No	NA	NA	GO:0015629;GO:0045178;GO:0005737;GO:0005829;GO:0016459;GO:0005634;GO:0031982	actin cytoskeleton;basal part of cell;cytoplasm;cytosol;myosin complex;nucleus;vesicle	GO:0005524;GO:0003779;GO:0051015;GO:0030898;GO:0000146	ATP binding;actin binding;actin filament binding;actin-dependent ATPase activity;microfilament motor activity	GO:0007015;GO:0048870;GO:0030050	actin filament organization;cell motility;vesicle transport along actin filament
Goldberg-BI-2536-Dd2-pol-delta-cloneBE11	BI-2536	36919909		Dd2-polδ	Goldberg	Pf3D7_07_v3	832932	MRL1144			4529.15	C	T	SNP	intergenic_region			n.832932C>T	clonal	NA	No	No	five_prime_UTR	PF3D7_0718700	conserved Plasmodium membrane protein, unknown function
Goldberg-BI-2536-Dd2-pol-delta-cloneBE11	BI-2536	36919909		Dd2-polδ	Goldberg	Pf3D7_08_v3	215064	MRL1145	PF3D7_0803400	DNA repair and recombination protein RAD54, putative	12425.1	C	T	SNP	missense_variant	MISSENSE	gCt/gTt	p.Ala938Val/c.2813C>T	clonal	Core	Yes	No	No	NA	NA	GO:0005634	nucleus	GO:0015616;GO:0003684	DNA translocase activity;damaged DNA binding	GO:0006310;GO:0000724;GO:0045003;GO:0007131	DNA recombination;double-strand break repair via homologous recombination;double-strand break repair via synthesis-dependent strand annealing;reciprocal meiotic recombination
Goldberg-BI-2536-Dd2-pol-delta-cloneBE11	BI-2536	36919909		Dd2-polδ	Goldberg	Pf3D7_08_v3	335325	MRL1146	PF3D7_0806200	Dpy-19-like C-mannosyltransferase, putative	3169.1	A	AAAT	INDEL	disruptive_inframe_insertion		ata/aATAta	p.Asn302dup/c.905_907dupATA	clonal	Core	Yes	lowcomplexity	No	NA	NA	GO:0005783;GO:0005637	endoplasmic reticulum;nuclear inner membrane	GO:0000030	mannosyltransferase activity	GO:0035891;GO:0097502;GO:0018103;GO:0018406	exit from host cell;mannosylation;protein C-linked glycosylation;protein C-linked glycosylation via 2'-alpha-mannosyl-L-tryptophan
Goldberg-BI-2536-Dd2-pol-delta-cloneBE11	BI-2536	36919909		Dd2-polδ	Goldberg	Pf3D7_08_v3	547796	MRL1147			2387.06	GTATATATATATATATATATATATATATATATATA	G	INDEL	intergenic_region			n.547797_547830delTATATATATATATATATATATATATATATATATA	clonal	NA	No	lowcomplexity	No	NA	NA
Goldberg-BI-2536-Dd2-pol-delta-cloneBE11	BI-2536	36919909		Dd2-polδ	Goldberg	Pf3D7_08_v3	819600	MRL1148			2020.11	C	CT	INDEL	intergenic_region			n.819600_819601insT	clonal	NA	No	lowcomplexity	five_prime_UTR	PF3D7_0818000	U4/U6.U5 small nuclear ribonucleoprotein, putative
Goldberg-BI-2536-Dd2-pol-delta-cloneBE11	BI-2536	36919909		Dd2-polδ	Goldberg	Pf3D7_08_v3	1014702	MRL1149	PF3D7_0823000	serine/threonine protein kinase VPS15, putative	2032.15	T	A	SNP	missense_variant	MISSENSE	Aat/Tat	p.Asn742Tyr/c.2224A>T	clonal	Core	Yes	lowcomplexity	No	NA	NA	GO:1903561;GO:0005770;GO:0071561;GO:0034271;GO:0034272	extracellular vesicle;late endosome;nucleus-vacuole junction;phosphatidylinositol 3-kinase complex, class III, type I;phosphatidylinositol 3-kinase complex, class III, type II	GO:0004674	protein serine/threonine kinase activity	GO:0030242;GO:0045324;GO:0016236;GO:0036092;GO:0006468;GO:0006623	autophagy of peroxisome;late endosome to vacuole transport;macroautophagy;phosphatidylinositol-3-phosphate biosynthetic process;protein phosphorylation;protein targeting to vacuole
Goldberg-BI-2536-Dd2-pol-delta-cloneBE11	BI-2536	36919909		Dd2-polδ	Goldberg	Pf3D7_10_v3	679099	MRL1150			3443.11	C	CTGTTT	INDEL	intergenic_region			n.679099_679100insTGTTT	clonal	NA	No	lowcomplexity	No	NA	NA
Goldberg-BI-2536-Dd2-pol-delta-cloneBE11	BI-2536	36919909		Dd2-polδ	Goldberg	Pf3D7_10_v3	731148	MRL1151	PF3D7_1018300	peptidase, putative	10108.1	G	T	SNP	missense_variant	MISSENSE	aCc/aAc	p.Thr570Asn/c.1709C>A	clonal	Core	Yes	No	No	NA	NA
Goldberg-BI-2536-Dd2-pol-delta-cloneBE11	BI-2536	36919909		Dd2-polδ	Goldberg	Pf3D7_10_v3	813173	MRL1152	PF3D7_1020000	RNA-binding protein 34, putative	4433.11	C	CT	INDEL	frameshift_variant		aga/aAga	p.Arg64fs/c.190dupA	clonal	Core	Yes	lowcomplexity	No	NA	NA
Goldberg-BI-2536-Dd2-pol-delta-cloneBE11	BI-2536	36919909		Dd2-polδ	Goldberg	Pf3D7_11_v3	1645921	MRL1153	PF3D7_1141000	conserved Plasmodium protein, unknown function	2675.11	TA	T	INDEL	frameshift_variant		aaa/	p.Lys338fs/c.1014delA	clonal	Core	Yes	lowcomplexity	No	NA	NA
Goldberg-BI-2536-Dd2-pol-delta-cloneBE11	BI-2536	36919909		Dd2-polδ	Goldberg	Pf3D7_12_v3	870361	MRL1154	PF3D7_1221800	conserved protein, unknown function	5543.15	G	A	SNP	missense_variant	MISSENSE	Gaa/Aaa	p.Glu368Lys/c.1102G>A	clonal	Core	Yes	No	No	NA	NA	GO:0020011	apicoplast
Goldberg-BI-2536-Dd2-pol-delta-cloneBE11	BI-2536	36919909		Dd2-polδ	Goldberg	Pf3D7_12_v3	1324823	MRL1155	PF3D7_1231900	WD repeat-containing protein, putative	3906.15	G	A	SNP	synonymous_variant	SILENT	gaG/gaA	p.Glu948Glu/c.2844G>A	clonal	Core	Yes	No	No	NA	NA
Goldberg-BI-2536-Dd2-pol-delta-cloneBE11	BI-2536	36919909		Dd2-polδ	Goldberg	Pf3D7_12_v3	1405594	MRL1156	PF3D7_1233800	conserved protein, unknown function	3557.15	C	T	SNP	missense_variant	MISSENSE	aGa/aAa	p.Arg70Lys/c.209G>A	clonal	Core	Yes	No	No	NA	NA	GO:0005739	mitochondrion
Goldberg-BI-2536-Dd2-pol-delta-cloneBE11	BI-2536	36919909		Dd2-polδ	Goldberg	Pf3D7_13_v3	759976	MRL1157			1949.15	T	G	SNP	intergenic_region			n.759976T>G	clonal	NA	No	lowcomplexity	three_prime_UTR	PF3D7_1318400	structural maintenance of chromosomes protein 2, putative
Goldberg-BI-2536-Dd2-pol-delta-cloneBE11	BI-2536	36919909		Dd2-polδ	Goldberg	Pf3D7_13_v3	795020	MRL1158			2924.11	C	CAATTCAATTCAATTCAATTCAATTCAATTCAATTCAATTA	INDEL	intergenic_region			n.795020_795021insAATTCAATTCAATTCAATTCAATTCAATTCAATTCAATTA	clonal	NA	No	lowcomplexity	No	NA	NA
Goldberg-BI-2536-Dd2-pol-delta-cloneBE11	BI-2536	36919909		Dd2-polδ	Goldberg	Pf3D7_13_v3	841923	MRL1159	PF3D7_1320400	type I signal peptidase	6644.15	A	C	SNP	missense_variant	MISSENSE	atT/atG	p.Ile276Met/c.828T>G	clonal	Core	Yes	No	No	NA	NA	GO:0016234;GO:0005739	inclusion body;mitochondrion			GO:0009056;GO:0006465	catabolic process;signal peptide processing
Goldberg-BI-2536-Dd2-pol-delta-cloneBE11	BI-2536	36919909		Dd2-polδ	Goldberg	Pf3D7_13_v3	947565	MRL1160	PF3D7_1322300	conserved Plasmodium protein, unknown function	5009.15	T	A	SNP	missense_variant	MISSENSE	Act/Tct	p.Thr473Ser/c.1417A>T	clonal	Core	Yes	lowcomplexity	No	NA	NA	GO:0005634	nucleus
Goldberg-BI-2536-Dd2-pol-delta-cloneBE11	BI-2536	36919909		Dd2-polδ	Goldberg	Pf3D7_13_v3	1618276	MRL1161	PF3D7_1340600	RNA lariat debranching enzyme, putative	7544.15	C	T	SNP	missense_variant	MISSENSE	Gat/Aat	p.Asp485Asn/c.1453G>A	clonal	Core	Yes	No	No	NA	NA	GO:0005634	nucleus
Goldberg-BI-2536-Dd2-pol-delta-cloneBE11	BI-2536	36919909		Dd2-polδ	Goldberg	Pf3D7_13_v3	1867475	MRL1162	PF3D7_1346400	VPS13 domain-containing protein, putative	5942.15	A	C	SNP	missense_variant	MISSENSE	Aat/Cat	p.Asn4860His/c.14578A>C	clonal	Core	Yes	No	No	NA	NA	GO:0019898	extrinsic component of membrane			GO:0045053;GO:0006623	protein retention in Golgi apparatus;protein targeting to vacuole
Goldberg-BI-2536-Dd2-pol-delta-cloneBE11	BI-2536	36919909		Dd2-polδ	Goldberg	Pf3D7_14_v3	1209916	MRL1163	PF3D7_1430600	endonuclease/exonuclease/phosphatase family protein, putative	6737.15	T	G	SNP	stop_gained	NONSENSE	tTa/tGa	p.Leu840*/c.2519T>G	clonal	Core	Yes	No	No	NA	NA	GO:0005739;GO:0005634	mitochondrion;nucleus	GO:0003906;GO:0004536;GO:0008311;GO:0004528	DNA-(apurinic or apyrimidinic site) endonuclease activity;deoxyribonuclease activity;double-stranded DNA 3'-5' exodeoxyribonuclease activity;phosphodiesterase I activity	GO:0006284	base-excision repair
Goldberg-BI-2536-Dd2-pol-delta-cloneBE11	BI-2536	36919909		Dd2-polδ	Goldberg	Pf3D7_14_v3	2235932	MRL1164	PF3D7_1454400	aminopeptidase P	8603.15	G	A	SNP	missense_variant	MISSENSE	aGa/aAa	p.Arg597Lys/c.1790G>A	clonal	Core	Yes	No	No	NA	NA	GO:0005829;GO:0020020	cytosol;food vacuole	GO:0004177;GO:0070006;GO:0042803	aminopeptidase activity;metalloaminopeptidase activity;protein homodimerization activity	GO:0042540;GO:0006508	hemoglobin catabolic process;proteolysis
Goldberg-BI-2536-Dd2-poolA	BI-2536	36919909		Dd2	Goldberg	Pf3D7_05_v3	958766	MRL1165	PF3D7_0523000	multidrug resistance protein, MDR1	21847.9	G	T	SNP	missense_variant	MISSENSE	Ggt/Tgt	p.Gly293Cys/c.877G>T	clonal	Core	Yes	No	No	NA	NA	GO:0020020;GO:0005634	food vacuole;nucleus	GO:0042626;GO:0005515	ATPase-coupled transmembrane transporter activity;protein binding	GO:0042493;GO:0009410;GO:0055085	response to drug;response to xenobiotic stimulus;transmembrane transport
Goldberg-BI-2536-Dd2-poolA	BI-2536	36919909		Dd2	Goldberg	Pf3D7_08_v3	652311	MRL1166	PF3D7_0813200	CS domain protein, putative	548.36	A	ATTTTTTTTTT	INDEL	intron_variant			c.445+48_445+49insAAAAAAAAAA	clonal	Core	No	lowcomplexity	No	NA	NA	GO:0005737;GO:0044310	cytoplasm;osmiophilic body	GO:0051082	unfolded protein binding	GO:0032502;GO:0006457	developmental process;protein folding
Goldberg-BI-2536-Dd2-poolA	BI-2536	36919909		Dd2	Goldberg	Pf3D7_13_v3	426813	MRL1167	PF3D7_1309200	protein phosphatase PPM6, putative	560.38	T	TAAAAAAA	INDEL	splice_region_variant+intron_variant			c.2457+5_2457+6insAAAAAAA	clonal	Core	No	lowcomplexity	No	NA	NA	GO:0005737;GO:0005634;GO:0008287	cytoplasm;nucleus;protein serine/threonine phosphatase complex	GO:0004724;GO:0004722	magnesium-dependent protein serine/threonine phosphatase activity;protein serine/threonine phosphatase activity	GO:0006468	protein phosphorylation
Goldberg-BI-2536-Dd2-poolB	BI-2536	36919909		Dd2	Goldberg	Pf3D7_03_v3	97194	MRL1168	PF3D7_0301700	Plasmodium exported protein, unknown function	6278.88	G	T	SNP	missense_variant	MISSENSE	Cct/Act	p.Pro110Thr/c.328C>A	clonal	Core	Yes	No	No	NA	NA	GO:0020036;GO:1903561;GO:0043657;GO:0030430	Maurer's cleft;extracellular vesicle;host cell;host cell cytoplasm	GO:0005515	protein binding	GO:0044650	adhesion of symbiont to host cell
Goldberg-BI-2536-Dd2-poolB	BI-2536	36919909		Dd2	Goldberg	Pf3D7_05_v3	961014	MRL1169	PF3D7_0523000	multidrug resistance protein, MDR1	8112.33	A	T	SNP	missense_variant	MISSENSE	aAt/aTt	p.Asn1042Ile/c.3125A>T	clonal	Core	Yes	No	No	NA	NA	GO:0020020;GO:0005634	food vacuole;nucleus	GO:0042626;GO:0005515	ATPase-coupled transmembrane transporter activity;protein binding	GO:0042493;GO:0009410;GO:0055085	response to drug;response to xenobiotic stimulus;transmembrane transport
Goldberg-BI-2536-Dd2-poolB	BI-2536	36919909		Dd2	Goldberg	Pf3D7_13_v3	426813	MRL1170	PF3D7_1309200	protein phosphatase PPM6, putative	560.38	T	TAAAAAAA	INDEL	splice_region_variant+intron_variant			c.2457+5_2457+6insAAAAAAA	clonal	Core	No	lowcomplexity	No	NA	NA	GO:0005737;GO:0005634;GO:0008287	cytoplasm;nucleus;protein serine/threonine phosphatase complex	GO:0004724;GO:0004722	magnesium-dependent protein serine/threonine phosphatase activity;protein serine/threonine phosphatase activity	GO:0006468	protein phosphorylation
Goldberg-BI-2536-Dd2-poolB	BI-2536	36919909		Dd2	Goldberg	Pf3D7_14_v3	2605380	MRL1171	PF3D7_1464400	zinc finger protein, putative	501.09	G	GT	INDEL	intron_variant			c.1+30_1+31insA	clonal	Core	No	lowcomplexity	No	NA	NA
Goldberg-BI-2536-Dd2-poolD	BI-2536	36919909		Dd2	Goldberg	Pf3D7_05_v3	958766	MRL1172	PF3D7_0523000	multidrug resistance protein, MDR1	21847.9	G	T	SNP	missense_variant	MISSENSE	Ggt/Tgt	p.Gly293Cys/c.877G>T	clonal	Core	Yes	No	No	NA	NA	GO:0020020;GO:0005634	food vacuole;nucleus	GO:0042626;GO:0005515	ATPase-coupled transmembrane transporter activity;protein binding	GO:0042493;GO:0009410;GO:0055085	response to drug;response to xenobiotic stimulus;transmembrane transport
Goldberg-BI-2536-Dd2-poolD	BI-2536	36919909		Dd2	Goldberg	Pf3D7_09_v3	676245	MRL1173	PF3D7_0916200	conserved Plasmodium protein, unknown function	602.42	AT	A	INDEL	intron_variant			c.175-126delT	clonal	Core	No	lowcomplexity	No	NA	NA	GO:0020011	apicoplast	GO:0004526	ribonuclease P activity	GO:0001682	tRNA 5'-leader removal
Goldberg-BI-2536-Dd2-poolD	BI-2536	36919909		Dd2	Goldberg	Pf3D7_11_v3	1041324	MRL1174	PF3D7_1126700	autophagy-related protein 23, putative	1181.88	G	A	SNP	synonymous_variant	SILENT	aaC/aaT	p.Asn749Asn/c.2247C>T	clonal	Core	Yes	lowcomplexity	No	NA	NA	GO:0005813;GO:0005737	centrosome;cytoplasm	GO:0051959;GO:0008017	dynein light intermediate chain binding;microtubule binding	GO:0031122;GO:0030705	cytoplasmic microtubule organization;cytoskeleton-dependent intracellular transport
Goldberg-BI-2536-Dd2-poolD	BI-2536	36919909		Dd2	Goldberg	Pf3D7_13_v3	426813	MRL1175	PF3D7_1309200	protein phosphatase PPM6, putative	560.38	T	TAAAAAAA	INDEL	splice_region_variant+intron_variant			c.2457+5_2457+6insAAAAAAA	clonal	Core	No	lowcomplexity	No	NA	NA	GO:0005737;GO:0005634;GO:0008287	cytoplasm;nucleus;protein serine/threonine phosphatase complex	GO:0004724;GO:0004722	magnesium-dependent protein serine/threonine phosphatase activity;protein serine/threonine phosphatase activity	GO:0006468	protein phosphorylation
Winzeler-BMS983970-Dd2-bulk1	BMS983970	New Data		Dd2	Winzeler	Pf3D7_07_v3	381712	MRL1176	PF3D7_0708400	heat shock protein 90	1814.42	G	T	SNP	missense_variant	MISSENSE	Gcc/Tcc	p.Ala41Ser/c.121G>T	clonal	Core	Yes	No	No	NA	NA	GO:0009986;GO:0005737;GO:0005829;GO:1903561;GO:0020020;GO:0005634;GO:0048471;GO:0005886;GO:0032991	cell surface;cytoplasm;cytosol;extracellular vesicle;food vacuole;nucleus;perinuclear region of cytoplasm;plasma membrane;protein-containing complex	GO:0016887;GO:0003723;GO:0005515;GO:0051082	ATP hydrolysis activity;RNA binding;protein binding;unfolded protein binding	GO:0034605;GO:0006457;GO:0050821;GO:1901725	cellular response to heat;protein folding;protein stabilization;regulation of histone deacetylase activity
Winzeler-BMS983970-Dd2-bulk1	BMS983970	New Data		Dd2	Winzeler	Pf3D7_09_v3	679346	MRL1177	PF3D7_0916200	conserved Plasmodium protein, unknown function	856.42	C	T	SNP	missense_variant	MISSENSE	tCc/tTc	p.Ser1050Phe/c.3149C>T	clonal	Core	Yes	No	No	NA	NA	GO:0020011	apicoplast	GO:0004526	ribonuclease P activity	GO:0001682	tRNA 5'-leader removal
BMGF-Winzeler-080-3G7	MMV666080	New Data	1.72348	Dd2	Winzeler	Pf3D7_02_v3	54661	MRL4822	PF3D7_0200900	stevor, pseudogene	1030.37	T	C	SNP	synonymous_variant	SILENT	agA/agG	p.Arg163Arg/c.489A>G	clonal	Subtelomeric Hypervariable	Yes	No	No	NA	NA
BMGF-Winzeler-080-3G7	MMV666080	New Data	1.72348	Dd2	Winzeler	Pf3D7_03_v3	902933	MRL4823	PF3D7_0321600	ATP-dependent RNA helicase DDX42, putative	794.18	G	T	SNP	intron_variant			c.1856-84G>T	clonal	Core	No	lowcomplexity	No	NA	NA	GO:0005737;GO:0005634;GO:1990904	cytoplasm;nucleus;ribonucleoprotein complex	GO:0003723;GO:0003724	RNA binding;RNA helicase activity
BMGF-Winzeler-080-3G7	MMV666080	New Data	1.72348	Dd2	Winzeler	Pf3D7_03_v3	902937	MRL4824	PF3D7_0321600	ATP-dependent RNA helicase DDX42, putative	794.18	G	T	SNP	intron_variant			c.1856-80G>T	clonal	Core	No	lowcomplexity	No	NA	NA	GO:0005737;GO:0005634;GO:1990904	cytoplasm;nucleus;ribonucleoprotein complex	GO:0003723;GO:0003724	RNA binding;RNA helicase activity
BMGF-Winzeler-080-3G7	MMV666080	New Data	1.72348	Dd2	Winzeler	Pf3D7_09_v3	782736	MRL4825			662.99	AT	A	INDEL	intergenic_region			n.782737delT	clonal	NA	No	lowcomplexity	five_prime_UTR	PF3D7_0919000	nucleosome assembly protein
BMGF-Winzeler-080-3G7	MMV666080	New Data	1.72348	Dd2	Winzeler	Pf3D7_11_v3	2016390	MRL4826	PF3D7_1150100	rifin, pseudogene	994.18	A	G	SNP	synonymous_variant	SILENT	ttT/ttC	p.Phe40Phe/c.120T>C	clonal	Subtelomeric Hypervariable	Yes	No	No	NA	NA
BMGF-Winzeler-080-3G7	MMV666080	New Data	1.72348	Dd2	Winzeler	Pf3D7_13_v3	2701676	MRL4827	PF3D7_1367800	secreted ookinete protein, putative	17619.5	G	A	SNP	missense_variant	MISSENSE	aGt/aAt	p.Ser150Asn/c.449G>A	clonal	Core	Yes	lowcomplexity	No	NA	NA
BMGF-Winzeler-4539-1C4	MMV019719	29326268	2.79688	3D7	Winzeler	Pf3D7_04_v3	207709	MRL3844	PF3D7_0403700	pre-mRNA-splicing factor CLF1, putative	6347.78	CATATATATATATATATATAT	C	INDEL	intron_variant			c.1431+76_1431+95delATATATATATATATATATAT	clonal	Core	No	lowcomplexity	No	NA	NA	GO:0000974;GO:0071007;GO:0071004;GO:0071013;GO:0071014	Prp19 complex;U2-type catalytic step 2 spliceosome;U2-type prespliceosome;catalytic step 2 spliceosome;post-mRNA release spliceosomal complex	GO:0003723;GO:0003682	RNA binding;chromatin binding	GO:0006270;GO:0000354;GO:0000398;GO:0000245	DNA replication initiation;cis assembly of pre-catalytic spliceosome;mRNA splicing, via spliceosome;spliceosomal complex assembly
BMGF-Winzeler-4539-1C4	MMV019719	29326268	2.79688	3D7	Winzeler	Pf3D7_04_v3	254281	MRL3845	PF3D7_0404600	conserved Plasmodium membrane protein, unknown function	20135.5	A	T	SNP	missense_variant	MISSENSE	aAa/aTa	p.Lys2184Ile/c.6551A>T	clonal	Core	Yes	lowcomplexity	No	NA	NA
BMGF-Winzeler-4539-1C4	MMV019719	29326268	2.79688	3D7	Winzeler	Pf3D7_12_v3	1611521	MRL3846	PF3D7_1238800	acyl-CoA synthetase	31746.5	T	G	SNP	missense_variant	MISSENSE	Ttt/Gtt	p.Phe387Val/c.1159T>G	clonal	Core	Yes	No	No	NA	NA	GO:0005783;GO:0016020;GO:0005634	endoplasmic reticulum;membrane;nucleus	GO:0004467	long-chain fatty acid-CoA ligase activity	GO:0006631;GO:0009410	fatty acid metabolic process;response to xenobiotic stimulus
BMGF-Winzeler-4539-1D6	MMV019719	29326268	3.15625	3D7	Winzeler	Pf3D7_04_v3	207709	MRL3847	PF3D7_0403700	pre-mRNA-splicing factor CLF1, putative	6347.78	CATATATATATATATATATAT	C	INDEL	intron_variant			c.1431+76_1431+95delATATATATATATATATATAT	clonal	Core	No	lowcomplexity	No	NA	NA	GO:0000974;GO:0071007;GO:0071004;GO:0071013;GO:0071014	Prp19 complex;U2-type catalytic step 2 spliceosome;U2-type prespliceosome;catalytic step 2 spliceosome;post-mRNA release spliceosomal complex	GO:0003723;GO:0003682	RNA binding;chromatin binding	GO:0006270;GO:0000354;GO:0000398;GO:0000245	DNA replication initiation;cis assembly of pre-catalytic spliceosome;mRNA splicing, via spliceosome;spliceosomal complex assembly
BMGF-Winzeler-4539-1D6	MMV019719	29326268	3.15625	3D7	Winzeler	Pf3D7_04_v3	254281	MRL3848	PF3D7_0404600	conserved Plasmodium membrane protein, unknown function	20135.5	A	T	SNP	missense_variant	MISSENSE	aAa/aTa	p.Lys2184Ile/c.6551A>T	clonal	Core	Yes	lowcomplexity	No	NA	NA
BMGF-Winzeler-4539-1D6	MMV019719	29326268	3.15625	3D7	Winzeler	Pf3D7_12_v3	1611521	MRL3849	PF3D7_1238800	acyl-CoA synthetase	31746.5	T	G	SNP	missense_variant	MISSENSE	Ttt/Gtt	p.Phe387Val/c.1159T>G	clonal	Core	Yes	No	No	NA	NA	GO:0005783;GO:0016020;GO:0005634	endoplasmic reticulum;membrane;nucleus	GO:0004467	long-chain fatty acid-CoA ligase activity	GO:0006631;GO:0009410	fatty acid metabolic process;response to xenobiotic stimulus
BMGF-Winzeler-4539-1D6	MMV019719	29326268	3.15625	3D7	Winzeler	Pf3D7_12_v3	1964182	MRL3850	PF3D7_1247600	conserved Plasmodium protein, unknown function	2000.54	A	G	SNP	missense_variant	MISSENSE	tTt/tCt	p.Phe26Ser/c.77T>C	clonal	Core	Yes	No	No	NA	NA
BMGF-Winzeler-4539-2E4	MMV019719	29326268	2.96875	3D7	Winzeler	Pf3D7_04_v3	207709	MRL3851	PF3D7_0403700	pre-mRNA-splicing factor CLF1, putative	6347.78	CATATATATATATATATATAT	C	INDEL	intron_variant			c.1431+76_1431+95delATATATATATATATATATAT	clonal	Core	No	lowcomplexity	No	NA	NA	GO:0000974;GO:0071007;GO:0071004;GO:0071013;GO:0071014	Prp19 complex;U2-type catalytic step 2 spliceosome;U2-type prespliceosome;catalytic step 2 spliceosome;post-mRNA release spliceosomal complex	GO:0003723;GO:0003682	RNA binding;chromatin binding	GO:0006270;GO:0000354;GO:0000398;GO:0000245	DNA replication initiation;cis assembly of pre-catalytic spliceosome;mRNA splicing, via spliceosome;spliceosomal complex assembly
BMGF-Winzeler-4539-2E4	MMV019719	29326268	2.96875	3D7	Winzeler	Pf3D7_04_v3	254281	MRL3852	PF3D7_0404600	conserved Plasmodium membrane protein, unknown function	20135.5	A	T	SNP	missense_variant	MISSENSE	aAa/aTa	p.Lys2184Ile/c.6551A>T	clonal	Core	Yes	lowcomplexity	No	NA	NA
BMGF-Winzeler-4539-2E4	MMV019719	29326268	2.96875	3D7	Winzeler	Pf3D7_07_v3	916307	MRL3853			1209.16	G	GTA	INDEL	intergenic_region			n.916307_916308insTA	clonal	NA	No	lowcomplexity	five_prime_UTR	PF3D7_0721100	conserved protein, unknown function
BMGF-Winzeler-4539-2E4	MMV019719	29326268	2.96875	3D7	Winzeler	Pf3D7_12_v3	1611521	MRL3854	PF3D7_1238800	acyl-CoA synthetase	31746.5	T	G	SNP	missense_variant	MISSENSE	Ttt/Gtt	p.Phe387Val/c.1159T>G	clonal	Core	Yes	No	No	NA	NA	GO:0005783;GO:0016020;GO:0005634	endoplasmic reticulum;membrane;nucleus	GO:0004467	long-chain fatty acid-CoA ligase activity	GO:0006631;GO:0009410	fatty acid metabolic process;response to xenobiotic stimulus
BMGF-Winzeler-4539-2F8	MMV019719	29326268	2.84375	3D7	Winzeler	Pf3D7_04_v3	207709	MRL3855	PF3D7_0403700	pre-mRNA-splicing factor CLF1, putative	6347.78	CATATATATATATATATATAT	C	INDEL	intron_variant			c.1431+76_1431+95delATATATATATATATATATAT	clonal	Core	No	lowcomplexity	No	NA	NA	GO:0000974;GO:0071007;GO:0071004;GO:0071013;GO:0071014	Prp19 complex;U2-type catalytic step 2 spliceosome;U2-type prespliceosome;catalytic step 2 spliceosome;post-mRNA release spliceosomal complex	GO:0003723;GO:0003682	RNA binding;chromatin binding	GO:0006270;GO:0000354;GO:0000398;GO:0000245	DNA replication initiation;cis assembly of pre-catalytic spliceosome;mRNA splicing, via spliceosome;spliceosomal complex assembly
BMGF-Winzeler-4539-2F8	MMV019719	29326268	2.84375	3D7	Winzeler	Pf3D7_04_v3	254281	MRL3856	PF3D7_0404600	conserved Plasmodium membrane protein, unknown function	20135.5	A	T	SNP	missense_variant	MISSENSE	aAa/aTa	p.Lys2184Ile/c.6551A>T	clonal	Core	Yes	lowcomplexity	No	NA	NA
BMGF-Winzeler-4539-2F8	MMV019719	29326268	2.84375	3D7	Winzeler	Pf3D7_12_v3	1611521	MRL3857	PF3D7_1238800	acyl-CoA synthetase	31746.5	T	G	SNP	missense_variant	MISSENSE	Ttt/Gtt	p.Phe387Val/c.1159T>G	clonal	Core	Yes	No	No	NA	NA	GO:0005783;GO:0016020;GO:0005634	endoplasmic reticulum;membrane;nucleus	GO:0004467	long-chain fatty acid-CoA ligase activity	GO:0006631;GO:0009410	fatty acid metabolic process;response to xenobiotic stimulus
BMGF-Winzeler-4539-3D5	MMV019719	29326268	2.78125	3D7	Winzeler	Pf3D7_04_v3	207709	MRL3858	PF3D7_0403700	pre-mRNA-splicing factor CLF1, putative	6347.78	CATATATATATATATATATAT	C	INDEL	intron_variant			c.1431+76_1431+95delATATATATATATATATATAT	clonal	Core	No	lowcomplexity	No	NA	NA	GO:0000974;GO:0071007;GO:0071004;GO:0071013;GO:0071014	Prp19 complex;U2-type catalytic step 2 spliceosome;U2-type prespliceosome;catalytic step 2 spliceosome;post-mRNA release spliceosomal complex	GO:0003723;GO:0003682	RNA binding;chromatin binding	GO:0006270;GO:0000354;GO:0000398;GO:0000245	DNA replication initiation;cis assembly of pre-catalytic spliceosome;mRNA splicing, via spliceosome;spliceosomal complex assembly
BMGF-Winzeler-4539-3D5	MMV019719	29326268	2.78125	3D7	Winzeler	Pf3D7_04_v3	254281	MRL3859	PF3D7_0404600	conserved Plasmodium membrane protein, unknown function	20135.5	A	T	SNP	missense_variant	MISSENSE	aAa/aTa	p.Lys2184Ile/c.6551A>T	clonal	Core	Yes	lowcomplexity	No	NA	NA
BMGF-Winzeler-4539-3D5	MMV019719	29326268	2.78125	3D7	Winzeler	Pf3D7_12_v3	1611521	MRL3860	PF3D7_1238800	acyl-CoA synthetase	31746.5	T	G	SNP	missense_variant	MISSENSE	Ttt/Gtt	p.Phe387Val/c.1159T>G	clonal	Core	Yes	No	No	NA	NA	GO:0005783;GO:0016020;GO:0005634	endoplasmic reticulum;membrane;nucleus	GO:0004467	long-chain fatty acid-CoA ligase activity	GO:0006631;GO:0009410	fatty acid metabolic process;response to xenobiotic stimulus
BMGF-Winzeler-4539-3E8	MMV019719	29326268	2.82812	3D7	Winzeler	Pf3D7_04_v3	207709	MRL3861	PF3D7_0403700	pre-mRNA-splicing factor CLF1, putative	6347.78	CATATATATATATATATATAT	C	INDEL	intron_variant			c.1431+76_1431+95delATATATATATATATATATAT	clonal	Core	No	lowcomplexity	No	NA	NA	GO:0000974;GO:0071007;GO:0071004;GO:0071013;GO:0071014	Prp19 complex;U2-type catalytic step 2 spliceosome;U2-type prespliceosome;catalytic step 2 spliceosome;post-mRNA release spliceosomal complex	GO:0003723;GO:0003682	RNA binding;chromatin binding	GO:0006270;GO:0000354;GO:0000398;GO:0000245	DNA replication initiation;cis assembly of pre-catalytic spliceosome;mRNA splicing, via spliceosome;spliceosomal complex assembly
BMGF-Winzeler-4539-3E8	MMV019719	29326268	2.82812	3D7	Winzeler	Pf3D7_04_v3	254281	MRL3862	PF3D7_0404600	conserved Plasmodium membrane protein, unknown function	20135.5	A	T	SNP	missense_variant	MISSENSE	aAa/aTa	p.Lys2184Ile/c.6551A>T	clonal	Core	Yes	lowcomplexity	No	NA	NA
BMGF-Winzeler-4539-3E8	MMV019719	29326268	2.82812	3D7	Winzeler	Pf3D7_12_v3	1611521	MRL3863	PF3D7_1238800	acyl-CoA synthetase	31746.5	T	G	SNP	missense_variant	MISSENSE	Ttt/Gtt	p.Phe387Val/c.1159T>G	clonal	Core	Yes	No	No	NA	NA	GO:0005783;GO:0016020;GO:0005634	endoplasmic reticulum;membrane;nucleus	GO:0004467	long-chain fatty acid-CoA ligase activity	GO:0006631;GO:0009410	fatty acid metabolic process;response to xenobiotic stimulus
BMGF-Winzeler-5391-1E10	MMV028038	29326268	54.9691	3D7	Winzeler	Pf3D7_01_v3	305635	MRL4153	PF3D7_0107500	Niemann-Pick type C1-related protein	4740.13	G	T	SNP	missense_variant	MISSENSE	gCa/gAa	p.Ala1208Glu/c.3623C>A	clonal	Core	Yes	No	No	NA	NA	GO:0016021;GO:0016020;GO:0005886	integral component of membrane;membrane;plasma membrane			GO:0055088;GO:0009410	lipid homeostasis;response to xenobiotic stimulus
BMGF-Winzeler-5391-1E10	MMV028038	29326268	54.9691	3D7	Winzeler	Pf3D7_12_v3	942480	MRL4154	PF3D7_1223400	phospholipid-transporting ATPase, putative	9836.09	CGATGATGAGGAAGATGATGATGAAGAA	C	INDEL	disruptive_inframe_deletion		gatgaggaagatgatgatgaagaagatgaa/gaa	p.Asp454_Asp462del/c.1362_1388delTGAGGAAGATGATGATGAAGAAGATGA	clonal	Core	Yes	lowcomplexity	No	NA	NA	GO:0005768;GO:0016021;GO:0016020;GO:0005886;GO:0005802	endosome;integral component of membrane;membrane;plasma membrane;trans-Golgi network	GO:0005524;GO:0140326	ATP binding;ATPase-coupled intramembrane lipid transporter activity	GO:0015917;GO:0006897;GO:0045332;GO:0006890	aminophospholipid transport;endocytosis;phospholipid translocation;retrograde vesicle-mediated transport, Golgi to endoplasmic reticulum
BMGF-Winzeler-5391-1E3	MMV028038	29326268	51.5979	3D7	Winzeler	Pf3D7_01_v3	305635	MRL4155	PF3D7_0107500	Niemann-Pick type C1-related protein	4740.13	G	T	SNP	missense_variant	MISSENSE	gCa/gAa	p.Ala1208Glu/c.3623C>A	clonal	Core	Yes	No	No	NA	NA	GO:0016021;GO:0016020;GO:0005886	integral component of membrane;membrane;plasma membrane			GO:0055088;GO:0009410	lipid homeostasis;response to xenobiotic stimulus
BMGF-Winzeler-5391-1E3	MMV028038	29326268	51.5979	3D7	Winzeler	Pf3D7_11_v3	537546	MRL4156			561.19	AAT	A	INDEL	intergenic_region			n.537547_537548delAT	clonal	NA	No	lowcomplexity	No	NA	NA
BMGF-Winzeler-5391-1E3	MMV028038	29326268	51.5979	3D7	Winzeler	Pf3D7_12_v3	942480	MRL4158	PF3D7_1223400	phospholipid-transporting ATPase, putative	9836.09	CGATGATGAGGAAGATGATGATGAAGAA	C	INDEL	disruptive_inframe_deletion		gatgaggaagatgatgatgaagaagatgaa/gaa	p.Asp454_Asp462del/c.1362_1388delTGAGGAAGATGATGATGAAGAAGATGA	clonal	Core	Yes	lowcomplexity	No	NA	NA	GO:0005768;GO:0016021;GO:0016020;GO:0005886;GO:0005802	endosome;integral component of membrane;membrane;plasma membrane;trans-Golgi network	GO:0005524;GO:0140326	ATP binding;ATPase-coupled intramembrane lipid transporter activity	GO:0015917;GO:0006897;GO:0045332;GO:0006890	aminophospholipid transport;endocytosis;phospholipid translocation;retrograde vesicle-mediated transport, Golgi to endoplasmic reticulum
BMGF-Winzeler-5391-2E3	MMV028038	29326268	10.8316	3D7	Winzeler	Pf3D7_04_v3	28522	MRL4159			592.5	TATAC	T	INDEL	intergenic_region			n.28523_28526delATAC	clonal	NA	No	lowcomplexity	No	NA	NA
BMGF-Winzeler-5391-2E3	MMV028038	29326268	10.8316	3D7	Winzeler	Pf3D7_04_v3	28573	MRL4160			3827.54	A	T	SNP	intergenic_region			n.28573A>T	clonal	NA	No	No	No	NA	NA
BMGF-Winzeler-5391-2E3	MMV028038	29326268	10.8316	3D7	Winzeler	Pf3D7_04_v3	29503	MRL4161	PF3D7_0400100	erythrocyte membrane protein 1, PfEMP1	2351.54	G	T	SNP	synonymous_variant	SILENT	acG/acT	p.Thr266Thr/c.798G>T	clonal	Subtelomeric Hypervariable	Yes	No	No	NA	NA	GO:0020002;GO:0020030	host cell plasma membrane;infected host cell surface knob	GO:0050839	cell adhesion molecule binding	GO:0020033;GO:0098609;GO:0020035;GO:0020013	antigenic variation;cell-cell adhesion;cytoadherence to microvasculature, mediated by symbiont protein;modulation by symbiont of host erythrocyte aggregation
BMGF-Winzeler-5391-2E3	MMV028038	29326268	10.8316	3D7	Winzeler	Pf3D7_04_v3	29510	MRL4162	PF3D7_0400100	erythrocyte membrane protein 1, PfEMP1	2316.54	A	C	SNP	synonymous_variant	SILENT	Aga/Cga	p.Arg269Arg/c.805A>C	clonal	Subtelomeric Hypervariable	Yes	No	No	NA	NA	GO:0020002;GO:0020030	host cell plasma membrane;infected host cell surface knob	GO:0050839	cell adhesion molecule binding	GO:0020033;GO:0098609;GO:0020035;GO:0020013	antigenic variation;cell-cell adhesion;cytoadherence to microvasculature, mediated by symbiont protein;modulation by symbiont of host erythrocyte aggregation
BMGF-Winzeler-5391-2E3	MMV028038	29326268	10.8316	3D7	Winzeler	Pf3D7_04_v3	29512	MRL4163	PF3D7_0400100	erythrocyte membrane protein 1, PfEMP1	2187.54	A	C	SNP	missense_variant	MISSENSE	agA/agC	p.Arg269Ser/c.807A>C	clonal	Subtelomeric Hypervariable	Yes	No	No	NA	NA	GO:0020002;GO:0020030	host cell plasma membrane;infected host cell surface knob	GO:0050839	cell adhesion molecule binding	GO:0020033;GO:0098609;GO:0020035;GO:0020013	antigenic variation;cell-cell adhesion;cytoadherence to microvasculature, mediated by symbiont protein;modulation by symbiont of host erythrocyte aggregation
BMGF-Winzeler-5391-2E3	MMV028038	29326268	10.8316	3D7	Winzeler	Pf3D7_04_v3	29514	MRL4164	PF3D7_0400100	erythrocyte membrane protein 1, PfEMP1	2052.54	A	C	SNP	missense_variant	MISSENSE	gAa/gCa	p.Glu270Ala/c.809A>C	clonal	Subtelomeric Hypervariable	Yes	No	No	NA	NA	GO:0020002;GO:0020030	host cell plasma membrane;infected host cell surface knob	GO:0050839	cell adhesion molecule binding	GO:0020033;GO:0098609;GO:0020035;GO:0020013	antigenic variation;cell-cell adhesion;cytoadherence to microvasculature, mediated by symbiont protein;modulation by symbiont of host erythrocyte aggregation
BMGF-Winzeler-5391-2E3	MMV028038	29326268	10.8316	3D7	Winzeler	Pf3D7_04_v3	29515	MRL4165	PF3D7_0400100	erythrocyte membrane protein 1, PfEMP1	2025.54	A	C	SNP	missense_variant	MISSENSE	gaA/gaC	p.Glu270Asp/c.810A>C	clonal	Subtelomeric Hypervariable	Yes	No	No	NA	NA	GO:0020002;GO:0020030	host cell plasma membrane;infected host cell surface knob	GO:0050839	cell adhesion molecule binding	GO:0020033;GO:0098609;GO:0020035;GO:0020013	antigenic variation;cell-cell adhesion;cytoadherence to microvasculature, mediated by symbiont protein;modulation by symbiont of host erythrocyte aggregation
BMGF-Winzeler-5391-2E3	MMV028038	29326268	10.8316	3D7	Winzeler	Pf3D7_04_v3	29518	MRL4166	PF3D7_0400100	erythrocyte membrane protein 1, PfEMP1	1980.54	G	A	SNP	synonymous_variant	SILENT	acG/acA	p.Thr271Thr/c.813G>A	clonal	Subtelomeric Hypervariable	Yes	No	No	NA	NA	GO:0020002;GO:0020030	host cell plasma membrane;infected host cell surface knob	GO:0050839	cell adhesion molecule binding	GO:0020033;GO:0098609;GO:0020035;GO:0020013	antigenic variation;cell-cell adhesion;cytoadherence to microvasculature, mediated by symbiont protein;modulation by symbiont of host erythrocyte aggregation
BMGF-Winzeler-5391-2E3	MMV028038	29326268	10.8316	3D7	Winzeler	Pf3D7_04_v3	29530	MRL4167	PF3D7_0400100	erythrocyte membrane protein 1, PfEMP1	585.55	T	C	SNP	synonymous_variant	SILENT	gcT/gcC	p.Ala275Ala/c.825T>C	clonal	Subtelomeric Hypervariable	Yes	No	No	NA	NA	GO:0020002;GO:0020030	host cell plasma membrane;infected host cell surface knob	GO:0050839	cell adhesion molecule binding	GO:0020033;GO:0098609;GO:0020035;GO:0020013	antigenic variation;cell-cell adhesion;cytoadherence to microvasculature, mediated by symbiont protein;modulation by symbiont of host erythrocyte aggregation
BMGF-Winzeler-5391-2E3	MMV028038	29326268	10.8316	3D7	Winzeler	Pf3D7_08_v3	1215680	MRL4168			4817.32	T	TAAAAAATA	INDEL	intergenic_region			n.1215680_1215681insAAAAAATA	clonal	NA	No	lowcomplexity	five_prime_UTR	PF3D7_0828100	conserved Plasmodium protein, unknown function
BMGF-Winzeler-5391-2E3	MMV028038	29326268	10.8316	3D7	Winzeler	Pf3D7_10_v3	1168453	MRL4169	PF3D7_1028300	rRNA-processing protein EBP2, putative	7820.36	G	T	SNP	missense_variant	MISSENSE	Cac/Aac	p.His169Asn/c.505C>A	clonal	Core	Yes	No	No	NA	NA	GO:0034399;GO:0005730;GO:0005634;GO:0030687	nuclear periphery;nucleolus;nucleus;preribosome, large subunit precursor			GO:0006364;GO:0042273;GO:0042254	rRNA processing;ribosomal large subunit biogenesis;ribosome biogenesis
BMGF-Winzeler-5391-2E3	MMV028038	29326268	10.8316	3D7	Winzeler	Pf3D7_13_v3	153675	MRL4170			604.51	AATATATATATATAT	A	INDEL	intergenic_region			n.153676_153689delATATATATATATAT	clonal	NA	No	lowcomplexity	No	NA	NA
BMGF-Winzeler-5391-2F10	MMV028038	29326268	29.1168	3D7	Winzeler	Pf3D7_01_v3	308064	MRL4171	PF3D7_0107500	Niemann-Pick type C1-related protein	2764.54	C	T	SNP	missense_variant	MISSENSE	atG/atA	p.Met398Ile/c.1194G>A	clonal	Core	Yes	No	No	NA	NA	GO:0016021;GO:0016020;GO:0005886	integral component of membrane;membrane;plasma membrane			GO:0055088;GO:0009410	lipid homeostasis;response to xenobiotic stimulus
BMGF-Winzeler-5391-2F10	MMV028038	29326268	29.1168	3D7	Winzeler	Pf3D7_03_v3	545662	MRL4172			676.89	T	C	SNP	intergenic_region			n.545662T>C	clonal	NA	No	lowcomplexity	three_prime_UTR	PF3D7_0313400	conserved Plasmodium protein, unknown function
BMGF-Winzeler-5391-2F10	MMV028038	29326268	29.1168	3D7	Winzeler	Pf3D7_06_v3	1164007	MRL4173	PF3D7_0628200	eukaryotic translation initiation factor 2-alpha kinase	3887.54	A	T	SNP	synonymous_variant	SILENT	ggA/ggT	p.Gly1382Gly/c.4146A>T	clonal	Core	Yes	No	No	NA	NA	GO:1903561;GO:0005634	extracellular vesicle;nucleus	GO:0004686;GO:0004672;GO:0004713	elongation factor-2 kinase activity;protein kinase activity;protein tyrosine kinase activity	GO:0007093;GO:0006468;GO:0009410	mitotic cell cycle checkpoint signaling;protein phosphorylation;response to xenobiotic stimulus
BMGF-Winzeler-5391-2F10	MMV028038	29326268	29.1168	3D7	Winzeler	Pf3D7_09_v3	1371051	MRL4174	PF3D7_0935200	vacuolar protein sorting-associated protein 33, putative	2575.5	A	ATCATCT	INDEL	disruptive_inframe_insertion		gat/gaAGATGAt	p.Glu327_Asp328dup/c.981_986dupAGATGA	clonal	Core	Yes	lowcomplexity	No	NA	NA	GO:0005886;GO:0030141	plasma membrane;secretory granule	GO:0019905	syntaxin binding	GO:0006886;GO:0006904;GO:0016192	intracellular protein transport;vesicle docking involved in exocytosis;vesicle-mediated transport
BMGF-Winzeler-5391-2F10	MMV028038	29326268	29.1168	3D7	Winzeler	Pf3D7_10_v3	111491	MRL4175			1013.54	G	A	SNP	intergenic_region			n.111491G>A	clonal	NA	No	lowcomplexity	five_prime_UTR	PF3D7_1002200	tryptophan-rich antigen 3
BMGF-Winzeler-5391-2F10	MMV028038	29326268	29.1168	3D7	Winzeler	Pf3D7_13_v3	2185145	MRL4176	PF3D7_1354900	conserved Plasmodium protein, unknown function	1597.54	A	T	SNP	missense_variant	MISSENSE	aAt/aTt	p.Asn370Ile/c.1109A>T	clonal	Core	Yes	lowcomplexity	No	NA	NA
BMGF-Winzeler-5391-2F10	MMV028038	29326268	29.1168	3D7	Winzeler	Pf3D7_14_v3	595097	MRL4177	PF3D7_1414700	ubiquitin carboxyl-terminal hydrolase, putative	3496.54	C	T	SNP	missense_variant	MISSENSE	Gct/Act	p.Ala684Thr/c.2050G>A	clonal	Core	Yes	No	No	NA	NA
BMGF-Wirth-3444-5G9	BRD3444	27602946		Dd2	Wirth	Pf3D7_01_v3	382344	MRL1228	PF3D7_0109800	phenylalanine--tRNA ligase alpha subunit	8896.7	C	G	SNP	missense_variant	MISSENSE	Cta/Gta	p.Leu550Val/c.1648C>G	clonal	Core	Yes	No	No	NA	NA	GO:0005737;GO:0005829;GO:0005634;GO:0009328	cytoplasm;cytosol;nucleus;phenylalanine-tRNA ligase complex	GO:0004826	phenylalanine-tRNA ligase activity	GO:0006432;GO:0009410	phenylalanyl-tRNA aminoacylation;response to xenobiotic stimulus
BMGF-Wirth-3444-5G9	BRD3444	27602946		Dd2	Wirth	Pf3D7_09_v3	684723	MRL1229	PF3D7_0916400	conserved Plasmodium protein, unknown function	5408.7	A	C	SNP	missense_variant	MISSENSE	Aaa/Caa	p.Lys388Gln/c.1162A>C	clonal	Core	Yes	lowcomplexity	No	NA	NA
BMGF-Wirth-3444-5H1	BRD3444	27602946		Dd2	Wirth	Pf3D7_01_v3	382344	MRL1230	PF3D7_0109800	phenylalanine--tRNA ligase alpha subunit	8896.7	C	G	SNP	missense_variant	MISSENSE	Cta/Gta	p.Leu550Val/c.1648C>G	clonal	Core	Yes	No	No	NA	NA	GO:0005737;GO:0005829;GO:0005634;GO:0009328	cytoplasm;cytosol;nucleus;phenylalanine-tRNA ligase complex	GO:0004826	phenylalanine-tRNA ligase activity	GO:0006432;GO:0009410	phenylalanyl-tRNA aminoacylation;response to xenobiotic stimulus
BMGF-Wirth-3444-5H1	BRD3444	27602946		Dd2	Wirth	Pf3D7_09_v3	684723	MRL1231	PF3D7_0916400	conserved Plasmodium protein, unknown function	5408.7	A	C	SNP	missense_variant	MISSENSE	Aaa/Caa	p.Lys388Gln/c.1162A>C	clonal	Core	Yes	lowcomplexity	No	NA	NA
BMGF-Wirth-3444-7E3	BRD3444	27602946		Dd2	Wirth	Pf3D7_01_v3	381644	MRL1232	PF3D7_0109800	phenylalanine--tRNA ligase alpha subunit	3416.7	G	A	SNP	missense_variant	MISSENSE	atG/atA	p.Met316Ile/c.948G>A	clonal	Core	Yes	No	No	NA	NA	GO:0005737;GO:0005829;GO:0005634;GO:0009328	cytoplasm;cytosol;nucleus;phenylalanine-tRNA ligase complex	GO:0004826	phenylalanine-tRNA ligase activity	GO:0006432;GO:0009410	phenylalanyl-tRNA aminoacylation;response to xenobiotic stimulus
BMGF-Wirth-3444-7E3	BRD3444	27602946		Dd2	Wirth	Pf3D7_13_v3	563942	MRL1233	PF3D7_1313100	conserved Plasmodium protein, unknown function	3295.7	A	T	SNP	missense_variant	MISSENSE	aAt/aTt	p.Asn2553Ile/c.7658A>T	clonal	Core	Yes	No	No	NA	NA
BMGF-Wirth-3444-7E9	BRD3444	27602946		Dd2	Wirth	Pf3D7_01_v3	381644	MRL1234	PF3D7_0109800	phenylalanine--tRNA ligase alpha subunit	3416.7	G	A	SNP	missense_variant	MISSENSE	atG/atA	p.Met316Ile/c.948G>A	clonal	Core	Yes	No	No	NA	NA	GO:0005737;GO:0005829;GO:0005634;GO:0009328	cytoplasm;cytosol;nucleus;phenylalanine-tRNA ligase complex	GO:0004826	phenylalanine-tRNA ligase activity	GO:0006432;GO:0009410	phenylalanyl-tRNA aminoacylation;response to xenobiotic stimulus
BMGF-Wirth-3444-7E9	BRD3444	27602946		Dd2	Wirth	Pf3D7_13_v3	563942	MRL1235	PF3D7_1313100	conserved Plasmodium protein, unknown function	3295.7	A	T	SNP	missense_variant	MISSENSE	aAt/aTt	p.Asn2553Ile/c.7658A>T	clonal	Core	Yes	No	No	NA	NA
BMGF-Wirth-3444-8E7	BRD3444	27602946		Dd2	Wirth	Pf3D7_01_v3	382231	MRL1236	PF3D7_0109800	phenylalanine--tRNA ligase alpha subunit	16731.3	G	A	SNP	missense_variant	MISSENSE	gGa/gAa	p.Gly512Glu/c.1535G>A	clonal	Core	Yes	No	No	NA	NA	GO:0005737;GO:0005829;GO:0005634;GO:0009328	cytoplasm;cytosol;nucleus;phenylalanine-tRNA ligase complex	GO:0004826	phenylalanine-tRNA ligase activity	GO:0006432;GO:0009410	phenylalanyl-tRNA aminoacylation;response to xenobiotic stimulus
BMGF-Wirth-3444-8E7	BRD3444	27602946		Dd2	Wirth	Pf3D7_01_v3	382329	MRL1237	PF3D7_0109800	phenylalanine--tRNA ligase alpha subunit	16463.3	G	A	SNP	missense_variant	MISSENSE	Gta/Ata	p.Val545Ile/c.1633G>A	clonal	Core	Yes	No	No	NA	NA	GO:0005737;GO:0005829;GO:0005634;GO:0009328	cytoplasm;cytosol;nucleus;phenylalanine-tRNA ligase complex	GO:0004826	phenylalanine-tRNA ligase activity	GO:0006432;GO:0009410	phenylalanyl-tRNA aminoacylation;response to xenobiotic stimulus
BMGF-Wirth-3444-8F6	BRD3444	27602946		Dd2	Wirth	Pf3D7_01_v3	382231	MRL1238	PF3D7_0109800	phenylalanine--tRNA ligase alpha subunit	16731.3	G	A	SNP	missense_variant	MISSENSE	gGa/gAa	p.Gly512Glu/c.1535G>A	clonal	Core	Yes	No	No	NA	NA	GO:0005737;GO:0005829;GO:0005634;GO:0009328	cytoplasm;cytosol;nucleus;phenylalanine-tRNA ligase complex	GO:0004826	phenylalanine-tRNA ligase activity	GO:0006432;GO:0009410	phenylalanyl-tRNA aminoacylation;response to xenobiotic stimulus
BMGF-Wirth-3444-8F6	BRD3444	27602946		Dd2	Wirth	Pf3D7_01_v3	382329	MRL1239	PF3D7_0109800	phenylalanine--tRNA ligase alpha subunit	16463.3	G	A	SNP	missense_variant	MISSENSE	Gta/Ata	p.Val545Ile/c.1633G>A	clonal	Core	Yes	No	No	NA	NA	GO:0005737;GO:0005829;GO:0005634;GO:0009328	cytoplasm;cytosol;nucleus;phenylalanine-tRNA ligase complex	GO:0004826	phenylalanine-tRNA ligase activity	GO:0006432;GO:0009410	phenylalanyl-tRNA aminoacylation;response to xenobiotic stimulus
BMGF-Wirth-3444-8F6	BRD3444	27602946		Dd2	Wirth	Pf3D7_06_v3	1332274	MRL1240			577.43	T	G	SNP	intergenic_region			n.1332274T>G	clonal	NA	No	lowcomplexity	No	NA	NA
BMGF-Wirth-3444-8F7	BRD3444	27602946		Dd2	Wirth	Pf3D7_01_v3	382231	MRL1241	PF3D7_0109800	phenylalanine--tRNA ligase alpha subunit	16731.3	G	A	SNP	missense_variant	MISSENSE	gGa/gAa	p.Gly512Glu/c.1535G>A	clonal	Core	Yes	No	No	NA	NA	GO:0005737;GO:0005829;GO:0005634;GO:0009328	cytoplasm;cytosol;nucleus;phenylalanine-tRNA ligase complex	GO:0004826	phenylalanine-tRNA ligase activity	GO:0006432;GO:0009410	phenylalanyl-tRNA aminoacylation;response to xenobiotic stimulus
BMGF-Wirth-3444-8F7	BRD3444	27602946		Dd2	Wirth	Pf3D7_01_v3	382329	MRL1242	PF3D7_0109800	phenylalanine--tRNA ligase alpha subunit	16463.3	G	A	SNP	missense_variant	MISSENSE	Gta/Ata	p.Val545Ile/c.1633G>A	clonal	Core	Yes	No	No	NA	NA	GO:0005737;GO:0005829;GO:0005634;GO:0009328	cytoplasm;cytosol;nucleus;phenylalanine-tRNA ligase complex	GO:0004826	phenylalanine-tRNA ligase activity	GO:0006432;GO:0009410	phenylalanyl-tRNA aminoacylation;response to xenobiotic stimulus
BMGF-Winzeler-5391-2F10	MMV028038	29326268	29.1168	3D7	Winzeler	Pf3D7_14_v3	939164	MRL4178	PF3D7_1423300	serine/threonine protein phosphatase 7	1137.08	GATATATATATATATATATATATAT	G	INDEL	intron_variant			c.1724+47_1724+70delATATATATATATATATATATATAT	clonal	Core	No	lowcomplexity	No	NA	NA	GO:0005737;GO:0005829;GO:0005634	cytoplasm;cytosol;nucleus	GO:0004722	protein serine/threonine phosphatase activity	GO:0006470	protein dephosphorylation
BMGF-Winzeler-5391-3E9	MMV028038	29326268	7.58763	3D7	Winzeler	Pf3D7_04_v3	883439	MRL4179	PF3D7_0419900	phosphatidylinositol 4-kinase, putative	2467.5	ATGTTATTAAAAATAAAAATGG	A	INDEL	disruptive_inframe_deletion		aatggtgttattaaaaataaaagg/agg	p.Asn1710_Lys1716del/c.5129_5149delATGGTGTTATTAAAAATAAAA	clonal	Core	Yes	lowcomplexity	No	NA	NA	GO:0005737;GO:0016020	cytoplasm;membrane	GO:0004430;GO:0052742	1-phosphatidylinositol 4-kinase activity;phosphatidylinositol kinase activity	GO:0046488;GO:0046854;GO:0048015	phosphatidylinositol metabolic process;phosphatidylinositol phosphate biosynthetic process;phosphatidylinositol-mediated signaling
BMGF-Winzeler-5391-3E9	MMV028038	29326268	7.58763	3D7	Winzeler	Pf3D7_05_v3	27506	MRL4180	PF3D7_0500100	erythrocyte membrane protein 1, PfEMP1	4877.09	C	CCTAGTGGTAACAACACAACAG	INDEL	disruptive_inframe_insertion		gat/gGTAACAACACAACAGCTAGTGat	p.Gly1901_Ser1907dup/c.5702_5722dupGTAACAACACAACAGCTAGTG	clonal	Subtelomeric Hypervariable	Yes	No	No	NA	NA	GO:0020002;GO:0020030	host cell plasma membrane;infected host cell surface knob	GO:0050839	cell adhesion molecule binding	GO:0020033;GO:0098609;GO:0020035;GO:0020013	antigenic variation;cell-cell adhesion;cytoadherence to microvasculature, mediated by symbiont protein;modulation by symbiont of host erythrocyte aggregation
BMGF-Winzeler-5391-3E9	MMV028038	29326268	7.58763	3D7	Winzeler	Pf3D7_08_v3	1215680	MRL4181			4817.32	T	TAAAAAATA	INDEL	intergenic_region			n.1215680_1215681insAAAAAATA	clonal	NA	No	lowcomplexity	five_prime_UTR	PF3D7_0828100	conserved Plasmodium protein, unknown function
BMGF-Winzeler-5391-3E9	MMV028038	29326268	7.58763	3D7	Winzeler	Pf3D7_10_v3	485525	MRL4182			3205.13	T	A	SNP	intergenic_region			n.485525T>A	clonal	NA	No	lowcomplexity	five_prime_UTR	PF3D7_1012700	NLI interacting factor-like phosphatase, putative
BMGF-Winzeler-5391-3E9	MMV028038	29326268	7.58763	3D7	Winzeler	Pf3D7_10_v3	1168453	MRL4183	PF3D7_1028300	rRNA-processing protein EBP2, putative	7820.36	G	T	SNP	missense_variant	MISSENSE	Cac/Aac	p.His169Asn/c.505C>A	clonal	Core	Yes	No	No	NA	NA	GO:0034399;GO:0005730;GO:0005634;GO:0030687	nuclear periphery;nucleolus;nucleus;preribosome, large subunit precursor			GO:0006364;GO:0042273;GO:0042254	rRNA processing;ribosomal large subunit biogenesis;ribosome biogenesis
BMGF-Winzeler-5391-3E9	MMV028038	29326268	7.58763	3D7	Winzeler	Pf3D7_13_v3	951029	MRL4184			635.62	AATATATATATATATATAT	A	INDEL	intergenic_region			n.951030_951047delATATATATATATATATAT	clonal	NA	No	lowcomplexity	five_prime_UTR	PF3D7_1322400	conserved Plasmodium protein, unknown function
BMGF-Winzeler-5391-3F5	MMV028038	29326268	9.34021	3D7	Winzeler	Pf3D7_05_v3	27506	MRL4185	PF3D7_0500100	erythrocyte membrane protein 1, PfEMP1	4877.09	C	CCTAGTGGTAACAACACAACAG	INDEL	disruptive_inframe_insertion		gat/gGTAACAACACAACAGCTAGTGat	p.Gly1901_Ser1907dup/c.5702_5722dupGTAACAACACAACAGCTAGTG	clonal	Subtelomeric Hypervariable	Yes	No	No	NA	NA	GO:0020002;GO:0020030	host cell plasma membrane;infected host cell surface knob	GO:0050839	cell adhesion molecule binding	GO:0020033;GO:0098609;GO:0020035;GO:0020013	antigenic variation;cell-cell adhesion;cytoadherence to microvasculature, mediated by symbiont protein;modulation by symbiont of host erythrocyte aggregation
BMGF-Winzeler-5391-3F5	MMV028038	29326268	9.34021	3D7	Winzeler	Pf3D7_08_v3	1215680	MRL4186			4817.32	T	TAAAAAATA	INDEL	intergenic_region			n.1215680_1215681insAAAAAATA	clonal	NA	No	lowcomplexity	five_prime_UTR	PF3D7_0828100	conserved Plasmodium protein, unknown function
BMGF-Winzeler-5391-3F5	MMV028038	29326268	9.34021	3D7	Winzeler	Pf3D7_10_v3	485525	MRL4187			3205.13	T	A	SNP	intergenic_region			n.485525T>A	clonal	NA	No	lowcomplexity	five_prime_UTR	PF3D7_1012700	NLI interacting factor-like phosphatase, putative
BMGF-Winzeler-5391-3F5	MMV028038	29326268	9.34021	3D7	Winzeler	Pf3D7_10_v3	1168453	MRL4188	PF3D7_1028300	rRNA-processing protein EBP2, putative	7820.36	G	T	SNP	missense_variant	MISSENSE	Cac/Aac	p.His169Asn/c.505C>A	clonal	Core	Yes	No	No	NA	NA	GO:0034399;GO:0005730;GO:0005634;GO:0030687	nuclear periphery;nucleolus;nucleus;preribosome, large subunit precursor			GO:0006364;GO:0042273;GO:0042254	rRNA processing;ribosomal large subunit biogenesis;ribosome biogenesis
BMGF-Winzeler-5391-3F5	MMV028038	29326268	9.34021	3D7	Winzeler	Pf3D7_11_v3	378911	MRL4189			1719.5	TATTTTC	T	INDEL	intergenic_region			n.378912_378917delATTTTC	clonal	NA	No	lowcomplexity	five_prime_UTR	PF3D7_1108900	tetratricopeptide repeat protein, putative
BMGF-Winzeler-5391-3F5	MMV028038	29326268	9.34021	3D7	Winzeler	Pf3D7_11_v3	537546	MRL4190			561.19	AAT	A	INDEL	intergenic_region			n.537547_537548delAT	clonal	NA	No	lowcomplexity	No	NA	NA
BMGF-Winzeler-5391-3F5	MMV028038	29326268	9.34021	3D7	Winzeler	Pf3D7_13_v3	951029	MRL4191			635.62	AATATATATATATATATAT	A	INDEL	intergenic_region			n.951030_951047delATATATATATATATATAT	clonal	NA	No	lowcomplexity	five_prime_UTR	PF3D7_1322400	conserved Plasmodium protein, unknown function
BMGF-Winzeler-882-1B5	MMV665882	29326268	6	3D7	Winzeler	Pf3D7_08_v3	774131	MRL4704			1463.06	G	A	SNP	intergenic_region			n.774131G>A	clonal	NA	No	lowcomplexity	No	NA	NA
BMGF-Winzeler-882-1B5	MMV665882	29326268	6	3D7	Winzeler	Pf3D7_09_v3	1033225	MRL4705			2731.5	ATATTT	A	INDEL	intergenic_region			n.1033226_1033230delTATTT	clonal	NA	No	lowcomplexity	five_prime_UTR	PF3D7_0925800	armadillo repeat protein, putative
BMGF-Winzeler-882-1B5	MMV665882	29326268	6	3D7	Winzeler	Pf3D7_14_v3	395850	MRL4706			1758.36	A	T	SNP	intergenic_region			n.395850A>T	clonal	NA	No	No	No	NA	NA
BMGF-Winzeler-882-1C3	MMV665882	29326268	1.5	3D7	Winzeler	Pf3D7_02_v3	208731	MRL4707			510.19	TTATATATATA	T	INDEL	intergenic_region			n.208732_208741delTATATATATA	clonal	NA	No	lowcomplexity	No	NA	NA
BMGF-Winzeler-882-1C3	MMV665882	29326268	1.5	3D7	Winzeler	Pf3D7_04_v3	705724	MRL4708			843.04	C	T	SNP	intergenic_region			n.705724C>T	clonal	NA	No	lowcomplexity	No	NA	NA
BMGF-Winzeler-882-1C3	MMV665882	29326268	1.5	3D7	Winzeler	Pf3D7_07_v3	925847	MRL4709			707.1	C	T	SNP	intergenic_region			n.925847C>T	clonal	NA	No	lowcomplexity	No	NA	NA
BMGF-Winzeler-882-1C3	MMV665882	29326268	1.5	3D7	Winzeler	Pf3D7_07_v3	1351887	MRL4710			554.92	TATTA	T	INDEL	intergenic_region			n.1351888_1351891delATTA	clonal	NA	No	lowcomplexity	No	NA	NA
BMGF-Winzeler-882-2D7	MMV665882	29326268	6.5	3D7	Winzeler	Pf3D7_02_v3	369648	MRL4711			1156.52	A	AT	INDEL	intergenic_region			n.369648_369649insT	clonal	NA	No	lowcomplexity	No	NA	NA
BMGF-Winzeler-882-2D7	MMV665882	29326268	6.5	3D7	Winzeler	Pf3D7_03_v3	948691	MRL4712	PF3D7_0322600	conserved Plasmodium protein, unknown function	2872.54	C	G	SNP	missense_variant	MISSENSE	gaC/gaG	p.Asp106Glu/c.318C>G	clonal	Core	Yes	lowcomplexity	No	NA	NA					GO:0006897;GO:0016197	endocytosis;endosomal transport
BMGF-Winzeler-882-2D7	MMV665882	29326268	6.5	3D7	Winzeler	Pf3D7_08_v3	1085457	MRL4713			1544.92	G	T	SNP	intergenic_region			n.1085457G>T	clonal	NA	No	lowcomplexity	five_prime_UTR	PF3D7_0825000	conserved Plasmodium protein, unknown function
BMGF-Winzeler-882-2D7	MMV665882	29326268	6.5	3D7	Winzeler	Pf3D7_14_v3	1030857	MRL4714			1305.33	C	A	SNP	intergenic_region			n.1030857C>A	clonal	NA	No	lowcomplexity	No	NA	NA
BMGF-Winzeler-882-2D7	MMV665882	29326268	6.5	3D7	Winzeler	Pf3D7_14_v3	1577282	MRL4715			938.91	GTATATATA	G	INDEL	intergenic_region			n.1577283_1577290delTATATATA	clonal	NA	No	lowcomplexity	No	NA	NA
BMGF-Winzeler-882-2D9	MMV665882	29326268	3	3D7	Winzeler	Pf3D7_08_v3	877664	MRL4716			596.72	G	T	SNP	intergenic_region			n.877664G>T	clonal	NA	No	lowcomplexity	No	NA	NA
BMGF-Winzeler-882-2D9	MMV665882	29326268	3	3D7	Winzeler	Pf3D7_10_v3	1448746	MRL4717	PF3D7_1036800	acetyl-CoA transporter, putative	914.4	T	A	SNP	splice_region_variant+intron_variant			c.1723-4A>T	clonal	Core	No	lowcomplexity	No	NA	NA	GO:0005783;GO:0016020	endoplasmic reticulum;membrane	GO:0015295	solute:proton symporter activity	GO:0009410	response to xenobiotic stimulus
BMGF-Winzeler-882-2D9	MMV665882	29326268	3	3D7	Winzeler	Pf3D7_11_v3	405095	MRL4718			613.28	A	T	SNP	intergenic_region			n.405095A>T	clonal	NA	No	No	five_prime_UTR	PF3D7_1110200	pre-mRNA-processing factor 6, putative
BMGF-Winzeler-882-2D9	MMV665882	29326268	3	3D7	Winzeler	Pf3D7_11_v3	405096	MRL4719			613.28	G	T	SNP	intergenic_region			n.405096G>T	clonal	NA	No	No	five_prime_UTR	PF3D7_1110200	pre-mRNA-processing factor 6, putative
BMGF-Winzeler-882-2D9	MMV665882	29326268	3	3D7	Winzeler	Pf3D7_11_v3	405099	MRL4720			585.16	A	T	SNP	intergenic_region			n.405099A>T	clonal	NA	No	No	five_prime_UTR	PF3D7_1110200	pre-mRNA-processing factor 6, putative
BMGF-Winzeler-882-2D9	MMV665882	29326268	3	3D7	Winzeler	Pf3D7_13_v3	492003	MRL4721			545.69	G	T	SNP	intergenic_region			n.492003G>T	clonal	NA	No	No	five_prime_UTR	PF3D7_1311500	26S protease regulatory subunit 7, putative
BMGF-Winzeler-882-2D9	MMV665882	29326268	3	3D7	Winzeler	Pf3D7_13_v3	2087934	MRL4722	PF3D7_1352400	conserved Plasmodium protein, unknown function	779.5	C	CAGG	INDEL	inframe_insertion		agt/GGAagt	p.Gly188dup/c.562_564dupGGA	clonal	Core	Yes	lowcomplexity	No	NA	NA	GO:0034399;GO:0005634	nuclear periphery;nucleus
BMGF-Winzeler-882-2D9	MMV665882	29326268	3	3D7	Winzeler	Pf3D7_14_v3	395850	MRL4723			1758.36	A	T	SNP	intergenic_region			n.395850A>T	clonal	NA	No	No	No	NA	NA
BMGF-Winzeler-882-2D9	MMV665882	29326268	3	3D7	Winzeler	Pf3D7_14_v3	395853	MRL4724			1445.42	A	T	SNP	intergenic_region			n.395853A>T	clonal	NA	No	No	No	NA	NA
BMGF-Winzeler-882-2D9	MMV665882	29326268	3	3D7	Winzeler	Pf3D7_14_v3	451767	MRL4725			944.6	G	A	SNP	intergenic_region			n.451767G>A	clonal	NA	No	No	three_prime_UTR	PF3D7_1411200	rhomboid protease ROM8
BMGF-Winzeler-882-2D9	MMV665882	29326268	3	3D7	Winzeler	Pf3D7_14_v3	451769	MRL4726			944.6	C	A	SNP	intergenic_region			n.451769C>A	clonal	NA	No	No	three_prime_UTR	PF3D7_1411200	rhomboid protease ROM8
BMGF-Winzeler-882-2D9	MMV665882	29326268	3	3D7	Winzeler	Pf3D7_14_v3	1577282	MRL4727			938.91	GTATATATA	G	INDEL	intergenic_region			n.1577283_1577290delTATATATA	clonal	NA	No	lowcomplexity	No	NA	NA
BMGF-Winzeler-882-3E4	MMV665882	29326268	3.5	3D7	Winzeler	Pf3D7_01_v3	215149	MRL4744			737.32	G	T	SNP	intergenic_region			n.215149G>T	clonal	NA	No	lowcomplexity	five_prime_UTR	PF3D7_0104800	novel putative transporter 1, putative
BMGF-Winzeler-882-3E4	MMV665882	29326268	3.5	3D7	Winzeler	Pf3D7_01_v3	215151	MRL4745			737.32	A	T	SNP	intergenic_region			n.215151A>T	clonal	NA	No	lowcomplexity	five_prime_UTR	PF3D7_0104800	novel putative transporter 1, putative
BMGF-Winzeler-882-3E4	MMV665882	29326268	3.5	3D7	Winzeler	Pf3D7_06_v3	566727	MRL4746	PF3D7_0613800	AP2 domain transcription factor, putative	5279.09	CAAATGGAGGGAGATAATGAAATGGAGGGAGATAATG	C	INDEL	inframe_deletion		gaaatggagggagataatgaaatggagggagataat/	p.Glu203_Asn214del/c.607_642delGAAATGGAGGGAGATAATGAAATGGAGGGAGATAAT	clonal	Core	Yes	lowcomplexity	No	NA	NA	GO:0005634	nucleus	GO:0043565	sequence-specific DNA binding	GO:0009410	response to xenobiotic stimulus
BMGF-Winzeler-882-3E4	MMV665882	29326268	3.5	3D7	Winzeler	Pf3D7_08_v3	877664	MRL4747			596.72	G	T	SNP	intergenic_region			n.877664G>T	clonal	NA	No	lowcomplexity	No	NA	NA
BMGF-Winzeler-882-3E4	MMV665882	29326268	3.5	3D7	Winzeler	Pf3D7_08_v3	1085457	MRL4748			1544.92	G	T	SNP	intergenic_region			n.1085457G>T	clonal	NA	No	lowcomplexity	five_prime_UTR	PF3D7_0825000	conserved Plasmodium protein, unknown function
BMGF-Winzeler-882-3E4	MMV665882	29326268	3.5	3D7	Winzeler	Pf3D7_08_v3	1085458	MRL4749			1504.63	G	T	SNP	intergenic_region			n.1085458G>T	clonal	NA	No	lowcomplexity	five_prime_UTR	PF3D7_0825000	conserved Plasmodium protein, unknown function
BMGF-Winzeler-882-3E4	MMV665882	29326268	3.5	3D7	Winzeler	Pf3D7_10_v3	1448746	MRL4750	PF3D7_1036800	acetyl-CoA transporter, putative	914.4	T	A	SNP	splice_region_variant+intron_variant			c.1723-4A>T	clonal	Core	No	lowcomplexity	No	NA	NA	GO:0005783;GO:0016020	endoplasmic reticulum;membrane	GO:0015295	solute:proton symporter activity	GO:0009410	response to xenobiotic stimulus
BMGF-Winzeler-882-3E4	MMV665882	29326268	3.5	3D7	Winzeler	Pf3D7_13_v3	492003	MRL4751			545.69	G	T	SNP	intergenic_region			n.492003G>T	clonal	NA	No	No	five_prime_UTR	PF3D7_1311500	26S protease regulatory subunit 7, putative
BMGF-Winzeler-MDTIP4-1-C4	MMV019662	29326268	34.3643	3D7	Winzeler	Pf3D7_03_v3	318762	MRL3708			1403.9	C	CT	INDEL	intergenic_region			n.318762_318763insT	clonal	NA	No	lowcomplexity	No	NA	NA
BMGF-Winzeler-MDTIP4-1-C4	MMV019662	29326268	34.3643	3D7	Winzeler	Pf3D7_03_v3	318779	MRL3709			1193.51	C	T	SNP	intergenic_region			n.318779C>T	clonal	NA	No	lowcomplexity	No	NA	NA
BMGF-Winzeler-MDTIP4-1-C4	MMV019662	29326268	34.3643	3D7	Winzeler	Pf3D7_05_v3	989699	MRL3710			531.34	AT	A	INDEL	intergenic_region			n.989700delT	clonal	NA	No	lowcomplexity	No	NA	NA
BMGF-Winzeler-MDTIP4-1-C4	MMV019662	29326268	34.3643	3D7	Winzeler	Pf3D7_08_v3	512861	MRL3711			1658.13	G	GA	INDEL	intergenic_region			n.512861_512862insA	clonal	NA	No	lowcomplexity	five_prime_UTR	PF3D7_0809900	JmjC domain-containing protein, putative
[truncated: 4,256 more rows]
