# Supplementary material for: Systematic in vitro evolution in Plasmodium falciparum reveals key determinants of drug resistance
Source: Science. Author manuscript; Available in PMC 2025 Feb 10. (PMC11809290; doi:10.1126/science.adk9893)
Supplement: SupplementaryData4_CNVs [file NIHMS2048195-supplement-SupplementaryData4_CNVs.xlsx]

## Sheet: Sheet1
Supplementary Data 4. Copy number variants (CNVs) in compound-selected clones. CNVs were called based on elevated log2 copy ratio of at least four consecutive genes, denoised against a panel of normals (PON) consisting of parent strains (either 3D7 or Dd2) using GATK DenoiseReadCounts (n=1,168). Adjacent CNV calls were combined, and candidate CNVs were further filtered based on P-value from Krusk…
Clone name	Compound	Parasite Genetic Background	Genetic Background of PON	Chromosome	CNV start	CNV end	CNV Number	CNV size (# genes)	Number of repeats	Average copy ratio	Parent average copy ratio	Parent comparison P-value	Tandem Duplication Support	DELLY Overlap (Quality>=10)	DELLY Overlap (Quality>=30)	Sample Log2 Copy Ratio IQR	Gene list
11C-R-385	Artemisinin	3D7	3D7	Pf3D7_10_v3	1180755	1237252	9842	17	1	1.64141	1.10802	1.795e-05	48	0.999734	0.723578	0.3618	PF3D7_1028700,PF3D7_1028800,PF3D7_1028900,PF3D7_1029000,PF3D7_1029100.2,PF3D7_1029200,PF3D7_1029300,PF3D7_1029400,PF3D7_1029500,PF3D7_1029600,PF3D7_1029700,PF3D7_1029800,PF3D7_1029900,PF3D7_1030000,PF3D7_1030100,PF3D7_1030200,PF3D7_1030300
11C-R-474	Artemisinin	3D7	3D7	Pf3D7_10_v3	1184478	1237252	9862	15	1	1.76971	1.11229	2.4607e-05	48	0.962766	0.46305	0.4138	PF3D7_1028900,PF3D7_1029000,PF3D7_1029100.2,PF3D7_1029200,PF3D7_1029300,PF3D7_1029400,PF3D7_1029500,PF3D7_1029600,PF3D7_1029700,PF3D7_1029800,PF3D7_1029900,PF3D7_1030000,PF3D7_1030100,PF3D7_1030200,PF3D7_1030300
11C-R-474	Artemisinin	3D7	3D7	Pf3D7_12_v3	1140693	1169352	9867	8	1	1.97516	1.0214	2.69e-06	22	0.99836	0.99836	0.4138	PF3D7_1228000,PF3D7_1228100,PF3D7_1228200,PF3D7_1228300,PF3D7_1228400,PF3D7_1228500,PF3D7_1228600,PF3D7_1228700
3D7-C3-3T-1	Lopinavir	3D7	3D7	Pf3D7_05_v3	948701	1054163	9157	25	4	1.90385	1.00204	6.55e-17	8	0.919137	0.919137	0.22479	PF3D7_0522900,PF3D7_0523000,PF3D7_0523100,PF3D7_0523200,PF3D7_0523300,PF3D7_0523400,PF3D7_0523500,PF3D7_0523600,PF3D7_0523700,PF3D7_0523800,PF3D7_0523900,PF3D7_0524000,PF3D7_0524100,PF3D7_0524200,PF3D7_0524300,PF3D7_0524400,PF3D7_0524500,PF3D7_0524600,PF3D7_0524700,PF3D7_0524800,PF3D7_0524900,PF3D7_0525000,PF3D7_0525100,PF3D7_0525200,PF3D7_0525300
3D7-C3-3T-11	Lopinavir	3D7	3D7	Pf3D7_05_v3	948701	1054163	9125	25	4	1.93428	1.0022	6.44e-17	8	1	1	0.23623	PF3D7_0522900,PF3D7_0523000,PF3D7_0523100,PF3D7_0523200,PF3D7_0523300,PF3D7_0523400,PF3D7_0523500,PF3D7_0523600,PF3D7_0523700,PF3D7_0523800,PF3D7_0523900,PF3D7_0524000,PF3D7_0524100,PF3D7_0524200,PF3D7_0524300,PF3D7_0524400,PF3D7_0524500,PF3D7_0524600,PF3D7_0524700,PF3D7_0524800,PF3D7_0524900,PF3D7_0525000,PF3D7_0525100,PF3D7_0525200,PF3D7_0525300
3D7-C3-3T-12	Lopinavir	3D7	3D7	Pf3D7_05_v3	948701	1054163	9192	25	4	2.75185	1.00945	4.75e-17	6	0.999915	0.992357	0.24569	PF3D7_0522900,PF3D7_0523000,PF3D7_0523100,PF3D7_0523200,PF3D7_0523300,PF3D7_0523400,PF3D7_0523500,PF3D7_0523600,PF3D7_0523700,PF3D7_0523800,PF3D7_0523900,PF3D7_0524000,PF3D7_0524100,PF3D7_0524200,PF3D7_0524300,PF3D7_0524400,PF3D7_0524500,PF3D7_0524600,PF3D7_0524700,PF3D7_0524800,PF3D7_0524900,PF3D7_0525000,PF3D7_0525100,PF3D7_0525200,PF3D7_0525300
3D7-C3-3T-14	Lopinavir	3D7	3D7	Pf3D7_05_v3	948701	1054163	9141	25	4	1.89222	1.00193	6.55e-17	6	0.999972	0.999972	0.22305	PF3D7_0522900,PF3D7_0523000,PF3D7_0523100,PF3D7_0523200,PF3D7_0523300,PF3D7_0523400,PF3D7_0523500,PF3D7_0523600,PF3D7_0523700,PF3D7_0523800,PF3D7_0523900,PF3D7_0524000,PF3D7_0524100,PF3D7_0524200,PF3D7_0524300,PF3D7_0524400,PF3D7_0524500,PF3D7_0524600,PF3D7_0524700,PF3D7_0524800,PF3D7_0524900,PF3D7_0525000,PF3D7_0525100,PF3D7_0525200,PF3D7_0525300
3D7-C4-4T-11	Lopinavir	3D7	3D7	Pf3D7_05_v3	816816	1030612	9174	53	1	1.81515	1.00097	2.34e-32	-1	0.984429	0.972516	0.23691	PF3D7_0519700,PF3D7_0519800,PF3D7_0519900,PF3D7_0520000,PF3D7_0520100,PF3D7_0520200,PF3D7_0520300,PF3D7_0520400,PF3D7_0520500,PF3D7_0520600,PF3D7_0520700,PF3D7_0520800,PF3D7_0520900,PF3D7_0521000,PF3D7_0521100,PF3D7_0521200,PF3D7_0521300,PF3D7_0521400,PF3D7_0521500,PF3D7_0521600,PF3D7_0521700,PF3D7_0521800,PF3D7_0521900,PF3D7_0522000,PF3D7_0522100,PF3D7_0522200,PF3D7_0522300,PF3D7_0522400,PF3D7_0…
3D7-C4-4T-14	Lopinavir	3D7	3D7	Pf3D7_05_v3	816816	867833	9223	15	1	2.00236	1.01238	9.68e-10	-1	0.967823	0.967823	0.41288	PF3D7_0519700,PF3D7_0519800,PF3D7_0519900,PF3D7_0520000,PF3D7_0520100,PF3D7_0520200,PF3D7_0520300,PF3D7_0520400,PF3D7_0520500,PF3D7_0520600,PF3D7_0520700,PF3D7_0520800,PF3D7_0520900,PF3D7_0521000,PF3D7_0521100
3D7-C4-4T-14	Lopinavir	3D7	3D7	Pf3D7_05_v3	870032	888444	9224	6	1	2.1057	1.0179	0.00013456	-1	0.967823	0.967823	0.41288	PF3D7_0521300,PF3D7_0521400,PF3D7_0521500,PF3D7_0521600,PF3D7_0521700,PF3D7_0521800
3D7-C4-4T-14	Lopinavir	3D7	3D7	Pf3D7_05_v3	970016	992309	9225	6	1	1.85951	1.01583	4.5619e-05	-1	1	1	0.41288	PF3D7_0523300,PF3D7_0523400,PF3D7_0523500,PF3D7_0523600,PF3D7_0523700,PF3D7_0523800
3D7-C4-4T-14	Lopinavir	3D7	3D7	Pf3D7_05_v3	998503	1030612	9226	10	1	1.98066	1.01316	5.71e-07	-1	1	1	0.41288	PF3D7_0524000,PF3D7_0524100,PF3D7_0524200,PF3D7_0524300,PF3D7_0524400,PF3D7_0524500,PF3D7_0524600,PF3D7_0524700,PF3D7_0524800,PF3D7_0524900
3D7-C4-4T-8	Lopinavir	3D7	3D7	Pf3D7_05_v3	816816	936565	9243	28	1	1.80286	1.00313	1.07e-16	-1	0.98034	0.965064	0.30405	PF3D7_0519700,PF3D7_0519800,PF3D7_0519900,PF3D7_0520000,PF3D7_0520100,PF3D7_0520200,PF3D7_0520300,PF3D7_0520400,PF3D7_0520500,PF3D7_0520600,PF3D7_0520700,PF3D7_0520800,PF3D7_0520900,PF3D7_0521000,PF3D7_0521100,PF3D7_0521200,PF3D7_0521300,PF3D7_0521400,PF3D7_0521500,PF3D7_0521600,PF3D7_0521700,PF3D7_0521800,PF3D7_0521900,PF3D7_0522000,PF3D7_0522100,PF3D7_0522200,PF3D7_0522300,PF3D7_0522400
3D7-C4-4T-8	Lopinavir	3D7	3D7	Pf3D7_05_v3	939999	962399	9244	5	1	1.62287	0.957349	0.00020417	-1	0.98034	0.965064	0.30405	PF3D7_0522600,PF3D7_0522700,PF3D7_0522800,PF3D7_0522900,PF3D7_0523000
3D7-C4-4T-8	Lopinavir	3D7	3D7	Pf3D7_05_v3	970016	1030612	9245	17	2	1.942	1.01664	1.32e-11	-1	0.98034	0.965064	0.30405	PF3D7_0523300,PF3D7_0523400,PF3D7_0523500,PF3D7_0523600,PF3D7_0523700,PF3D7_0523800,PF3D7_0523900,PF3D7_0524000,PF3D7_0524100,PF3D7_0524200,PF3D7_0524300,PF3D7_0524400,PF3D7_0524500,PF3D7_0524600,PF3D7_0524700,PF3D7_0524800,PF3D7_0524900
3D7-C4-4T-9	Lopinavir	3D7	3D7	Pf3D7_05_v3	816816	965294	9278	35	1	1.74993	0.992668	4.04e-21	-1	0.972072	0.95152	0.29342	PF3D7_0519700,PF3D7_0519800,PF3D7_0519900,PF3D7_0520000,PF3D7_0520100,PF3D7_0520200,PF3D7_0520300,PF3D7_0520400,PF3D7_0520500,PF3D7_0520600,PF3D7_0520700,PF3D7_0520800,PF3D7_0520900,PF3D7_0521000,PF3D7_0521100,PF3D7_0521200,PF3D7_0521300,PF3D7_0521400,PF3D7_0521500,PF3D7_0521600,PF3D7_0521700,PF3D7_0521800,PF3D7_0521900,PF3D7_0522000,PF3D7_0522100,PF3D7_0522200,PF3D7_0522300,PF3D7_0522400,PF3D7_0…
3D7-C4-4T-9	Lopinavir	3D7	3D7	Pf3D7_05_v3	970016	1030612	9279	17	2	1.98555	1.01727	1.09e-11	-1	0.972072	0.95152	0.29342	PF3D7_0523300,PF3D7_0523400,PF3D7_0523500,PF3D7_0523600,PF3D7_0523700,PF3D7_0523800,PF3D7_0523900,PF3D7_0524000,PF3D7_0524100,PF3D7_0524200,PF3D7_0524300,PF3D7_0524400,PF3D7_0524500,PF3D7_0524600,PF3D7_0524700,PF3D7_0524800,PF3D7_0524900
6A-R-385	Artemisinin	3D7	3D7	Pf3D7_10_v3	1180755	1243227	9905	18	2	3.20784	1.12113	6.64e-11	61	0.952475	0.952475	0.52043	PF3D7_1028700,PF3D7_1028800,PF3D7_1028900,PF3D7_1029000,PF3D7_1029100.2,PF3D7_1029200,PF3D7_1029300,PF3D7_1029400,PF3D7_1029500,PF3D7_1029600,PF3D7_1029700,PF3D7_1029800,PF3D7_1029900,PF3D7_1030000,PF3D7_1030100,PF3D7_1030200,PF3D7_1030300,PF3D7_1030400
6A-R-385	Artemisinin	3D7	3D7	Pf3D7_14_v3	2218830	2243089	9912	8	2	2.14132	1.00675	6.54e-06	15	0.959547	0.959547	0.52043	PF3D7_1454000,PF3D7_1454100,PF3D7_1454200,PF3D7_1454300,PF3D7_1454400,PF3D7_1454500,PF3D7_1454600,PF3D7_1454700
6A-R-385	Artemisinin	3D7	3D7	Pf3D7_14_v3	2246995	2389745	9913	31	1	2.00597	1.00532	1.08e-18	15	0.959547	0.959547	0.52043	PF3D7_1455000,PF3D7_1455100,PF3D7_1455200.2,PF3D7_1455300,PF3D7_1455400,PF3D7_1455500,PF3D7_1455600,PF3D7_1455700,PF3D7_1455800,PF3D7_1455900,PF3D7_1456000,PF3D7_1456100,PF3D7_1456200,PF3D7_1456300,PF3D7_1456400,PF3D7_1456500,PF3D7_1456600,PF3D7_1456700,PF3D7_1456800,PF3D7_1456900,PF3D7_1457000,PF3D7_1457100,PF3D7_1457200,PF3D7_1457300,PF3D7_1457400,PF3D7_1457500,PF3D7_1457600,PF3D7_1457700,PF3D7…
6A-R-474	Artemisinin	3D7	3D7	Pf3D7_10_v3	1180755	1245638	9930	19	2	3.66751	1.12479	4.89e-11	54	0.936933	0.712005	0.5584	PF3D7_1028700,PF3D7_1028800,PF3D7_1028900,PF3D7_1029000,PF3D7_1029100.2,PF3D7_1029200,PF3D7_1029300,PF3D7_1029400,PF3D7_1029500,PF3D7_1029600,PF3D7_1029700,PF3D7_1029800,PF3D7_1029900,PF3D7_1030000,PF3D7_1030100,PF3D7_1030200,PF3D7_1030300,PF3D7_1030400,PF3D7_1030500
6A-R-474	Artemisinin	3D7	3D7	Pf3D7_14_v3	2218830	2243089	9938	8	2	2.18692	1.00664	6.54e-06	12	1	1	0.5584	PF3D7_1454000,PF3D7_1454100,PF3D7_1454200,PF3D7_1454300,PF3D7_1454400,PF3D7_1454500,PF3D7_1454600,PF3D7_1454700
6A-R-474	Artemisinin	3D7	3D7	Pf3D7_14_v3	2262489	2389745	9939	27	1	2.18117	1.01007	2.36e-17	12	0.955091	0.772435	0.5584	PF3D7_1455400,PF3D7_1455500,PF3D7_1455600,PF3D7_1455700,PF3D7_1455800,PF3D7_1455900,PF3D7_1456000,PF3D7_1456100,PF3D7_1456200,PF3D7_1456300,PF3D7_1456400,PF3D7_1456500,PF3D7_1456600,PF3D7_1456700,PF3D7_1456800,PF3D7_1456900,PF3D7_1457000,PF3D7_1457100,PF3D7_1457200,PF3D7_1457300,PF3D7_1457400,PF3D7_1457500,PF3D7_1457600,PF3D7_1457700,PF3D7_1457800,PF3D7_1457900,PF3D7_1458000
BMGF-Fidock-029272-R1A3	MMV029272	3D7	3D7	Pf3D7_03_v3	782937	844540	5340	17	6	1.81743	1.01544	6.33e-12	15	1	1	0.29534	PF3D7_0318600,PF3D7_0318700,PF3D7_0318800,PF3D7_0318900,PF3D7_0319000,PF3D7_0319100,PF3D7_0319200,PF3D7_0319300,PF3D7_0319400,PF3D7_0319500,PF3D7_0319600,PF3D7_0319700,PF3D7_0319800,PF3D7_0319900,PF3D7_0320000,PF3D7_0320100,PF3D7_0320200
BMGF-Fidock-029272-R1D2	MMV029272	3D7	3D7	Pf3D7_03_v3	782937	844540	5357	17	6	1.77988	1.01443	1.07e-11	33	0.997809	0.997809	0.33397	PF3D7_0318600,PF3D7_0318700,PF3D7_0318800,PF3D7_0318900,PF3D7_0319000,PF3D7_0319100,PF3D7_0319200,PF3D7_0319300,PF3D7_0319400,PF3D7_0319500,PF3D7_0319600,PF3D7_0319700,PF3D7_0319800,PF3D7_0319900,PF3D7_0320000,PF3D7_0320100,PF3D7_0320200
BMGF-Fidock-029272-R2B2	MMV029272	3D7	3D7	Pf3D7_03_v3	782937	844540	5376	17	6	1.76809	1.0143	2.84e-11	19	0.998149	0.998149	0.33306	PF3D7_0318600,PF3D7_0318700,PF3D7_0318800,PF3D7_0318900,PF3D7_0319000,PF3D7_0319100,PF3D7_0319200,PF3D7_0319300,PF3D7_0319400,PF3D7_0319500,PF3D7_0319600,PF3D7_0319700,PF3D7_0319800,PF3D7_0319900,PF3D7_0320000,PF3D7_0320100,PF3D7_0320200
BMGF-Fidock-029272-R2C9	MMV029272	3D7	3D7	Pf3D7_03_v3	782937	844540	5394	17	6	2.58632	1.02196	1.74e-12	37	0.99776	0.99776	0.36114	PF3D7_0318600,PF3D7_0318700,PF3D7_0318800,PF3D7_0318900,PF3D7_0319000,PF3D7_0319100,PF3D7_0319200,PF3D7_0319300,PF3D7_0319400,PF3D7_0319500,PF3D7_0319600,PF3D7_0319700,PF3D7_0319800,PF3D7_0319900,PF3D7_0320000,PF3D7_0320100,PF3D7_0320200
BMGF-Fidock-029272-R3E7	MMV029272	3D7	3D7	Pf3D7_03_v3	782937	844540	5415	17	6	1.79552	1.01514	4.33e-12	30	0.99263	0.99263	0.29859	PF3D7_0318600,PF3D7_0318700,PF3D7_0318800,PF3D7_0318900,PF3D7_0319000,PF3D7_0319100,PF3D7_0319200,PF3D7_0319300,PF3D7_0319400,PF3D7_0319500,PF3D7_0319600,PF3D7_0319700,PF3D7_0319800,PF3D7_0319900,PF3D7_0320000,PF3D7_0320100,PF3D7_0320200
BMGF-Fidock-029272-R3F10	MMV029272	3D7	3D7	Pf3D7_03_v3	782937	844540	5434	17	6	1.74041	1.01468	7.38e-12	20	0.999464	0.999464	0.28501	PF3D7_0318600,PF3D7_0318700,PF3D7_0318800,PF3D7_0318900,PF3D7_0319000,PF3D7_0319100,PF3D7_0319200,PF3D7_0319300,PF3D7_0319400,PF3D7_0319500,PF3D7_0319600,PF3D7_0319700,PF3D7_0319800,PF3D7_0319900,PF3D7_0320000,PF3D7_0320100,PF3D7_0320200
BMGF-Fidock-029272-R3F10	MMV029272	3D7	3D7	Pf3D7_10_v3	1507332	1555952	5444	7	6	2.05338	1.02273	0.00027151	5	0.508083	0.241979	0.28501	PF3D7_1038100,PF3D7_1038200,PF3D7_1038300,PF3D7_1038400,PF3D7_1038500,PF3D7_1038600,PF3D7_1038700
BMGF-Fidock-7224-R1-C1-SOFTCLIP	MMV007224	3D7	3D7	Pf3D7_11_v3	1322793	1382494	5288	13	1	1.92793	1.01192	7.53e-10	13	0.99995	0.657493	0.18384	PF3D7_1134100,PF3D7_1134200,PF3D7_1134300,PF3D7_1134400,PF3D7_1134500,PF3D7_1134600,PF3D7_1134700,PF3D7_1134800,PF3D7_1134900,PF3D7_1135000.3,PF3D7_1135100,PF3D7_1135200,PF3D7_1135300
BMGF-Fidock-7224-R1-C1-SOFTCLIP	MMV007224	3D7	3D7	Pf3D7_12_v3	745752	793699	5290	8	1	3.95232	1.02236	2.778e-05	14	0.818842	0.662335	0.18384	PF3D7_1219000,PF3D7_1219100,PF3D7_1219200,PF3D7_1219300,PF3D7_1219400,PF3D7_1219500,PF3D7_1219600,PF3D7_1219700
BMGF-Fidock-7224-R2-A2-SOFTCLIP	MMV007224	3D7	3D7	Pf3D7_12_v3	783768	799861	5305	6	1	1.86406	1.01126	0.00013105	9	1	1	0.083724	PF3D7_1219500,PF3D7_1219600,PF3D7_1219700,PF3D7_1219800,PF3D7_1219900,PF3D7_1220000
BMGF-Fidock-852-R2-A1-SOFTCLIP	MMV665852	3D7	3D7	Pf3D7_12_v3	745752	827962	5474	19	1	1.96852	1.00607	3.37e-11	25	0.966975	0.966975	0.12897	PF3D7_1219000,PF3D7_1219100,PF3D7_1219200,PF3D7_1219300,PF3D7_1219400,PF3D7_1219500,PF3D7_1219600,PF3D7_1219700,PF3D7_1219800,PF3D7_1219900,PF3D7_1220000,PF3D7_1220100,PF3D7_1220200,PF3D7_1220300,PF3D7_1220400,PF3D7_1220500,PF3D7_1220600,PF3D7_1220700,PF3D7_1220800
BMGF-GSK-MMV066-1H11	MMV019066	3D7	3D7	Pf3D7_13_v3	1040907	1067867	780	8	1	1.69686	0.996644	0.0017365	10	0.968737	0.899549	0.51997	PF3D7_1324900,PF3D7_1325000,PF3D7_1325100,PF3D7_1325200,PF3D7_1325300,PF3D7_1325400,PF3D7_1325500,PF3D7_1325600
BMGF-GSK-MMV066-1H11	MMV019066	3D7	3D7	Pf3D7_13_v3	1070896	1106086	781	8	2	1.7896	1.00707	1.181e-05	10	0.968737	0.899549	0.51997	PF3D7_1325800,PF3D7_1325900,PF3D7_1326000,PF3D7_1326100,PF3D7_1326200,PF3D7_1326300,PF3D7_1326400,PF3D7_1326500
BMGF-GSK-MMV066-2D11	MMV019066	3D7	3D7	Pf3D7_13_v3	841421	872582	808	8	1	1.65321	1.01005	0.00046691	20	0.999904	0.999904	0.49476	PF3D7_1320400,PF3D7_1320500,PF3D7_1320600,PF3D7_1320700,PF3D7_1320800,PF3D7_1320900,PF3D7_1321000,PF3D7_1321100
BMGF-GSK-MMV924-2G11	MMV665924	3D7	3D7	Pf3D7_03_v3	69210	98157	831	8	1	1.53465	0.627666	1.181e-05	-1	1	1	0.21253	PF3D7_0301000,PF3D7_0301100,PF3D7_0301200,PF3D7_0301300,PF3D7_0301400,PF3D7_0301500,PF3D7_0301600,PF3D7_0301700
BMGF-GSK-MMV924-2G11	MMV665924	3D7	3D7	Pf3D7_04_v3	877772	1003020	834	23	1	1.50982	1.0011	1.03e-08	-1	0.782304	0.749202	0.21253	PF3D7_0419900,PF3D7_0420000,PF3D7_0420100,PF3D7_0420200,PF3D7_0420300,PF3D7_0420400,PF3D7_0420500,PF3D7_0420600,PF3D7_0420700,PF3D7_0420800,PF3D7_0420900,PF3D7_0421000,PF3D7_0421100,PF3D7_0421200,PF3D7_0421300,PF3D7_0421400,PF3D7_0421500,PF3D7_0421600,PF3D7_0421700,PF3D7_0421800,PF3D7_0421900,PF3D7_0422000,PF3D7_0422100
BMGF-GSK-MMV924-2G11	MMV665924	3D7	3D7	Pf3D7_07_v3	478218	498490	839	7	1	1.40594	0.991377	7.5544e-05	-1	0.812371	0.698245	0.21253	PF3D7_0710600,PF3D7_0710700,PF3D7_0710800,PF3D7_0710900,PF3D7_0711000,PF3D7_0711100,PF3D7_0711200
BMGF-GSK-MMV924-2G11	MMV665924	3D7	3D7	Pf3D7_07_v3	500158	623771	840	24	1	1.41369	0.997036	2.06e-06	-1	0.812371	0.698245	0.21253	PF3D7_0711400,PF3D7_0711500,PF3D7_0711600,PF3D7_0711700,PF3D7_0711800,PF3D7_0711900,PF3D7_0712000,PF3D7_0712100,PF3D7_0712200,PF3D7_0712300,PF3D7_0712400,PF3D7_0712500,PF3D7_0712600,PF3D7_0712700,PF3D7_0712800,PF3D7_0712900,PF3D7_0713000,PF3D7_0713100,PF3D7_0713200,PF3D7_0713300,PF3D7_0713400,PF3D7_0713500,PF3D7_0713600,PF3D7_0713700
BMGF-GSK-MMV924-2G11	MMV665924	3D7	3D7	Pf3D7_08_v3	1317350	1363868	844	8	1	1.56572	0.991427	2.954e-06	-1	0.999936	0.619825	0.21253	PF3D7_0830900,PF3D7_0831000,PF3D7_0831100,PF3D7_0831200,PF3D7_0831300,PF3D7_0831400,PF3D7_0831500,PF3D7_0831600
BMGF-GSK-MMV924-2G11	MMV665924	3D7	3D7	Pf3D7_09_v3	1446679	1463909	845	4	1	1.46795	0.807419	0.0013709	529	1	1	0.21253	PF3D7_0936600,PF3D7_0936700,PF3D7_0936800,PF3D7_0936900
BMGF-GSK-MMV924-3H1	MMV665924	3D7	3D7	Pf3D7_08_v3	1303073	1363868	873	11	1	1.50015	0.996129	2.55e-07	-1	0.901209	0.747479	0.28037	PF3D7_0830600,PF3D7_0830700,PF3D7_0830800,PF3D7_0830900,PF3D7_0831000,PF3D7_0831100,PF3D7_0831200,PF3D7_0831300,PF3D7_0831400,PF3D7_0831500,PF3D7_0831600
BMGF-Goldberg-1A3-939R	MMV665939	3D7	3D7	Pf3D7_03_v3	809831	885743	5850	18	1	2.39978	1.0245	3.67e-13	103	0.984008	0.626278	0.1083	PF3D7_0319400,PF3D7_0319500,PF3D7_0319600,PF3D7_0319700,PF3D7_0319800,PF3D7_0319900,PF3D7_0320000,PF3D7_0320100,PF3D7_0320200,PF3D7_0320300,PF3D7_0320400,PF3D7_0320500,PF3D7_0320600,PF3D7_0320700,PF3D7_0320800,PF3D7_0320900,PF3D7_0321000,PF3D7_0321100
BMGF-Goldberg-1C3-939R	MMV665939	3D7	3D7	Pf3D7_03_v3	724765	896329	5865	39	1	2.9742	1.02371	1.06e-26	7	0.860892	0.860892	0.13948	PF3D7_0317600,PF3D7_0317700,PF3D7_0317800,PF3D7_0317900,PF3D7_0318000,PF3D7_0318100,PF3D7_0318200,PF3D7_0318300,PF3D7_0318400,PF3D7_0318500,PF3D7_0318600,PF3D7_0318700,PF3D7_0318800,PF3D7_0318900,PF3D7_0319000,PF3D7_0319100,PF3D7_0319200,PF3D7_0319300,PF3D7_0319400,PF3D7_0319500,PF3D7_0319600,PF3D7_0319700,PF3D7_0319800,PF3D7_0319900,PF3D7_0320000,PF3D7_0320100,PF3D7_0320200,PF3D7_0320300,PF3D7_0…
BMGF-Goldberg-2D1-939R	MMV665939	3D7	3D7	Pf3D7_03_v3	820458	857754	5894	8	1	1.89012	1.01702	1.29e-06	32	0.995656	0.995656	0.10816	PF3D7_0319700,PF3D7_0319800,PF3D7_0319900,PF3D7_0320000,PF3D7_0320100,PF3D7_0320200,PF3D7_0320300,PF3D7_0320400
BMGF-Goldberg-789-4A10	MMV665789	3D7	3D7	Pf3D7_05_v3	942517	976126	932	8	4	3.42642	0.986448	1.29e-06	230	0.993633	0.731322	0.073462	PF3D7_0522700,PF3D7_0522800,PF3D7_0522900,PF3D7_0523000,PF3D7_0523100,PF3D7_0523200,PF3D7_0523300,PF3D7_0523400
BMGF-Goldberg-789-4B2	MMV665789	3D7	3D7	Pf3D7_05_v3	942517	976126	888	8	4	3.20273	0.984802	1.29e-06	188	0.994644	0.731858	0.091703	PF3D7_0522700,PF3D7_0522800,PF3D7_0522900,PF3D7_0523000,PF3D7_0523100,PF3D7_0523200,PF3D7_0523300,PF3D7_0523400
BMGF-Goldberg-789-4E3	MMV665789	3D7	3D7	Pf3D7_05_v3	942517	976126	947	8	4	2.841	0.982553	1.29e-06	191	0.941534	0.941534	0.077118	PF3D7_0522700,PF3D7_0522800,PF3D7_0522900,PF3D7_0523000,PF3D7_0523100,PF3D7_0523200,PF3D7_0523300,PF3D7_0523400
BMGF-Goldberg-789-4H3	MMV665789	3D7	3D7	Pf3D7_05_v3	942517	976126	903	8	4	2.7042	0.981608	1.29e-06	180	0.988813	0.988813	0.07259	PF3D7_0522700,PF3D7_0522800,PF3D7_0522900,PF3D7_0523000,PF3D7_0523100,PF3D7_0523200,PF3D7_0523300,PF3D7_0523400
BMGF-Goldberg-9063-2B10	MMV009063	3D7	3D7	Pf3D7_05_v3	948701	976126	5496	6	3	3.07247	0.984148	2.778e-05	33	1	1	0.19457	PF3D7_0522900,PF3D7_0523000,PF3D7_0523100,PF3D7_0523200,PF3D7_0523300,PF3D7_0523400
BMGF-Goldberg-9063-2D1	MMV009063	3D7	3D7	Pf3D7_05_v3	948701	976126	5513	6	3	3.33943	0.98597	2.778e-05	11	1	1	0.1867	PF3D7_0522900,PF3D7_0523000,PF3D7_0523100,PF3D7_0523200,PF3D7_0523300,PF3D7_0523400
BMGF-Goldberg-9063-2E3	MMV009063	3D7	3D7	Pf3D7_05_v3	948701	976126	5530	6	3	3.31544	0.984958	2.778e-05	37	1	1	0.2474	PF3D7_0522900,PF3D7_0523000,PF3D7_0523100,PF3D7_0523200,PF3D7_0523300,PF3D7_0523400
BMGF-Goldberg-9063-2E3	MMV009063	3D7	3D7	Pf3D7_10_v3	1184478	1197584	5536	4	6	1.53239	1.10892	0.0093068	15	0.999951	0.999951	0.2474	PF3D7_1028900,PF3D7_1029000,PF3D7_1029100.2,PF3D7_1029200
BMGF-Goldberg-9063-2E3	MMV009063	3D7	3D7	Pf3D7_10_v3	1204096	1252057	5537	15	1	1.6107	1.10978	3.12e-06	15	0.999951	0.999951	0.2474	PF3D7_1029500,PF3D7_1029600,PF3D7_1029700,PF3D7_1029800,PF3D7_1029900,PF3D7_1030000,PF3D7_1030100,PF3D7_1030200,PF3D7_1030300,PF3D7_1030400,PF3D7_1030500,PF3D7_1030600,PF3D7_1030700,PF3D7_1030800,PF3D7_1030900
BMGF-Goldberg-9063-3B3	MMV009063	3D7	3D7	Pf3D7_05_v3	942517	992309	5547	12	2	3.10911	0.999317	2.99e-09	75	0.988432	0.988432	0.23912	PF3D7_0522700,PF3D7_0522800,PF3D7_0522900,PF3D7_0523000,PF3D7_0523100,PF3D7_0523200,PF3D7_0523300,PF3D7_0523400,PF3D7_0523500,PF3D7_0523600,PF3D7_0523700,PF3D7_0523800
BMGF-Goldberg-9063-3C7	MMV009063	3D7	3D7	Pf3D7_05_v3	942517	1054163	5562	27	3	2.25683	1.00334	3.45e-18	-1	0.978181	0.747523	0.19278	PF3D7_0522700,PF3D7_0522800,PF3D7_0522900,PF3D7_0523000,PF3D7_0523100,PF3D7_0523200,PF3D7_0523300,PF3D7_0523400,PF3D7_0523500,PF3D7_0523600,PF3D7_0523700,PF3D7_0523800,PF3D7_0523900,PF3D7_0524000,PF3D7_0524100,PF3D7_0524200,PF3D7_0524300,PF3D7_0524400,PF3D7_0524500,PF3D7_0524600,PF3D7_0524700,PF3D7_0524800,PF3D7_0524900,PF3D7_0525000,PF3D7_0525100,PF3D7_0525200,PF3D7_0525300
BMGF-Goldberg-9063-3H3	MMV009063	3D7	3D7	Pf3D7_05_v3	942517	992309	5577	12	2	3.07823	0.999358	2.99e-09	99	0.982808	0.982808	0.22179	PF3D7_0522700,PF3D7_0522800,PF3D7_0522900,PF3D7_0523000,PF3D7_0523100,PF3D7_0523200,PF3D7_0523300,PF3D7_0523400,PF3D7_0523500,PF3D7_0523600,PF3D7_0523700,PF3D7_0523800
BMGF-Goldberg-9063-4B8	MMV009063	3D7	3D7	Pf3D7_05_v3	942517	1054163	5592	27	3	2.24078	1.00423	2.63e-18	-1	0.987568	0.987568	0.12146	PF3D7_0522700,PF3D7_0522800,PF3D7_0522900,PF3D7_0523000,PF3D7_0523100,PF3D7_0523200,PF3D7_0523300,PF3D7_0523400,PF3D7_0523500,PF3D7_0523600,PF3D7_0523700,PF3D7_0523800,PF3D7_0523900,PF3D7_0524000,PF3D7_0524100,PF3D7_0524200,PF3D7_0524300,PF3D7_0524400,PF3D7_0524500,PF3D7_0524600,PF3D7_0524700,PF3D7_0524800,PF3D7_0524900,PF3D7_0525000,PF3D7_0525100,PF3D7_0525200,PF3D7_0525300
BMGF-Goldberg-9063-4C3	MMV009063	3D7	3D7	Pf3D7_05_v3	942517	1054163	5607	27	3	2.2058	1.00424	2.6e-18	-1	0.997071	0.997071	0.097735	PF3D7_0522700,PF3D7_0522800,PF3D7_0522900,PF3D7_0523000,PF3D7_0523100,PF3D7_0523200,PF3D7_0523300,PF3D7_0523400,PF3D7_0523500,PF3D7_0523600,PF3D7_0523700,PF3D7_0523800,PF3D7_0523900,PF3D7_0524000,PF3D7_0524100,PF3D7_0524200,PF3D7_0524300,PF3D7_0524400,PF3D7_0524500,PF3D7_0524600,PF3D7_0524700,PF3D7_0524800,PF3D7_0524900,PF3D7_0525000,PF3D7_0525100,PF3D7_0525200,PF3D7_0525300
BMGF-Winzeler-5391-1E10	MMV028038	3D7	3D7	Pf3D7_01_v3	322121	360589	1	10	14	1.54622	1.01709	7.12e-07	74	0.999922	0.999922	0.071904	PF3D7_0107800,PF3D7_0107900,PF3D7_0108000,PF3D7_0108100,PF3D7_0108300,PF3D7_0108400.2,PF3D7_0108500,PF3D7_0108600,PF3D7_0108700,PF3D7_0108800
BMGF-Winzeler-5391-1E3	MMV028038	3D7	3D7	Pf3D7_01_v3	322121	360589	16	10	14	1.4909	1.01639	8.81e-07	95	0.999922	0.487106	0.066994	PF3D7_0107800,PF3D7_0107900,PF3D7_0108000,PF3D7_0108100,PF3D7_0108300,PF3D7_0108400.2,PF3D7_0108500,PF3D7_0108600,PF3D7_0108700,PF3D7_0108800
BMGF-Winzeler-5391-2E3	MMV028038	3D7	3D7	Pf3D7_01_v3	238416	321758	31	21	1	1.84657	1.01673	7.85e-15	-1	0.954681	0.954681	0.098231	PF3D7_0105700,PF3D7_0105800,PF3D7_0105900,PF3D7_0106000,PF3D7_0106100,PF3D7_0106200,PF3D7_0106300,PF3D7_0106400,PF3D7_0106500,PF3D7_0106600,PF3D7_0106700,PF3D7_0106800,PF3D7_0106900,PF3D7_0107000,PF3D7_0107100,PF3D7_0107200,PF3D7_0107300,PF3D7_0107400,PF3D7_0107500,PF3D7_0107600,PF3D7_0107700
BMGF-Winzeler-5391-2E3	MMV028038	3D7	3D7	Pf3D7_01_v3	357584	570522	32	59	1	1.78409	1.00778	5.74e-30	-1	0.999915	0.653223	0.098231	PF3D7_0108800,PF3D7_0108900,PF3D7_0109000,PF3D7_0109100,PF3D7_0109200,PF3D7_0109300,PF3D7_0109400,PF3D7_0109500,PF3D7_0109600,PF3D7_0109700,PF3D7_0109800,PF3D7_0109900.2,PF3D7_0110000,PF3D7_0110100,PF3D7_0110200,PF3D7_0110300,PF3D7_0110400,PF3D7_0110500,PF3D7_0110600,PF3D7_0110700,PF3D7_0110800,PF3D7_0110900,PF3D7_0111000,PF3D7_0111200,PF3D7_0111300,PF3D7_0111400,PF3D7_0111500,PF3D7_0111600,PF3D7…
BMGF-Winzeler-5391-2E3	MMV028038	3D7	3D7	Pf3D7_12_v3	1746194	1766641	43	4	8	1.89632	0.997746	0.00062867	9	0.999853	0.999853	0.098231	PF3D7_1241100,PF3D7_1241200,PF3D7_1241300,PF3D7_1241400
BMGF-Winzeler-5391-2F10	MMV028038	3D7	3D7	Pf3D7_12_v3	1746194	1766641	58	4	8	1.8305	0.997075	0.00062867	13	0.999853	0.0784956	0.093878	PF3D7_1241100,PF3D7_1241200,PF3D7_1241300,PF3D7_1241400
BMGF-Winzeler-5391-3E9	MMV028038	3D7	3D7	Pf3D7_01_v3	264958	326234	76	16	1	1.80189	1.02014	1.49e-11	-1	0.968324	0.968324	0.084626	PF3D7_0106300,PF3D7_0106400,PF3D7_0106500,PF3D7_0106600,PF3D7_0106700,PF3D7_0106800,PF3D7_0106900,PF3D7_0107000,PF3D7_0107100,PF3D7_0107200,PF3D7_0107300,PF3D7_0107400,PF3D7_0107500,PF3D7_0107600,PF3D7_0107700,PF3D7_0107800
BMGF-Winzeler-5391-3E9	MMV028038	3D7	3D7	Pf3D7_01_v3	352064	570522	77	60	1	1.79266	1.00784	1.3e-30	-1	0.999904	0.609096	0.084626	PF3D7_0108700,PF3D7_0108800,PF3D7_0108900,PF3D7_0109000,PF3D7_0109100,PF3D7_0109200,PF3D7_0109300,PF3D7_0109400,PF3D7_0109500,PF3D7_0109600,PF3D7_0109700,PF3D7_0109800,PF3D7_0109900.2,PF3D7_0110000,PF3D7_0110100,PF3D7_0110200,PF3D7_0110300,PF3D7_0110400,PF3D7_0110500,PF3D7_0110600,PF3D7_0110700,PF3D7_0110800,PF3D7_0110900,PF3D7_0111000,PF3D7_0111200,PF3D7_0111300,PF3D7_0111400,PF3D7_0111500,PF3D7…
BMGF-Winzeler-5391-3E9	MMV028038	3D7	3D7	Pf3D7_12_v3	1746194	1766641	88	4	8	1.87638	0.997723	0.00062867	11	0.999707	0.693402	0.084626	PF3D7_1241100,PF3D7_1241200,PF3D7_1241300,PF3D7_1241400
BMGF-Winzeler-5391-3F5	MMV028038	3D7	3D7	Pf3D7_01_v3	264958	570522	92	83	1	1.73746	1.01119	2.04e-44	-1	0.99441	0.5656	0.079862	PF3D7_0106300,PF3D7_0106400,PF3D7_0106500,PF3D7_0106600,PF3D7_0106700,PF3D7_0106800,PF3D7_0106900,PF3D7_0107000,PF3D7_0107100,PF3D7_0107200,PF3D7_0107300,PF3D7_0107400,PF3D7_0107500,PF3D7_0107600,PF3D7_0107700,PF3D7_0107800,PF3D7_0107900,PF3D7_0108000,PF3D7_0108100,PF3D7_0108300,PF3D7_0108400.2,PF3D7_0108500,PF3D7_0108600,PF3D7_0108700,PF3D7_0108800,PF3D7_0108900,PF3D7_0109000,PF3D7_0109100,PF3D7…
BMGF-Winzeler-5391-3F5	MMV028038	3D7	3D7	Pf3D7_12_v3	1746194	1766641	103	4	8	1.85665	0.997572	0.00062867	11	1	1	0.079862	PF3D7_1241100,PF3D7_1241200,PF3D7_1241300,PF3D7_1241400
BMGF-Winzeler-882-1B5-SOFTCLIP	MMV665882	3D7	3D7	Pf3D7_05_v3	936981	1008358	6052	17	1	2.11111	0.99213	3.65e-12	45	0.539922	0.0153691	0.35637	PF3D7_0522500,PF3D7_0522600,PF3D7_0522700,PF3D7_0522800,PF3D7_0522900,PF3D7_0523000,PF3D7_0523100,PF3D7_0523200,PF3D7_0523300,PF3D7_0523400,PF3D7_0523500,PF3D7_0523600,PF3D7_0523700,PF3D7_0523800,PF3D7_0523900,PF3D7_0524000,PF3D7_0524100
BMGF-Winzeler-882-2D7-SOFTCLIP	MMV665882	3D7	3D7	Pf3D7_05_v3	944029	1002374	6086	13	2	2.49217	0.99683	1.72e-09	15	0.328974	0	0.57703	PF3D7_0522800,PF3D7_0522900,PF3D7_0523000,PF3D7_0523100,PF3D7_0523200,PF3D7_0523300,PF3D7_0523400,PF3D7_0523500,PF3D7_0523600,PF3D7_0523700,PF3D7_0523800,PF3D7_0523900,PF3D7_0524000
BMGF-Winzeler-MDTIP4-1-C4	MMV019662	3D7	3D7	Pf3D7_01_v3	264958	360589	107	25	3	1.90723	1.02016	3.72e-17	46	0.993527	0.793446	0.13196	PF3D7_0106300,PF3D7_0106400,PF3D7_0106500,PF3D7_0106600,PF3D7_0106700,PF3D7_0106800,PF3D7_0106900,PF3D7_0107000,PF3D7_0107100,PF3D7_0107200,PF3D7_0107300,PF3D7_0107400,PF3D7_0107500,PF3D7_0107600,PF3D7_0107700,PF3D7_0107800,PF3D7_0107900,PF3D7_0108000,PF3D7_0108100,PF3D7_0108300,PF3D7_0108400.2,PF3D7_0108500,PF3D7_0108600,PF3D7_0108700,PF3D7_0108800
BMGF-Winzeler-MDTIP4-1-E4	MMV019662	3D7	3D7	Pf3D7_01_v3	264958	360589	122	25	3	1.82688	1.01937	5.29e-17	-1	0.988822	0.988822	0.12326	PF3D7_0106300,PF3D7_0106400,PF3D7_0106500,PF3D7_0106600,PF3D7_0106700,PF3D7_0106800,PF3D7_0106900,PF3D7_0107000,PF3D7_0107100,PF3D7_0107200,PF3D7_0107300,PF3D7_0107400,PF3D7_0107500,PF3D7_0107600,PF3D7_0107700,PF3D7_0107800,PF3D7_0107900,PF3D7_0108000,PF3D7_0108100,PF3D7_0108300,PF3D7_0108400.2,PF3D7_0108500,PF3D7_0108600,PF3D7_0108700,PF3D7_0108800
BMGF-Winzeler-MDTIP4-1F4	MMV019662	3D7	3D7	Pf3D7_01_v3	344150	373262	137	10	1	1.61566	1.01033	1.14e-06	70	0.990004	0.990004	0.13408	PF3D7_0108400.2,PF3D7_0108500,PF3D7_0108600,PF3D7_0108700,PF3D7_0108800,PF3D7_0108900,PF3D7_0109000,PF3D7_0109100,PF3D7_0109200,PF3D7_0109300
BMGF-Winzeler-MDTIP4-1F9	MMV019662	3D7	3D7	Pf3D7_01_v3	322121	373262	152	15	1	1.69017	1.01219	6.82e-10	151	0.993782	0.263116	0.079362	PF3D7_0107800,PF3D7_0107900,PF3D7_0108000,PF3D7_0108100,PF3D7_0108300,PF3D7_0108400.2,PF3D7_0108500,PF3D7_0108600,PF3D7_0108700,PF3D7_0108800,PF3D7_0108900,PF3D7_0109000,PF3D7_0109100,PF3D7_0109200,PF3D7_0109300
BMGF-Winzeler-MDTIP4-2-B6	MMV019662	3D7	3D7	Pf3D7_01_v3	264958	356461	167	24	4	1.77807	1.01816	2.68e-16	29	1	1	0.11344	PF3D7_0106300,PF3D7_0106400,PF3D7_0106500,PF3D7_0106600,PF3D7_0106700,PF3D7_0106800,PF3D7_0106900,PF3D7_0107000,PF3D7_0107100,PF3D7_0107200,PF3D7_0107300,PF3D7_0107400,PF3D7_0107500,PF3D7_0107600,PF3D7_0107700,PF3D7_0107800,PF3D7_0107900,PF3D7_0108000,PF3D7_0108100,PF3D7_0108300,PF3D7_0108400.2,PF3D7_0108500,PF3D7_0108600,PF3D7_0108700
BMGF-Winzeler-MDTIP4-2-D6	MMV019662	3D7	3D7	Pf3D7_01_v3	264958	360589	182	25	3	1.8227	1.01951	4.87e-17	23	0.987316	0.987316	0.11067	PF3D7_0106300,PF3D7_0106400,PF3D7_0106500,PF3D7_0106600,PF3D7_0106700,PF3D7_0106800,PF3D7_0106900,PF3D7_0107000,PF3D7_0107100,PF3D7_0107200,PF3D7_0107300,PF3D7_0107400,PF3D7_0107500,PF3D7_0107600,PF3D7_0107700,PF3D7_0107800,PF3D7_0107900,PF3D7_0108000,PF3D7_0108100,PF3D7_0108300,PF3D7_0108400.2,PF3D7_0108500,PF3D7_0108600,PF3D7_0108700,PF3D7_0108800
BMGF-Winzeler-MDTIP4-2-F6	MMV019662	3D7	3D7	Pf3D7_01_v3	264958	356461	197	24	4	1.78046	1.01832	2.6e-16	24	0.999967	0.999967	0.10504	PF3D7_0106300,PF3D7_0106400,PF3D7_0106500,PF3D7_0106600,PF3D7_0106700,PF3D7_0106800,PF3D7_0106900,PF3D7_0107000,PF3D7_0107100,PF3D7_0107200,PF3D7_0107300,PF3D7_0107400,PF3D7_0107500,PF3D7_0107600,PF3D7_0107700,PF3D7_0107800,PF3D7_0107900,PF3D7_0108000,PF3D7_0108100,PF3D7_0108300,PF3D7_0108400.2,PF3D7_0108500,PF3D7_0108600,PF3D7_0108700
BMGF-Winzeler-MDTIP4-3-B6	MMV019662	3D7	3D7	Pf3D7_01_v3	264958	329808	255	18	1	1.83333	1.01929	1.74e-12	13	1	1	0.17873	PF3D7_0106300,PF3D7_0106400,PF3D7_0106500,PF3D7_0106600,PF3D7_0106700,PF3D7_0106800,PF3D7_0106900,PF3D7_0107000,PF3D7_0107100,PF3D7_0107200,PF3D7_0107300,PF3D7_0107400,PF3D7_0107500,PF3D7_0107600,PF3D7_0107700,PF3D7_0107800,PF3D7_0107900,PF3D7_0108000
BMGF-Winzeler-MDTIP4-3-B6	MMV019662	3D7	3D7	Pf3D7_01_v3	336918	356461	256	5	1	1.50093	1.01582	0.00081028	13	1	1	0.17873	PF3D7_0108300,PF3D7_0108400.2,PF3D7_0108500,PF3D7_0108600,PF3D7_0108700
BMGF-Winzeler-MDTIP4-3-G6	MMV019662	3D7	3D7	Pf3D7_01_v3	264958	356461	301	24	4	1.75657	1.01704	6.9e-16	20	1	1	0.17223	PF3D7_0106300,PF3D7_0106400,PF3D7_0106500,PF3D7_0106600,PF3D7_0106700,PF3D7_0106800,PF3D7_0106900,PF3D7_0107000,PF3D7_0107100,PF3D7_0107200,PF3D7_0107300,PF3D7_0107400,PF3D7_0107500,PF3D7_0107600,PF3D7_0107700,PF3D7_0107800,PF3D7_0107900,PF3D7_0108000,PF3D7_0108100,PF3D7_0108300,PF3D7_0108400.2,PF3D7_0108500,PF3D7_0108600,PF3D7_0108700
BMGF-Winzeler-MDTIP4-33X-C3	MMV019662	3D7	3D7	Pf3D7_12_v3	1746194	1766641	251	4	8	1.93922	0.998281	0.00062867	22	1	1	0.093416	PF3D7_1241100,PF3D7_1241200,PF3D7_1241300,PF3D7_1241400
BMGF-Winzeler-MDTIP4-3C3	MMV019662	3D7	3D7	Pf3D7_12_v3	1746194	1766641	282	4	8	1.75514	0.994795	0.00062867	8	0.945909	0.444417	0.19175	PF3D7_1241100,PF3D7_1241200,PF3D7_1241300,PF3D7_1241400
BMGF-Winzeler-MDTIP4-3F10	MMV019662	3D7	3D7	Pf3D7_12_v3	1746194	1766641	297	4	8	1.9376	0.997824	0.00062867	11	0.945909	0.361569	0.12394	PF3D7_1241100,PF3D7_1241200,PF3D7_1241300,PF3D7_1241400
BMGF-Winzeler-MDTIP4-4-F7	MMV019662	3D7	3D7	Pf3D7_01_v3	264958	356461	316	24	4	1.81524	1.01777	4.83e-16	41	1	1	0.17045	PF3D7_0106300,PF3D7_0106400,PF3D7_0106500,PF3D7_0106600,PF3D7_0106700,PF3D7_0106800,PF3D7_0106900,PF3D7_0107000,PF3D7_0107100,PF3D7_0107200,PF3D7_0107300,PF3D7_0107400,PF3D7_0107500,PF3D7_0107600,PF3D7_0107700,PF3D7_0107800,PF3D7_0107900,PF3D7_0108000,PF3D7_0108100,PF3D7_0108300,PF3D7_0108400.2,PF3D7_0108500,PF3D7_0108600,PF3D7_0108700
BMGF-Wirth-4114-2E2	MMV024114	3D7	3D7	Pf3D7_03_v3	795327	866670	534	18	3	2.19421	1.01878	3.75e-13	29	0.99707	0	0.18421	PF3D7_0319000,PF3D7_0319100,PF3D7_0319200,PF3D7_0319300,PF3D7_0319400,PF3D7_0319500,PF3D7_0319600,PF3D7_0319700,PF3D7_0319800,PF3D7_0319900,PF3D7_0320000,PF3D7_0320100,PF3D7_0320200,PF3D7_0320300,PF3D7_0320400,PF3D7_0320500,PF3D7_0320600,PF3D7_0320700
BMGF-Wirth-4114-2E7	MMV024114	3D7	3D7	Pf3D7_03_v3	795327	866670	549	18	3	2.17648	1.01858	3.72e-13	23	0.999874	0	0.18627	PF3D7_0319000,PF3D7_0319100,PF3D7_0319200,PF3D7_0319300,PF3D7_0319400,PF3D7_0319500,PF3D7_0319600,PF3D7_0319700,PF3D7_0319800,PF3D7_0319900,PF3D7_0320000,PF3D7_0320100,PF3D7_0320200,PF3D7_0320300,PF3D7_0320400,PF3D7_0320500,PF3D7_0320600,PF3D7_0320700
BMGF-Wirth-4114-2H12	MMV024114	3D7	3D7	Pf3D7_03_v3	795327	838521	565	11	1	2.48837	1.01252	1.75e-08	9	0.999758	0.310812	0.48939	PF3D7_0319000,PF3D7_0319100,PF3D7_0319200,PF3D7_0319300,PF3D7_0319400,PF3D7_0319500,PF3D7_0319600,PF3D7_0319700,PF3D7_0319800,PF3D7_0319900,PF3D7_0320000
BMGF-Wirth-4114-2H12	MMV024114	3D7	3D7	Pf3D7_03_v3	847997	866670	566	4	1	1.70721	1.00869	0.0011697	9	0.999758	0.310812	0.48939	PF3D7_0320400,PF3D7_0320500,PF3D7_0320600,PF3D7_0320700
BMGF-Wirth-4114-2H12	MMV024114	3D7	3D7	Pf3D7_10_v3	1518771	1555952	583	4	45	2.89728	1.04479	0.0010624	14	0.215997	0.215997	0.48939	PF3D7_1038400,PF3D7_1038500,PF3D7_1038600,PF3D7_1038700
BMGF-Wirth-596-F4-E4-SOFTCLIP	MMV026596	3D7	3D7	Pf3D7_10_v3	1518771	1555952	6285	4	45	1.85311	1.03948	0.0031247	17	0.216993	0.216993	0.19781	PF3D7_1038400,PF3D7_1038500,PF3D7_1038600,PF3D7_1038700
BMGF-Wirth-6767-F4	MMV006767	3D7	3D7	Pf3D7_03_v3	572416	1001832	475	97	1	1.71932	1.0103	1.81e-61	-1	0.977726	0.871945	0.23875	PF3D7_0314200,PF3D7_0314300,PF3D7_0314400,PF3D7_0314500,PF3D7_0314600,PF3D7_0314700,PF3D7_0314800,PF3D7_0314900,PF3D7_0315000,PF3D7_0315100,PF3D7_0315200,PF3D7_0315300,PF3D7_0315400,PF3D7_0315500,PF3D7_0315600,PF3D7_0315700,PF3D7_0315800,PF3D7_0315900,PF3D7_0316000,PF3D7_0316100,PF3D7_0316200,PF3D7_0316300.2,PF3D7_0316400,PF3D7_0316500,PF3D7_0316600,PF3D7_0316700,PF3D7_0316800,PF3D7_0316900,PF3D7…
Dvorin-BCH070-1C	BCH070	3D7	3D7	Pf3D7_05_v3	885464	969987	8775	15	1	1.77167	0.963603	3.57e-10	-1	0.954403	0.954403	0.28556	PF3D7_0521800,PF3D7_0521900,PF3D7_0522000,PF3D7_0522100,PF3D7_0522200,PF3D7_0522300,PF3D7_0522400,PF3D7_0522500,PF3D7_0522600,PF3D7_0522700,PF3D7_0522800,PF3D7_0522900,PF3D7_0523000,PF3D7_0523100,PF3D7_0523200
Dvorin-BCH070-1C	BCH070	3D7	3D7	Pf3D7_07_v3	1083511	1136827	8778	10	1	1.80235	1.02694	1.6499e-05	38	0.607435	0.607435	0.28556	PF3D7_0725600,PF3D7_0725700,PF3D7_0725800,PF3D7_0725900,PF3D7_0726000,PF3D7_0726100,PF3D7_0726200,PF3D7_0726300,PF3D7_0726400,PF3D7_0726500
ERR328388-DDD107498-7G8-E7	DDD107498	7G8	3D7	Pf3D7_12_v3	946805	973643	9771	5	6	3.07737	1.0328	0.00016596	134	1	1	0.29014	PF3D7_1223500,PF3D7_1223600,PF3D7_1223700,PF3D7_1223800,PF3D7_1223900
ERR328389-DDD107498-7G8-E8	DDD107498	7G8	3D7	Pf3D7_12_v3	946805	973643	9787	5	6	2.98121	1.03191	0.00017483	107	0.999888	0.999888	0.30408	PF3D7_1223500,PF3D7_1223600,PF3D7_1223700,PF3D7_1223800,PF3D7_1223900
EvoR5a_reordered	Atovaquone	3D7	3D7	Pf3D7_01_v3	421526	570522	1034	37	1	1.94785	1.00553	5.66e-19	-1	0.989315	0.871708	0.22561	PF3D7_0111000,PF3D7_0111200,PF3D7_0111300,PF3D7_0111400,PF3D7_0111500,PF3D7_0111600,PF3D7_0111700,PF3D7_0111800,PF3D7_0111900,PF3D7_0112000,PF3D7_0112100,PF3D7_0112200,PF3D7_0112300,PF3D7_0112400,PF3D7_0112500,PF3D7_0112600,PF3D7_0112700,PF3D7_0112800,PF3D7_0112900,PF3D7_0113000,PF3D7_0113100,PF3D7_0113200,PF3D7_0113300,PF3D7_0113400,PF3D7_0113600,PF3D7_0113700,PF3D7_0113800,PF3D7_0113900,PF3D7_0…
EvoR5b_reordered	Atovaquone	3D7	3D7	Pf3D7_01_v3	420043	482868	1064	19	1	1.88957	1.0116	7.65e-09	-1	0.987434	0.663128	0.27147	PF3D7_0110900,PF3D7_0111000,PF3D7_0111200,PF3D7_0111300,PF3D7_0111400,PF3D7_0111500,PF3D7_0111600,PF3D7_0111700,PF3D7_0111800,PF3D7_0111900,PF3D7_0112000,PF3D7_0112100,PF3D7_0112200,PF3D7_0112300,PF3D7_0112400,PF3D7_0112500,PF3D7_0112600,PF3D7_0112700,PF3D7_0112800
EvoR5b_reordered	Atovaquone	3D7	3D7	Pf3D7_01_v3	487642	570522	1065	18	1	1.90127	1.00128	2.22e-11	-1	0.987434	0.663128	0.27147	PF3D7_0113000,PF3D7_0113100,PF3D7_0113200,PF3D7_0113300,PF3D7_0113400,PF3D7_0113600,PF3D7_0113700,PF3D7_0113800,PF3D7_0113900,PF3D7_0114000,PF3D7_0114100,PF3D7_0114200,PF3D7_0114300,PF3D7_0114400,PF3D7_0114500,PF3D7_0114600,PF3D7_0114700,PF3D7_0114800
Fidock-3D7-A10-688533-H9-JB	MMV688533	3D7	3D7	Pf3D7_10_v3	1180755	1207655	9660	10	1	1.68091	1.10943	2.6146e-05	-1	0.957988	0.752344	0.28723	PF3D7_1028700,PF3D7_1028800,PF3D7_1028900,PF3D7_1029000,PF3D7_1029100.2,PF3D7_1029200,PF3D7_1029300,PF3D7_1029400,PF3D7_1029500,PF3D7_1029600
Fidock-3D7-A10-688533-H9-JB	MMV688533	3D7	3D7	Pf3D7_10_v3	1211408	1263319	9661	16	1	1.60285	1.10136	4.95e-06	-1	0.957988	0.752344	0.28723	PF3D7_1029800,PF3D7_1029900,PF3D7_1030000,PF3D7_1030100,PF3D7_1030200,PF3D7_1030300,PF3D7_1030400,PF3D7_1030500,PF3D7_1030600,PF3D7_1030700,PF3D7_1030800,PF3D7_1030900,PF3D7_1031000,PF3D7_1031100,PF3D7_1031200,PF3D7_1031300
Fidock-3D7-MMV675939-7R2C8A031000-JM	MMV675939	3D7	3D7	Pf3D7_03_v3	739178	835027	3426	21	5	3.8058	1.02428	4.15e-15	57	0.993865	0.993865	0.21529	PF3D7_0317900,PF3D7_0318000,PF3D7_0318100,PF3D7_0318200,PF3D7_0318300,PF3D7_0318400,PF3D7_0318500,PF3D7_0318600,PF3D7_0318700,PF3D7_0318800,PF3D7_0318900,PF3D7_0319000,PF3D7_0319100,PF3D7_0319200,PF3D7_0319300,PF3D7_0319400,PF3D7_0319500,PF3D7_0319600,PF3D7_0319700,PF3D7_0319800,PF3D7_0319900
Fidock-3D7-MMV675939-7R2C8A031000-JM	MMV675939	3D7	3D7	Pf3D7_09_v3	993081	1041766	3433	15	3	2.45837	1.0198	3.76e-11	27	0.927329	0.927329	0.21529	PF3D7_0924500,PF3D7_0924600,PF3D7_0924700,PF3D7_0924800,PF3D7_0924900,PF3D7_0925000,PF3D7_0925100,PF3D7_0925200,PF3D7_0925300,PF3D7_0925400,PF3D7_0925500,PF3D7_0925600,PF3D7_0925700,PF3D7_0925800,PF3D7_0925900
Fidock-3D7-MMV675939-7R2C8A03160-JM	MMV675939	3D7	3D7	Pf3D7_03_v3	739178	835027	3442	21	5	3.68816	1.02358	4.15e-15	50	0.992624	0.992624	0.21703	PF3D7_0317900,PF3D7_0318000,PF3D7_0318100,PF3D7_0318200,PF3D7_0318300,PF3D7_0318400,PF3D7_0318500,PF3D7_0318600,PF3D7_0318700,PF3D7_0318800,PF3D7_0318900,PF3D7_0319000,PF3D7_0319100,PF3D7_0319200,PF3D7_0319300,PF3D7_0319400,PF3D7_0319500,PF3D7_0319600,PF3D7_0319700,PF3D7_0319800,PF3D7_0319900
Fidock-3D7-MMV675939-7R2C8A03160-JM	MMV675939	3D7	3D7	Pf3D7_09_v3	993081	1041766	3449	15	3	1.94764	1.01484	4.41e-11	18	0.915641	0.915641	0.21703	PF3D7_0924500,PF3D7_0924600,PF3D7_0924700,PF3D7_0924800,PF3D7_0924900,PF3D7_0925000,PF3D7_0925100,PF3D7_0925200,PF3D7_0925300,PF3D7_0925400,PF3D7_0925500,PF3D7_0925600,PF3D7_0925700,PF3D7_0925800,PF3D7_0925900
Fidock-3D7-MMV675939-7R2C8A032000-JM	MMV675939	3D7	3D7	Pf3D7_03_v3	739178	835027	3458	21	5	3.93947	1.02524	4.15e-15	38	0.999061	0.999061	0.20011	PF3D7_0317900,PF3D7_0318000,PF3D7_0318100,PF3D7_0318200,PF3D7_0318300,PF3D7_0318400,PF3D7_0318500,PF3D7_0318600,PF3D7_0318700,PF3D7_0318800,PF3D7_0318900,PF3D7_0319000,PF3D7_0319100,PF3D7_0319200,PF3D7_0319300,PF3D7_0319400,PF3D7_0319500,PF3D7_0319600,PF3D7_0319700,PF3D7_0319800,PF3D7_0319900
Fidock-3D7-MMV675939-7R2C8A032000-JM	MMV675939	3D7	3D7	Pf3D7_09_v3	993081	1041766	3465	15	3	2.44003	1.01986	3.76e-11	34	0.902722	0.902722	0.20011	PF3D7_0924500,PF3D7_0924600,PF3D7_0924700,PF3D7_0924800,PF3D7_0924900,PF3D7_0925000,PF3D7_0925100,PF3D7_0925200,PF3D7_0925300,PF3D7_0925400,PF3D7_0925500,PF3D7_0925600,PF3D7_0925700,PF3D7_0925800,PF3D7_0925900
Fidock-Caroline-7G8Act3-1cl1	ACT-451840	7G8	3D7	Pf3D7_12_v3	946805	973643	6646	5	6	2.54541	1.02789	0.00036514	98	1	1	0.346	PF3D7_1223500,PF3D7_1223600,PF3D7_1223700,PF3D7_1223800,PF3D7_1223900
Fidock-Caroline-7G8Act3-2cl2	ACT-451840	7G8	3D7	Pf3D7_12_v3	946805	973643	6663	5	6	3.29848	1.0344	0.00015752	175	1	1	0.28259	PF3D7_1223500,PF3D7_1223600,PF3D7_1223700,PF3D7_1223800,PF3D7_1223900
Fidock-Caroline-7G8Act3-5cl1	ACT-451840	7G8	3D7	Pf3D7_12_v3	946805	972444	6679	4	3	3.05612	1.03895	0.00084658	50	0.992082	0.858614	0.35582	PF3D7_1223500,PF3D7_1223600,PF3D7_1223700,PF3D7_1223800
Fidock-Caroline-7G8Act3-6cl2	ACT-451840	7G8	3D7	Pf3D7_12_v3	946805	972444	6696	4	3	2.2664	1.03229	0.00099607	17	1	1	0.37009	PF3D7_1223500,PF3D7_1223600,PF3D7_1223700,PF3D7_1223800
Fidock-MMV675939-3D7-7R2C8-A03	MMV675939	3D7	3D7	Pf3D7_03_v3	739178	835027	10409	21	5	4.2187	1.02812	4.15e-15	-1	1	1	0.10435	PF3D7_0317900,PF3D7_0318000,PF3D7_0318100,PF3D7_0318200,PF3D7_0318300,PF3D7_0318400,PF3D7_0318500,PF3D7_0318600,PF3D7_0318700,PF3D7_0318800,PF3D7_0318900,PF3D7_0319000,PF3D7_0319100,PF3D7_0319200,PF3D7_0319300,PF3D7_0319400,PF3D7_0319500,PF3D7_0319600,PF3D7_0319700,PF3D7_0319800,PF3D7_0319900
Fidock-MMV675939-3D7-7R3E11-A07	MMV675939	3D7	3D7	Pf3D7_03_v3	739178	835027	10424	21	5	4.51085	1.02951	4.15e-15	10	0.999677	0.990318	0.10748	PF3D7_0317900,PF3D7_0318000,PF3D7_0318100,PF3D7_0318200,PF3D7_0318300,PF3D7_0318400,PF3D7_0318500,PF3D7_0318600,PF3D7_0318700,PF3D7_0318800,PF3D7_0318900,PF3D7_0319000,PF3D7_0319100,PF3D7_0319200,PF3D7_0319300,PF3D7_0319400,PF3D7_0319500,PF3D7_0319600,PF3D7_0319700,PF3D7_0319800,PF3D7_0319900
Fidock-MMV675939-3D7-7R3E11-A07	MMV675939	3D7	3D7	Pf3D7_09_v3	1011971	1026603	10431	6	1	1.46741	1.00744	3.2349e-05	-1	0.99173	0	0.10748	PF3D7_0925000,PF3D7_0925100,PF3D7_0925200,PF3D7_0925300,PF3D7_0925400,PF3D7_0925500
Fidock-Nina-019017-Bulk2-A1-SOFTCLIP	MMV019017	3D7	3D7	Pf3D7_05_v3	939999	969987	6720	7	38	3.44356	0.975414	5.96e-06	10	1	1	0.08382	PF3D7_0522600,PF3D7_0522700,PF3D7_0522800,PF3D7_0522900,PF3D7_0523000,PF3D7_0523100,PF3D7_0523200
Fidock-Nina-019017-Bulk2-A12-SOFTCLIP	MMV019017	3D7	3D7	Pf3D7_05_v3	939999	969987	6735	7	38	2.75223	0.970525	5.96e-06	17	1	1	0.10853	PF3D7_0522600,PF3D7_0522700,PF3D7_0522800,PF3D7_0522900,PF3D7_0523000,PF3D7_0523100,PF3D7_0523200
Fidock-Nina-019017-Bulk3-G2-SOFTCLIP	MMV019017	3D7	3D7	Pf3D7_05_v3	948701	969987	6750	4	22	3.5692	0.971661	0.00062867	31	0.994738	0.994738	0.08335	PF3D7_0522900,PF3D7_0523000,PF3D7_0523100,PF3D7_0523200
Fidock-Nina-019017-Bulk3-H9-SOFTCLIP	MMV019017	3D7	3D7	Pf3D7_05_v3	948701	969987	6765	4	22	3.36149	0.970364	0.00062867	13	0.999859	0.999859	0.089363	PF3D7_0522900,PF3D7_0523000,PF3D7_0523100,PF3D7_0523200
GSK-MMV1490405-Pool-Mdrug	MMV1490405	Dd2	3D7	Pf3D7_06_v3	105253	132288	8008	9	1	1.76331	0.997794	4.19e-07	6	0.999889	0.74078	0.20927	PF3D7_0602500,PF3D7_0602600,PF3D7_0602700,PF3D7_0602800,PF3D7_0602900,PF3D7_0603000,PF3D7_0603100,PF3D7_0603200,PF3D7_0603300
GSK-MMV1490405-Pool-Mdrug	MMV1490405	Dd2	3D7	Pf3D7_10_v3	286413	314766	8013	8	8	1.67146	1.00862	6.18e-06	-1	1	1	0.20927	PF3D7_1007100,PF3D7_1007200,PF3D7_1007300,PF3D7_1007400,PF3D7_1007500,PF3D7_1007600,PF3D7_1007700,PF3D7_1007800
GSK-MMV1490405-Pool-Mdrug	MMV1490405	Dd2	3D7	Pf3D7_12_v3	1550074	1566829	8016	4	33	1.7271	1.02519	0.00074227	12	0.998329	0	0.20927	PF3D7_1237200,PF3D7_1237300,PF3D7_1237400,PF3D7_1237500
Goldberg-834-3D7-8-A8	MMV407834	3D7	3D7	Pf3D7_03_v3	803342	866670	8470	16	1	1.9266	1.01622	7.44e-12	25	1	1	0.17545	PF3D7_0319200,PF3D7_0319300,PF3D7_0319400,PF3D7_0319500,PF3D7_0319600,PF3D7_0319700,PF3D7_0319800,PF3D7_0319900,PF3D7_0320000,PF3D7_0320100,PF3D7_0320200,PF3D7_0320300,PF3D7_0320400,PF3D7_0320500,PF3D7_0320600,PF3D7_0320700
Goldberg-BI-2536-3D7-poolA	BI-2536	3D7	3D7	Pf3D7_03_v3	802010	838521	8149	10	1	2.5266	1.01748	6.16e-08	173	0.994823	0.841527	0.079435	PF3D7_0319100,PF3D7_0319200,PF3D7_0319300,PF3D7_0319400,PF3D7_0319500,PF3D7_0319600,PF3D7_0319700,PF3D7_0319800,PF3D7_0319900,PF3D7_0320000
Goldberg-BI-2536-3D7-poolD	BI-2536	3D7	3D7	Pf3D7_03_v3	782937	921286	8164	33	1	2.43817	1.02404	7.49e-23	-1	0.754303	0.701971	0.13085	PF3D7_0318600,PF3D7_0318700,PF3D7_0318800,PF3D7_0318900,PF3D7_0319000,PF3D7_0319100,PF3D7_0319200,PF3D7_0319300,PF3D7_0319400,PF3D7_0319500,PF3D7_0319600,PF3D7_0319700,PF3D7_0319800,PF3D7_0319900,PF3D7_0320000,PF3D7_0320100,PF3D7_0320200,PF3D7_0320300,PF3D7_0320400,PF3D7_0320500,PF3D7_0320600,PF3D7_0320700,PF3D7_0320800,PF3D7_0320900,PF3D7_0321000,PF3D7_0321100,PF3D7_0321200,PF3D7_0321300,PF3D7_0…
Goldberg-MMV006901-3D7-2C8	MMV006901	3D7	3D7	Pf3D7_03_v3	803342	832759	8278	7	1	1.76721	1.01015	1.7402e-05	10	1	1	0.38756	PF3D7_0319200,PF3D7_0319300,PF3D7_0319400,PF3D7_0319500,PF3D7_0319600,PF3D7_0319700,PF3D7_0319800
Goldberg-MMV006901-3D7-2C8	MMV006901	3D7	3D7	Pf3D7_03_v3	837057	862352	8279	6	1	1.59535	1.01635	0.00032255	10	1	1	0.38756	PF3D7_0320000,PF3D7_0320100,PF3D7_0320200,PF3D7_0320300,PF3D7_0320400,PF3D7_0320500
Goldberg-MMV006901-3D7-2F9	MMV006901	3D7	3D7	Pf3D7_03_v3	803342	830939	8298	6	1	1.61745	1.0095	0.0002418	10	0.987209	0.987209	0.39245	PF3D7_0319200,PF3D7_0319300,PF3D7_0319400,PF3D7_0319500,PF3D7_0319600,PF3D7_0319700
Goldberg-MMV006901-3D7-5D5	MMV006901	3D7	3D7	Pf3D7_03_v3	803342	862352	8321	14	4	1.74006	1.01146	6.41e-09	6	0.997875	0.997875	0.41321	PF3D7_0319200,PF3D7_0319300,PF3D7_0319400,PF3D7_0319500,PF3D7_0319600,PF3D7_0319700,PF3D7_0319800,PF3D7_0319900,PF3D7_0320000,PF3D7_0320100,PF3D7_0320200,PF3D7_0320300,PF3D7_0320400,PF3D7_0320500
Goldberg-MMV006901-3D7-5D5	MMV006901	3D7	3D7	Pf3D7_03_v3	864764	885743	8322	5	2	1.5369	1.01841	0.078258	6	0.997875	0.997875	0.41321	PF3D7_0320700,PF3D7_0320800,PF3D7_0320900,PF3D7_0321000,PF3D7_0321100
Goldberg-MMV006901-3D7-5F11	MMV006901	3D7	3D7	Pf3D7_03_v3	803342	862352	8341	14	4	1.74144	1.01132	4.15e-09	12	0.997925	0.997925	0.42412	PF3D7_0319200,PF3D7_0319300,PF3D7_0319400,PF3D7_0319500,PF3D7_0319600,PF3D7_0319700,PF3D7_0319800,PF3D7_0319900,PF3D7_0320000,PF3D7_0320100,PF3D7_0320200,PF3D7_0320300,PF3D7_0320400,PF3D7_0320500
Goldberg-MMV006901-3D7-5F11	MMV006901	3D7	3D7	Pf3D7_03_v3	864764	885743	8342	5	2	1.60503	1.01917	0.0054964	12	0.997925	0.997925	0.42412	PF3D7_0320700,PF3D7_0320800,PF3D7_0320900,PF3D7_0321000,PF3D7_0321100
Goldberg-MMV006901-3D7-5G4	MMV006901	3D7	3D7	Pf3D7_03_v3	803342	862352	8361	14	4	1.68133	1.01073	1.41e-07	13	0.998322	0.998322	0.41381	PF3D7_0319200,PF3D7_0319300,PF3D7_0319400,PF3D7_0319500,PF3D7_0319600,PF3D7_0319700,PF3D7_0319800,PF3D7_0319900,PF3D7_0320000,PF3D7_0320100,PF3D7_0320200,PF3D7_0320300,PF3D7_0320400,PF3D7_0320500
Goldberg-MMV006901-3D7-6B11	MMV006901	3D7	3D7	Pf3D7_03_v3	809831	866670	8380	14	2	1.94652	1.01701	1.47e-10	13	0.996657	0.996657	0.10994	PF3D7_0319400,PF3D7_0319500,PF3D7_0319600,PF3D7_0319700,PF3D7_0319800,PF3D7_0319900,PF3D7_0320000,PF3D7_0320100,PF3D7_0320200,PF3D7_0320300,PF3D7_0320400,PF3D7_0320500,PF3D7_0320600,PF3D7_0320700
Goldberg-MMV006901-3D7-6B11	MMV006901	3D7	3D7	Pf3D7_06_v3	463314	501390	8384	9	2	1.51892	1.00696	6.3e-06	20	1	1	0.10994	PF3D7_0611000,PF3D7_0611100,PF3D7_0611200,PF3D7_0611300,PF3D7_0611400,PF3D7_0611500,PF3D7_0611600,PF3D7_0611700,PF3D7_0611800
Goldberg-MMV006901-3D7-6B6	MMV006901	3D7	3D7	Pf3D7_03_v3	809831	872592	8396	15	1	2.69335	1.02216	3.57e-11	73	0.954574	0.954574	0.1127	PF3D7_0319400,PF3D7_0319500,PF3D7_0319600,PF3D7_0319700,PF3D7_0319800,PF3D7_0319900,PF3D7_0320000,PF3D7_0320100,PF3D7_0320200,PF3D7_0320300,PF3D7_0320400,PF3D7_0320500,PF3D7_0320600,PF3D7_0320700,PF3D7_0320800
Goldberg-MMV006901-3D7-6B6	MMV006901	3D7	3D7	Pf3D7_06_v3	463314	474400	8400	5	1	1.4431	1.01369	0.00074227	9	1	0	0.1127	PF3D7_0611000,PF3D7_0611100,PF3D7_0611200,PF3D7_0611300,PF3D7_0611400
Goldberg-MMV006901-3D7-6H3	MMV006901	3D7	3D7	Pf3D7_03_v3	809831	866670	8412	14	2	1.92622	1.01667	1.47e-10	16	0.995267	0.995267	0.11779	PF3D7_0319400,PF3D7_0319500,PF3D7_0319600,PF3D7_0319700,PF3D7_0319800,PF3D7_0319900,PF3D7_0320000,PF3D7_0320100,PF3D7_0320200,PF3D7_0320300,PF3D7_0320400,PF3D7_0320500,PF3D7_0320600,PF3D7_0320700
Goldberg-MMV006901-3D7-6H3	MMV006901	3D7	3D7	Pf3D7_06_v3	463314	501390	8416	9	2	1.53869	1.00711	6.18e-06	18	1	1	0.11779	PF3D7_0611000,PF3D7_0611100,PF3D7_0611200,PF3D7_0611300,PF3D7_0611400,PF3D7_0611500,PF3D7_0611600,PF3D7_0611700,PF3D7_0611800
Goldberg-MMV665785-3D7-2A-B5	GNF-Pf-5310/MMV665785	3D7	3D7	Pf3D7_05_v3	868642	1030612	1181	38	5	1.85083	0.997729	5.75e-24	11	0.888344	0.293826	0.16162	PF3D7_0521200,PF3D7_0521300,PF3D7_0521400,PF3D7_0521500,PF3D7_0521600,PF3D7_0521700,PF3D7_0521800,PF3D7_0521900,PF3D7_0522000,PF3D7_0522100,PF3D7_0522200,PF3D7_0522300,PF3D7_0522400,PF3D7_0522500,PF3D7_0522600,PF3D7_0522700,PF3D7_0522800,PF3D7_0522900,PF3D7_0523000,PF3D7_0523100,PF3D7_0523200,PF3D7_0523300,PF3D7_0523400,PF3D7_0523500,PF3D7_0523600,PF3D7_0523700,PF3D7_0523800,PF3D7_0523900,PF3D7_0…
Goldberg-MMV665785-3D7-2A-B5	GNF-Pf-5310/MMV665785	3D7	3D7	Pf3D7_08_v3	777025	813715	1185	6	1	2.76926	1.01897	2.778e-05	4	0.799509	0	0.16162	PF3D7_0817200,PF3D7_0817300,PF3D7_0817400,PF3D7_0817500,PF3D7_0817600,PF3D7_0817700
Goldberg-MMV665785-3D7-2A-C9	GNF-Pf-5310/MMV665785	3D7	3D7	Pf3D7_05_v3	868642	1030612	1197	38	5	2.03877	0.999554	5.44e-24	6	0.999889	0.311613	0.17466	PF3D7_0521200,PF3D7_0521300,PF3D7_0521400,PF3D7_0521500,PF3D7_0521600,PF3D7_0521700,PF3D7_0521800,PF3D7_0521900,PF3D7_0522000,PF3D7_0522100,PF3D7_0522200,PF3D7_0522300,PF3D7_0522400,PF3D7_0522500,PF3D7_0522600,PF3D7_0522700,PF3D7_0522800,PF3D7_0522900,PF3D7_0523000,PF3D7_0523100,PF3D7_0523200,PF3D7_0523300,PF3D7_0523400,PF3D7_0523500,PF3D7_0523600,PF3D7_0523700,PF3D7_0523800,PF3D7_0523900,PF3D7_0…
Goldberg-MMV665785-3D7-2C-A9	GNF-Pf-5310/MMV665785	3D7	3D7	Pf3D7_05_v3	868642	900006	1212	10	1	1.42156	0.993969	7.13e-07	-1	0.92166	0.447897	0.15008	PF3D7_0521200,PF3D7_0521300,PF3D7_0521400,PF3D7_0521500,PF3D7_0521600,PF3D7_0521700,PF3D7_0521800,PF3D7_0521900,PF3D7_0522000,PF3D7_0522100
Goldberg-MMV665785-3D7-2C-A9	GNF-Pf-5310/MMV665785	3D7	3D7	Pf3D7_05_v3	907587	962399	1213	7	1	1.39794	0.958374	8.78e-06	-1	0.92166	0.447897	0.15008	PF3D7_0522400,PF3D7_0522500,PF3D7_0522600,PF3D7_0522700,PF3D7_0522800,PF3D7_0522900,PF3D7_0523000
Goldberg-MMV665785-3D7-2C-A9	GNF-Pf-5310/MMV665785	3D7	3D7	Pf3D7_06_v3	987558	1054215	1216	18	3	1.80283	1.00577	2.36e-12	8	0.662466	0	0.15008	PF3D7_0624300,PF3D7_0624400,PF3D7_0624500,PF3D7_0624600,PF3D7_0624700,PF3D7_0624800,PF3D7_0624900,PF3D7_0625000.2,PF3D7_0625100,PF3D7_0625200,PF3D7_0625300,PF3D7_0625400,PF3D7_0625500,PF3D7_0625600,PF3D7_0625700,PF3D7_0625800,PF3D7_0625900,PF3D7_0626000
Goldberg-MMV665785-3D7-2C-G1	GNF-Pf-5310/MMV665785	3D7	3D7	Pf3D7_06_v3	994034	1018694	1231	5	2	1.90339	1.01102	0.00014184	-1	0.473966	0	0.10919	PF3D7_0624500,PF3D7_0624600,PF3D7_0624700,PF3D7_0624800,PF3D7_0624900
Goldberg-MMV665785-3D7-2CN-A7	GNF-Pf-5310/MMV665785	3D7	3D7	Pf3D7_05_v3	868642	1030612	1259	38	5	1.84653	0.997534	6.4e-24	16	0.987504	0.987504	0.17182	PF3D7_0521200,PF3D7_0521300,PF3D7_0521400,PF3D7_0521500,PF3D7_0521600,PF3D7_0521700,PF3D7_0521800,PF3D7_0521900,PF3D7_0522000,PF3D7_0522100,PF3D7_0522200,PF3D7_0522300,PF3D7_0522400,PF3D7_0522500,PF3D7_0522600,PF3D7_0522700,PF3D7_0522800,PF3D7_0522900,PF3D7_0523000,PF3D7_0523100,PF3D7_0523200,PF3D7_0523300,PF3D7_0523400,PF3D7_0523500,PF3D7_0523600,PF3D7_0523700,PF3D7_0523800,PF3D7_0523900,PF3D7_0…
Goldberg-MMV665785-3D7-2CN-A7	GNF-Pf-5310/MMV665785	3D7	3D7	Pf3D7_06_v3	987558	1054215	1261	18	3	1.7364	1.00467	2.56e-12	-1	0.684819	0.27328	0.17182	PF3D7_0624300,PF3D7_0624400,PF3D7_0624500,PF3D7_0624600,PF3D7_0624700,PF3D7_0624800,PF3D7_0624900,PF3D7_0625000.2,PF3D7_0625100,PF3D7_0625200,PF3D7_0625300,PF3D7_0625400,PF3D7_0625500,PF3D7_0625600,PF3D7_0625700,PF3D7_0625800,PF3D7_0625900,PF3D7_0626000
Goldberg-MMV665785-3D7-2CN-B3	GNF-Pf-5310/MMV665785	3D7	3D7	Pf3D7_05_v3	868642	1030612	1275	38	5	1.90237	0.99825	5.66e-24	14	0.982793	0.82088	0.1651	PF3D7_0521200,PF3D7_0521300,PF3D7_0521400,PF3D7_0521500,PF3D7_0521600,PF3D7_0521700,PF3D7_0521800,PF3D7_0521900,PF3D7_0522000,PF3D7_0522100,PF3D7_0522200,PF3D7_0522300,PF3D7_0522400,PF3D7_0522500,PF3D7_0522600,PF3D7_0522700,PF3D7_0522800,PF3D7_0522900,PF3D7_0523000,PF3D7_0523100,PF3D7_0523200,PF3D7_0523300,PF3D7_0523400,PF3D7_0523500,PF3D7_0523600,PF3D7_0523700,PF3D7_0523800,PF3D7_0523900,PF3D7_0…
Goldberg-MMV665785-3D7-2CN-C12	GNF-Pf-5310/MMV665785	3D7	3D7	Pf3D7_05_v3	868642	1030612	1291	38	5	2.65204	1.00592	4.31e-24	15	0.997691	0.997691	0.11416	PF3D7_0521200,PF3D7_0521300,PF3D7_0521400,PF3D7_0521500,PF3D7_0521600,PF3D7_0521700,PF3D7_0521800,PF3D7_0521900,PF3D7_0522000,PF3D7_0522100,PF3D7_0522200,PF3D7_0522300,PF3D7_0522400,PF3D7_0522500,PF3D7_0522600,PF3D7_0522700,PF3D7_0522800,PF3D7_0522900,PF3D7_0523000,PF3D7_0523100,PF3D7_0523200,PF3D7_0523300,PF3D7_0523400,PF3D7_0523500,PF3D7_0523600,PF3D7_0523700,PF3D7_0523800,PF3D7_0523900,PF3D7_0…
Goldberg-MMV665785-3D7-2CN-C12	GNF-Pf-5310/MMV665785	3D7	3D7	Pf3D7_06_v3	994034	1018694	1293	5	2	1.89517	1.01085	0.00014184	-1	0.996756	0.996756	0.11416	PF3D7_0624500,PF3D7_0624600,PF3D7_0624700,PF3D7_0624800,PF3D7_0624900
Goldberg-Suloctidil-3D7-poolA	Suloctidil	3D7	3D7	Pf3D7_05_v3	948701	969987	8697	4	22	3.15776	0.968087	0.00062867	322	0.880814	0.192474	0.16183	PF3D7_0522900,PF3D7_0523000,PF3D7_0523100,PF3D7_0523200
Goldberg-Suloctidil-3D7-poolA	Suloctidil	3D7	3D7	Pf3D7_13_v3	1878625	1924249	8706	13	2	1.79864	0.994138	3.44e-09	146	0.423922	0.423922	0.16183	PF3D7_1346800,PF3D7_1346900,PF3D7_1347000,PF3D7_1347100,PF3D7_1347200,PF3D7_1347300,PF3D7_1347400,PF3D7_1347500,PF3D7_1347600,PF3D7_1347700,PF3D7_1347800,PF3D7_1347900,PF3D7_1348000
Goldberg-Suloctidil-3D7-poolB	Suloctidil	3D7	3D7	Pf3D7_05_v3	948701	969987	8713	4	22	3.27252	0.969198	0.00062867	382	0.697736	0.431927	0.13394	PF3D7_0522900,PF3D7_0523000,PF3D7_0523100,PF3D7_0523200
Goldberg-Suloctidil-3D7-poolD	Suloctidil	3D7	3D7	Pf3D7_05_v3	948701	969987	8728	4	22	3.37152	0.970558	0.00062867	374	0.992154	0.145495	0.079767	PF3D7_0522900,PF3D7_0523000,PF3D7_0523100,PF3D7_0523200
Goldberg-Suloctidil-3D7-poolD	Suloctidil	3D7	3D7	Pf3D7_13_v3	1878625	1924249	8737	13	2	1.90202	0.996477	2.99e-09	125	0.997896	0.997896	0.079767	PF3D7_1346800,PF3D7_1346900,PF3D7_1347000,PF3D7_1347100,PF3D7_1347200,PF3D7_1347300,PF3D7_1347400,PF3D7_1347500,PF3D7_1347600,PF3D7_1347700,PF3D7_1347800,PF3D7_1347900,PF3D7_1348000
McFadden-VerR-14	Verapamil	3D7	3D7	Pf3D7_13_v3	348493	368745	6971	5	4	1.54247	0.986039	0.00014562	14	1	1	0.16919	PF3D7_1307800,PF3D7_1307900,PF3D7_1308000,PF3D7_1308100,PF3D7_1308200
McFadden-VerR-16	Verapamil	3D7	3D7	Pf3D7_13_v3	348493	368745	6987	5	4	1.79746	0.989454	0.00013105	26	1	1	0.15041	PF3D7_1307800,PF3D7_1307900,PF3D7_1308000,PF3D7_1308100,PF3D7_1308200
McFadden-VerR-6	Verapamil	3D7	3D7	Pf3D7_13_v3	348493	368745	7033	5	4	1.49087	0.985307	0.00015752	32	0.999161	0.999161	0.17149	PF3D7_1307800,PF3D7_1307900,PF3D7_1308000,PF3D7_1308100,PF3D7_1308200
McFadden-VerR-8	Verapamil	3D7	3D7	Pf3D7_13_v3	348493	368745	7049	5	4	1.88961	0.990169	0.00013105	16	1	1	0.17257	PF3D7_1307800,PF3D7_1307900,PF3D7_1308000,PF3D7_1308100,PF3D7_1308200
Purva-5203-1-G5	MMV085203	3D7	3D7	Pf3D7_05_v3	97407	136180	5154	14	2	1.98711	1.00386	7.53e-10	5	1	1	0.16386	PF3D7_0502000,PF3D7_0502100,PF3D7_0502200,PF3D7_0502300,PF3D7_0502400,PF3D7_0502500,PF3D7_0502600,PF3D7_0502700,PF3D7_0502800,PF3D7_0502900,PF3D7_0503000,PF3D7_0503100,PF3D7_0503200,PF3D7_0503300
SRR10405316-AN10248-3D7-R2	AN10248	3D7	3D7	Pf3D7_06_v3	827986	847744	3493	6	1	1.80811	0.995912	6.1325e-05	35	0.839519	0.839519	0.38676	PF3D7_0619700,PF3D7_0619800,PF3D7_0619900,PF3D7_0620000,PF3D7_0620100,PF3D7_0620200
SRR10405316-AN10248-3D7-R2	AN10248	3D7	3D7	Pf3D7_06_v3	851128	860364	3494	4	1	1.7867	0.98897	0.0012869	35	0.839519	0.839519	0.38676	PF3D7_0620400,PF3D7_0620500,PF3D7_0620600,PF3D7_0620700
SRR10405317-AN10248-3D7-R1	AN10248	3D7	3D7	Pf3D7_06_v3	824907	876440	3509	18	2	1.65736	0.997481	1.1e-11	79	0.908602	0.908602	0.20837	PF3D7_0619600,PF3D7_0619700,PF3D7_0619800,PF3D7_0619900,PF3D7_0620000,PF3D7_0620100,PF3D7_0620200,PF3D7_0620300,PF3D7_0620400,PF3D7_0620500,PF3D7_0620600,PF3D7_0620700,PF3D7_0620800,PF3D7_0620900,PF3D7_0621000,PF3D7_0621100,PF3D7_0621200,PF3D7_0621300
SRR10405331-AN13762-3D7-J2	AN13762	3D7	3D7	Pf3D7_06_v3	824907	876440	3539	18	2	2.35675	1.00519	7.56e-12	196	0.971591	0.436652	0.18306	PF3D7_0619600,PF3D7_0619700,PF3D7_0619800,PF3D7_0619900,PF3D7_0620000,PF3D7_0620100,PF3D7_0620200,PF3D7_0620300,PF3D7_0620400,PF3D7_0620500,PF3D7_0620600,PF3D7_0620700,PF3D7_0620800,PF3D7_0620900,PF3D7_0621000,PF3D7_0621100,PF3D7_0621200,PF3D7_0621300
SRR3239497-GNF179-S1-3D7-3A	GNF179	3D7	3D7	Pf3D7_01_v3	322121	360589	9337	10	14	1.68878	1.01893	2.46e-07	79	1	1	0.074035	PF3D7_0107800,PF3D7_0107900,PF3D7_0108000,PF3D7_0108100,PF3D7_0108300,PF3D7_0108400.2,PF3D7_0108500,PF3D7_0108600,PF3D7_0108700,PF3D7_0108800
SRR3239498-GNF179-S1-3D7-3B	GNF179	3D7	3D7	Pf3D7_01_v3	314368	570522	9352	70	3	1.77905	1.0104	1.06e-36	-1	0.995405	0.911916	0.083515	PF3D7_0107600,PF3D7_0107700,PF3D7_0107800,PF3D7_0107900,PF3D7_0108000,PF3D7_0108100,PF3D7_0108300,PF3D7_0108400.2,PF3D7_0108500,PF3D7_0108600,PF3D7_0108700,PF3D7_0108800,PF3D7_0108900,PF3D7_0109000,PF3D7_0109100,PF3D7_0109200,PF3D7_0109300,PF3D7_0109400,PF3D7_0109500,PF3D7_0109600,PF3D7_0109700,PF3D7_0109800,PF3D7_0109900.2,PF3D7_0110000,PF3D7_0110100,PF3D7_0110200,PF3D7_0110300,PF3D7_0110400,PF3…
SRR3239499-GNF179-S1-3D7-3C	GNF179	3D7	3D7	Pf3D7_01_v3	322121	360589	9366	10	14	1.59022	1.0149	2.17e-06	95	1	1	0.26173	PF3D7_0107800,PF3D7_0107900,PF3D7_0108000,PF3D7_0108100,PF3D7_0108300,PF3D7_0108400.2,PF3D7_0108500,PF3D7_0108600,PF3D7_0108700,PF3D7_0108800
SRR3239509-GNF179-S2-3D7-1C	GNF179	3D7	3D7	Pf3D7_01_v3	322121	360589	9410	10	14	1.45723	1.01554	1.28e-06	73	0.997946	0.997946	0.091563	PF3D7_0107800,PF3D7_0107900,PF3D7_0108000,PF3D7_0108100,PF3D7_0108300,PF3D7_0108400.2,PF3D7_0108500,PF3D7_0108600,PF3D7_0108700,PF3D7_0108800
Stokes-311-WT-3XWLW-R2	WLW	Cam3.II	3D7	Pf3D7_05_v3	948701	969987	1488	4	22	1.51196	0.952672	0.00069471	16	0.970779	0	0.21087	PF3D7_0522900,PF3D7_0523000,PF3D7_0523100,PF3D7_0523200
Stokes-V1S-K13WT-5X-WLW-R1	WLW	V1/S	3D7	Pf3D7_12_v3	962381	978139	10454	6	2	2.56792	1.01318	4.6601e-05	83	1	1	0.25919	PF3D7_1223600,PF3D7_1223700,PF3D7_1223800,PF3D7_1223900,PF3D7_1224000,PF3D7_1224100
Stokes-V1S-K13WT-5X-WLW-R2	WLW	V1/S	3D7	Pf3D7_12_v3	962381	973643	10472	4	10	2.90372	1.02449	0.00071813	83	1	1	0.24664	PF3D7_1223600,PF3D7_1223700,PF3D7_1223800,PF3D7_1223900
Stokes-V1S-WT-3XWLW-R2	WLW	V1/S	3D7	Pf3D7_12_v3	962381	973643	1811	4	10	2.28913	1.01974	0.00090368	35	1	1	0.22567	PF3D7_1223600,PF3D7_1223700,PF3D7_1223800,PF3D7_1223900
Stokes-V1S-WT-3XWLW-R3	WLW	V1/S	3D7	Pf3D7_12_v3	962381	973643	1794	4	10	2.72981	1.02401	0.00074227	38	1	1	0.1904	PF3D7_1223600,PF3D7_1223700,PF3D7_1223800,PF3D7_1223900
TCMDC125334-3D7-T-F1-C1	TCMDC-125334	3D7	3D7	Pf3D7_06_v3	77940	132288	1872	15	1	1.8424	0.999734	3.48e-11	-1	1	1	0.13248	PF3D7_0601900,PF3D7_0602000,PF3D7_0602100,PF3D7_0602200,PF3D7_0602300,PF3D7_0602400,PF3D7_0602500,PF3D7_0602600,PF3D7_0602700,PF3D7_0602800,PF3D7_0602900,PF3D7_0603000,PF3D7_0603100,PF3D7_0603200,PF3D7_0603300
TCMDC125334-3D7-T-F1-C2	TCMDC-125334	3D7	3D7	Pf3D7_06_v3	99531	160705	1944	16	1	2.23241	1.00598	7.32e-12	-1	0.938258	0	0.10153	PF3D7_0602300,PF3D7_0602400,PF3D7_0602500,PF3D7_0602600,PF3D7_0602700,PF3D7_0602800,PF3D7_0602900,PF3D7_0603000,PF3D7_0603100,PF3D7_0603200,PF3D7_0603300,PF3D7_0603400,PF3D7_0603500,PF3D7_0603600,PF3D7_0603700,PF3D7_0603800
TCMDC125334-3D7-T-F1-C3	TCMDC-125334	3D7	3D7	Pf3D7_06_v3	97640	160705	1901	17	2	1.86243	1.00009	1.64e-12	8	1	1	0.079222	PF3D7_0602200,PF3D7_0602300,PF3D7_0602400,PF3D7_0602500,PF3D7_0602600,PF3D7_0602700,PF3D7_0602800,PF3D7_0602900,PF3D7_0603000,PF3D7_0603100,PF3D7_0603200,PF3D7_0603300,PF3D7_0603400,PF3D7_0603500,PF3D7_0603600,PF3D7_0603700,PF3D7_0603800
Winzeler-MMV023949-1E2	MMV023949	3D7	3D7	Pf3D7_01_v3	322121	360589	7814	10	14	1.65795	1.01853	3.86e-07	38	1	1	0.074714	PF3D7_0107800,PF3D7_0107900,PF3D7_0108000,PF3D7_0108100,PF3D7_0108300,PF3D7_0108400.2,PF3D7_0108500,PF3D7_0108600,PF3D7_0108700,PF3D7_0108800
Winzeler-MMV023949-1F10	MMV023949	3D7	3D7	Pf3D7_01_v3	314368	570522	7829	70	3	1.7604	1.01028	1.29e-36	-1	0.986032	0.986032	0.076795	PF3D7_0107600,PF3D7_0107700,PF3D7_0107800,PF3D7_0107900,PF3D7_0108000,PF3D7_0108100,PF3D7_0108300,PF3D7_0108400.2,PF3D7_0108500,PF3D7_0108600,PF3D7_0108700,PF3D7_0108800,PF3D7_0108900,PF3D7_0109000,PF3D7_0109100,PF3D7_0109200,PF3D7_0109300,PF3D7_0109400,PF3D7_0109500,PF3D7_0109600,PF3D7_0109700,PF3D7_0109800,PF3D7_0109900.2,PF3D7_0110000,PF3D7_0110100,PF3D7_0110200,PF3D7_0110300,PF3D7_0110400,PF3…
Winzeler-MMV023949-1G10	MMV023949	3D7	3D7	Pf3D7_01_v3	322121	346790	7843	6	2	1.67913	1.01625	6.3949e-05	48	0.944505	0.944505	0.071376	PF3D7_0107800,PF3D7_0107900,PF3D7_0108000,PF3D7_0108100,PF3D7_0108300,PF3D7_0108400.2
Winzeler-MMV023949-2B5	MMV023949	3D7	3D7	Pf3D7_01_v3	314368	360589	7858	12	1	1.68352	1.02091	1.56e-08	39	1	1	0.079562	PF3D7_0107600,PF3D7_0107700,PF3D7_0107800,PF3D7_0107900,PF3D7_0108000,PF3D7_0108100,PF3D7_0108300,PF3D7_0108400.2,PF3D7_0108500,PF3D7_0108600,PF3D7_0108700,PF3D7_0108800
Winzeler-MMV023949-2D7	MMV023949	3D7	3D7	Pf3D7_01_v3	322121	441668	7873	36	1	1.71566	1.01258	2.77e-20	11	0.99422	0.985738	0.077926	PF3D7_0107800,PF3D7_0107900,PF3D7_0108000,PF3D7_0108100,PF3D7_0108300,PF3D7_0108400.2,PF3D7_0108500,PF3D7_0108600,PF3D7_0108700,PF3D7_0108800,PF3D7_0108900,PF3D7_0109000,PF3D7_0109100,PF3D7_0109200,PF3D7_0109300,PF3D7_0109400,PF3D7_0109500,PF3D7_0109600,PF3D7_0109700,PF3D7_0109800,PF3D7_0109900.2,PF3D7_0110000,PF3D7_0110100,PF3D7_0110200,PF3D7_0110300,PF3D7_0110400,PF3D7_0110500,PF3D7_0110600,PF3…
Winzeler-MMV023949-2D8	MMV023949	3D7	3D7	Pf3D7_01_v3	322121	360589	7888	10	14	1.65806	1.01852	3.51e-07	70	0.98981	0.98981	0.075122	PF3D7_0107800,PF3D7_0107900,PF3D7_0108000,PF3D7_0108100,PF3D7_0108300,PF3D7_0108400.2,PF3D7_0108500,PF3D7_0108600,PF3D7_0108700,PF3D7_0108800
Winzeler-MMV023949-3D3	MMV023949	3D7	3D7	Pf3D7_01_v3	322121	360589	7917	10	14	1.65014	1.01846	4.1e-07	78	0.997218	0.997218	0.0724	PF3D7_0107800,PF3D7_0107900,PF3D7_0108000,PF3D7_0108100,PF3D7_0108300,PF3D7_0108400.2,PF3D7_0108500,PF3D7_0108600,PF3D7_0108700,PF3D7_0108800
Winzeler-MMV023949-3D5	MMV023949	3D7	3D7	Pf3D7_01_v3	322121	360589	7932	10	14	1.69623	1.01904	2.52e-07	94	0.982167	0.982167	0.072552	PF3D7_0107800,PF3D7_0107900,PF3D7_0108000,PF3D7_0108100,PF3D7_0108300,PF3D7_0108400.2,PF3D7_0108500,PF3D7_0108600,PF3D7_0108700,PF3D7_0108800
Wirth-DSM265-F3-F5	DSM265	3D7	3D7	Pf3D7_06_v3	97640	160705	7632	17	2	2.06408	1.0006	1.93e-12	8	0.941869	0.941869	0.19205	PF3D7_0602200,PF3D7_0602300,PF3D7_0602400,PF3D7_0602500,PF3D7_0602600,PF3D7_0602700,PF3D7_0602800,PF3D7_0602900,PF3D7_0603000,PF3D7_0603100,PF3D7_0603200,PF3D7_0603300,PF3D7_0603400,PF3D7_0603500,PF3D7_0603600,PF3D7_0603700,PF3D7_0603800
Wirth-DSM267-F2-2-E8	DSM267	3D7	3D7	Pf3D7_06_v3	77940	136711	7733	16	1	1.94831	1.00206	7.32e-12	6	1	0	0.095869	PF3D7_0601900,PF3D7_0602000,PF3D7_0602100,PF3D7_0602200,PF3D7_0602300,PF3D7_0602400,PF3D7_0602500,PF3D7_0602600,PF3D7_0602700,PF3D7_0602800,PF3D7_0602900,PF3D7_0603000,PF3D7_0603100,PF3D7_0603200,PF3D7_0603300,PF3D7_0603400
2-2-D12	MIPS-0004373	Dd2	Dd2	Pf3D7_12_v3	1550074	1566829	17188	4	33	1.4886	1.00671	0.0011798	4	0.999821	0.846732	0.097188	PF3D7_1237200,PF3D7_1237300,PF3D7_1237400,PF3D7_1237500
2-2-D3	MIPS-0004373	Dd2	Dd2	Pf3D7_10_v3	284327	318530	16982	10	1	1.74086	1.00881	3.02e-07	4	0.901851	0.901851	0.30131	PF3D7_1007000,PF3D7_1007100,PF3D7_1007200,PF3D7_1007300,PF3D7_1007400,PF3D7_1007500,PF3D7_1007600,PF3D7_1007700,PF3D7_1007800,PF3D7_1007900
2-2-D3	MIPS-0004373	Dd2	Dd2	Pf3D7_12_v3	1550074	1566829	16988	4	33	2.1038	1.00946	0.00074792	14	1	1	0.30131	PF3D7_1237200,PF3D7_1237300,PF3D7_1237400,PF3D7_1237500
4-1-C3	TCMDC-124553	Dd2	Dd2	Pf3D7_12_v3	1550074	1566829	10502	4	33	1.54501	1.00683	0.0011326	18	0.999821	0.850612	0.13739	PF3D7_1237200,PF3D7_1237300,PF3D7_1237400,PF3D7_1237500
4-3-A7	TCMDC-124553	Dd2	Dd2	Pf3D7_12_v3	1550074	1566829	10601	4	33	1.44501	1.00638	0.001204	14	1	1	0.089382	PF3D7_1237200,PF3D7_1237300,PF3D7_1237400,PF3D7_1237500
4-3-E3	TCMDC-124553	Dd2	Dd2	Pf3D7_12_v3	1550074	1566829	10630	4	33	1.42678	1.00617	0.0013596	13	0.999821	0.999821	0.093811	PF3D7_1237200,PF3D7_1237300,PF3D7_1237400,PF3D7_1237500
4-3-Ell	TCMDC-124553	Dd2	Dd2	Pf3D7_12_v3	1550074	1566829	10645	4	33	1.39639	1.00582	0.0015958	32	0.999821	0.845479	0.10085	PF3D7_1237200,PF3D7_1237300,PF3D7_1237400,PF3D7_1237500
BMGF-Fidock-023367-1B1	MMV023367	Dd2	Dd2	Pf3D7_05_v3	948701	969987	13384	4	22	1.37793	0.940843	0.0014154	6	0.999859	0.999859	0.11385	PF3D7_0522900,PF3D7_0523000,PF3D7_0523100,PF3D7_0523200
BMGF-Fidock-023367-1B1	MMV023367	Dd2	Dd2	Pf3D7_10_v3	293600	314766	13390	6	4	1.56625	1.01494	5.8206e-05	20	0.975196	0.975196	0.11385	PF3D7_1007300,PF3D7_1007400,PF3D7_1007500,PF3D7_1007600,PF3D7_1007700,PF3D7_1007800
BMGF-Fidock-023367-1B1	MMV023367	Dd2	Dd2	Pf3D7_12_v3	351600	401497	13393	9	4	1.88951	1.01747	1.29e-06	12	0.953965	0.953965	0.11385	PF3D7_1207700,PF3D7_1207800,PF3D7_1207900,PF3D7_1208000,PF3D7_1208100,PF3D7_1208200,PF3D7_1208300,PF3D7_1208400,PF3D7_1208500
BMGF-Fidock-023367-1F11	MMV023367	Dd2	Dd2	Pf3D7_10_v3	293600	314766	13407	6	4	1.59207	1.01507	6.924e-05	11	1	1	0.12328	PF3D7_1007300,PF3D7_1007400,PF3D7_1007500,PF3D7_1007600,PF3D7_1007700,PF3D7_1007800
BMGF-Fidock-023367-1F11	MMV023367	Dd2	Dd2	Pf3D7_12_v3	351600	401497	13410	9	4	1.91436	1.01756	1.29e-06	8	0.957793	0.957793	0.12328	PF3D7_1207700,PF3D7_1207800,PF3D7_1207900,PF3D7_1208000,PF3D7_1208100,PF3D7_1208200,PF3D7_1208300,PF3D7_1208400,PF3D7_1208500
BMGF-Fidock-023367-1G6	MMV023367	Dd2	Dd2	Pf3D7_01_v3	344150	377254	13414	12	1	1.84983	1.00884	1.19e-08	10	1	1	0.11136	PF3D7_0108400.2,PF3D7_0108500,PF3D7_0108600,PF3D7_0108700,PF3D7_0108800,PF3D7_0108900,PF3D7_0109000,PF3D7_0109100,PF3D7_0109200,PF3D7_0109300,PF3D7_0109400,PF3D7_0109500
BMGF-Fidock-023367-1G6	MMV023367	Dd2	Dd2	Pf3D7_05_v3	948701	969987	13419	4	22	1.3748	0.940836	0.0013596	-1	1	1	0.11136	PF3D7_0522900,PF3D7_0523000,PF3D7_0523100,PF3D7_0523200
BMGF-Fidock-023367-1G6	MMV023367	Dd2	Dd2	Pf3D7_10_v3	293600	314766	13425	6	4	1.54537	1.01478	6.6531e-05	18	1	1	0.11136	PF3D7_1007300,PF3D7_1007400,PF3D7_1007500,PF3D7_1007600,PF3D7_1007700,PF3D7_1007800
BMGF-Fidock-023367-1G6	MMV023367	Dd2	Dd2	Pf3D7_12_v3	351600	401497	13428	9	4	1.88545	1.01746	1.33e-06	9	0.956871	0.956871	0.11136	PF3D7_1207700,PF3D7_1207800,PF3D7_1207900,PF3D7_1208000,PF3D7_1208100,PF3D7_1208200,PF3D7_1208300,PF3D7_1208400,PF3D7_1208500
BMGF-Fidock-023367-2E4	MMV023367	Dd2	Dd2	Pf3D7_03_v3	809831	838521	13434	7	1	1.37928	0.99599	9.33e-06	4	0	0	0.11486	PF3D7_0319400,PF3D7_0319500,PF3D7_0319600,PF3D7_0319700,PF3D7_0319800,PF3D7_0319900,PF3D7_0320000
BMGF-Fidock-023367-2E4	MMV023367	Dd2	Dd2	Pf3D7_10_v3	293600	314766	13442	6	4	1.63858	1.01554	4.6906e-05	12	1	1	0.11486	PF3D7_1007300,PF3D7_1007400,PF3D7_1007500,PF3D7_1007600,PF3D7_1007700,PF3D7_1007800
BMGF-Fidock-023367-2E4	MMV023367	Dd2	Dd2	Pf3D7_12_v3	351600	401497	13445	9	4	1.89995	1.01753	1.29e-06	8	0.958134	0.958134	0.11486	PF3D7_1207700,PF3D7_1207800,PF3D7_1207900,PF3D7_1208000,PF3D7_1208100,PF3D7_1208200,PF3D7_1208300,PF3D7_1208400,PF3D7_1208500
BMGF-Fidock-023367-3D5	MMV023367	Dd2	Dd2	Pf3D7_03_v3	803342	835027	13451	8	1	2.82941	1.00571	1.16e-06	50	1	1	0.13359	PF3D7_0319200,PF3D7_0319300,PF3D7_0319400,PF3D7_0319500,PF3D7_0319600,PF3D7_0319700,PF3D7_0319800,PF3D7_0319900
BMGF-Fidock-023367-3D5	MMV023367	Dd2	Dd2	Pf3D7_09_v3	1011971	1041766	13458	10	1	1.78866	1.00973	7.22e-08	57	0.993019	0.993019	0.13359	PF3D7_0925000,PF3D7_0925100,PF3D7_0925200,PF3D7_0925300,PF3D7_0925400,PF3D7_0925500,PF3D7_0925600,PF3D7_0925700,PF3D7_0925800,PF3D7_0925900
BMGF-Fidock-8149R1-B2	MMV008149	Dd2	Dd2	Pf3D7_07_v3	114989	129175	13236	4	2	1.36575	0.987916	0.0022715	4	1	0	0.26714	PF3D7_0703000,PF3D7_0703100,PF3D7_0703200,PF3D7_0703300
BMGF-Fidock-8149R2-E2	MMV008149	Dd2	Dd2	Pf3D7_07_v3	109665	132082	13275	9	8	1.56281	0.995176	1.9184e-05	-1	1	1	0.25013	PF3D7_0702600,PF3D7_0702700,PF3D7_0702800,PF3D7_0702900,PF3D7_0703000,PF3D7_0703100,PF3D7_0703200,PF3D7_0703300,PF3D7_0703400
BMGF-Fidock-8149R2-E3	MMV008149	Dd2	Dd2	Pf3D7_07_v3	109665	132082	13300	9	8	1.49871	0.994567	2.4267e-05	-1	0.962796	0.962796	0.25594	PF3D7_0702600,PF3D7_0702700,PF3D7_0702800,PF3D7_0702900,PF3D7_0703000,PF3D7_0703100,PF3D7_0703200,PF3D7_0703300,PF3D7_0703400
BMGF-Fidock-8149R2-E3	MMV008149	Dd2	Dd2	Pf3D7_08_v3	1268885	1284011	13304	6	4	1.71986	1.02524	0.0001948	12	0.712614	0	0.25594	PF3D7_0829600,PF3D7_0829700,PF3D7_0829800,PF3D7_0829900,PF3D7_0830000,PF3D7_0830100
BMGF-Fidock-8149R2-E3	MMV008149	Dd2	Dd2	Pf3D7_13_v3	2655027	2668031	13312	4	5	1.45	1.01562	0.0028044	4	0.716626	0.716626	0.25594	PF3D7_1366400,PF3D7_1366500,PF3D7_1366600,PF3D7_1366700
BMGF-Fidock-8149R3-B1	MMV008149	Dd2	Dd2	Pf3D7_03_v3	402683	413998	13320	4	5	1.88009	1.01794	0.0010872	4	0.682369	0	0.27964	PF3D7_0309500,PF3D7_0309600,PF3D7_0309700,PF3D7_0309800
BMGF-Fidock-8149R3-B1	MMV008149	Dd2	Dd2	Pf3D7_05_v3	615032	635632	13327	6	3	1.43223	1.00675	0.00015499	6	1	0	0.27964	PF3D7_0514800,PF3D7_0514900,PF3D7_0515000,PF3D7_0515100,PF3D7_0515200,PF3D7_0515300
BMGF-Fidock-8149R3-B1	MMV008149	Dd2	Dd2	Pf3D7_07_v3	109665	132082	13334	9	8	1.89509	0.997466	1.0475e-05	-1	0.955659	0.955659	0.27964	PF3D7_0702600,PF3D7_0702700,PF3D7_0702800,PF3D7_0702900,PF3D7_0703000,PF3D7_0703100,PF3D7_0703200,PF3D7_0703300,PF3D7_0703400
BMGF-Fidock-8149R3-B1	MMV008149	Dd2	Dd2	Pf3D7_08_v3	855404	870824	13340	4	3	1.74383	1.0225	0.0007966	4	0.747536	0	0.27964	PF3D7_0818800,PF3D7_0818900,PF3D7_0819000,PF3D7_0819100
BMGF-Fidock-8149R3-B1	MMV008149	Dd2	Dd2	Pf3D7_13_v3	1075955	1098714	13352	6	2	1.58219	1.00417	3.3314e-05	17	0.546553	0	0.27964	PF3D7_1325900,PF3D7_1326000,PF3D7_1326100,PF3D7_1326200,PF3D7_1326300,PF3D7_1326400
BMGF-Fidock-8149R3-C10	MMV008149	Dd2	Dd2	Pf3D7_07_v3	109665	132082	13368	9	8	1.60945	0.995767	1.4125e-05	-1	0.999732	0.227372	0.2284	PF3D7_0702600,PF3D7_0702700,PF3D7_0702800,PF3D7_0702900,PF3D7_0703000,PF3D7_0703100,PF3D7_0703200,PF3D7_0703300,PF3D7_0703400
BMGF-Fidock-8149R3-C10	MMV008149	Dd2	Dd2	Pf3D7_08_v3	1268885	1291656	13370	8	2	1.6192	1.02177	1.8338e-05	-1	0.83558	0.591191	0.2284	PF3D7_0829600,PF3D7_0829700,PF3D7_0829800,PF3D7_0829900,PF3D7_0830000,PF3D7_0830100,PF3D7_0830200,PF3D7_0830300
BMGF-Fidock-8149R3-C10	MMV008149	Dd2	Dd2	Pf3D7_13_v3	1087334	1098714	13376	4	1	1.52912	1.00307	0.00073232	4	0.834183	0	0.2284	PF3D7_1326100,PF3D7_1326200,PF3D7_1326300,PF3D7_1326400
BMGF-Fidock-8149R3-C10	MMV008149	Dd2	Dd2	Pf3D7_14_v3	250809	262349	13378	4	2	1.5565	1.01739	0.0015958	4	0.790901	0	0.2284	PF3D7_1406900,PF3D7_1407000,PF3D7_1407100,PF3D7_1407200
BMGF-Goldberg-11438-1F11	MMV011438	Dd2	3D7	Pf3D7_10_v3	286413	314766	5699	8	8	1.88369	1.00954	6.07e-06	6	0.688569	0.199238	0.31841	PF3D7_1007100,PF3D7_1007200,PF3D7_1007300,PF3D7_1007400,PF3D7_1007500,PF3D7_1007600,PF3D7_1007700,PF3D7_1007800
BMGF-Goldberg-11438-1F11	MMV011438	Dd2	3D7	Pf3D7_12_v3	1550074	1566829	5707	4	33	2.03454	1.02708	0.00067201	13	1	0	0.31841	PF3D7_1237200,PF3D7_1237300,PF3D7_1237400,PF3D7_1237500
BMGF-Goldberg-11438-1H3	MMV011438	Dd2	3D7	Pf3D7_10_v3	286413	314766	5724	8	8	1.94569	1.0102	6.18e-06	6	0.999894	0	0.32013	PF3D7_1007100,PF3D7_1007200,PF3D7_1007300,PF3D7_1007400,PF3D7_1007500,PF3D7_1007600,PF3D7_1007700,PF3D7_1007800
BMGF-Goldberg-11438-1H3	MMV011438	Dd2	3D7	Pf3D7_12_v3	1550074	1566829	5733	4	33	2.08667	1.02759	0.00067201	6	0.910952	0.910952	0.32013	PF3D7_1237200,PF3D7_1237300,PF3D7_1237400,PF3D7_1237500
BMGF-Goldberg-11438-2D5	MMV011438	Dd2	3D7	Pf3D7_10_v3	286413	314766	5749	8	8	1.98522	1.01134	5.96e-06	4	0.902127	0.474271	0.27091	PF3D7_1007100,PF3D7_1007200,PF3D7_1007300,PF3D7_1007400,PF3D7_1007500,PF3D7_1007600,PF3D7_1007700,PF3D7_1007800
BMGF-Goldberg-11438-2D5	MMV011438	Dd2	3D7	Pf3D7_12_v3	1550074	1566829	5753	4	33	1.98317	1.02724	0.00067201	20	1	0	0.27091	PF3D7_1237200,PF3D7_1237300,PF3D7_1237400,PF3D7_1237500
BMGF-Goldberg-11438-2G1	MMV011438	Dd2	3D7	Pf3D7_10_v3	286413	314766	5769	8	8	1.97631	1.01136	5.96e-06	10	0.99933	0	0.26304	PF3D7_1007100,PF3D7_1007200,PF3D7_1007300,PF3D7_1007400,PF3D7_1007500,PF3D7_1007600,PF3D7_1007700,PF3D7_1007800
BMGF-Goldberg-11438-2G1	MMV011438	Dd2	3D7	Pf3D7_12_v3	1550074	1566829	5773	4	33	1.93802	1.02686	0.00067201	8	0.925216	0	0.26304	PF3D7_1237200,PF3D7_1237300,PF3D7_1237400,PF3D7_1237500
BMGF-Wirth-3444-5G9	BRD3444	Dd2	Dd2	Pf3D7_11_v3	475630	512011	20920	8	4	1.97212	1.00586	1.16e-06	26	1	1	0.11511	PF3D7_1112400,PF3D7_1112500,PF3D7_1112600,PF3D7_1112700,PF3D7_1112800,PF3D7_1112900,PF3D7_1113000,PF3D7_1113100
BMGF-Wirth-3444-5H1	BRD3444	Dd2	Dd2	Pf3D7_11_v3	475630	512011	20935	8	4	1.91537	1.00549	1.16e-06	25	1	1	0.11287	PF3D7_1112400,PF3D7_1112500,PF3D7_1112600,PF3D7_1112700,PF3D7_1112800,PF3D7_1112900,PF3D7_1113000,PF3D7_1113100
BMGF-Wirth-3444-8F7	BRD3444	Dd2	Dd2	Pf3D7_02_v3	116975	161492	20997	11	2	1.7114	1.01331	4.2e-08	-1	0.999865	0.999865	0.20259	PF3D7_0202300,PF3D7_0202400,PF3D7_0202500,PF3D7_0202600.2,PF3D7_0202700,PF3D7_0202800,PF3D7_0202900,PF3D7_0203000,PF3D7_0203100,PF3D7_0203200,PF3D7_0203300
BMGF-Wirth-3444-8F7	BRD3444	Dd2	Dd2	Pf3D7_04_v3	1109810	1137635	21001	8	3	1.46283	1.01274	2.803e-05	-1	0.913531	0.473998	0.20259	PF3D7_0424500,PF3D7_0424600,PF3D7_0424700,PF3D7_0424800,PF3D7_0424900,PF3D7_0425000,PF3D7_0425100,PF3D7_0425200
BMGF-Wirth-3444-8F7	BRD3444	Dd2	Dd2	Pf3D7_08_v3	1321167	1363868	21005	7	2	1.51939	1.03516	5.3243e-05	-1	0.999859	0.921782	0.20259	PF3D7_0831000,PF3D7_0831100,PF3D7_0831200,PF3D7_0831300,PF3D7_0831400,PF3D7_0831500,PF3D7_0831600
BMGF-Wirth-3444-8F7	BRD3444	Dd2	Dd2	Pf3D7_09_v3	1443604	1460112	21006	4	2	1.5517	0.89149	0.0011097	269	1	1	0.20259	PF3D7_0936500,PF3D7_0936600,PF3D7_0936700,PF3D7_0936800
BMGF-Wirth-3444-8F7	BRD3444	Dd2	Dd2	Pf3D7_11_v3	109777	154769	21009	13	2	1.59424	1.00708	6.59e-08	-1	0.999867	0.856463	0.20259	PF3D7_1102300,PF3D7_1102400,PF3D7_1102500,PF3D7_1102600,PF3D7_1102700,PF3D7_1102800,PF3D7_1102900,PF3D7_1103000,PF3D7_1103100,PF3D7_1103200,PF3D7_1103300,PF3D7_1103400,PF3D7_1103500
BMGF-Wirth-3444-8F7	BRD3444	Dd2	Dd2	Pf3D7_12_v3	2091837	2126821	21011	11	2	1.52171	1.00195	7.19e-07	-1	0.999828	0.356363	0.20259	PF3D7_1251200,PF3D7_1251300,PF3D7_1251400,PF3D7_1251500,PF3D7_1251600,PF3D7_1251700,PF3D7_1251800,PF3D7_1251900,PF3D7_1252000,PF3D7_1252100,PF3D7_1252200
BMGF-Wirth-3444-8F7	BRD3444	Dd2	Dd2	Pf3D7_14_v3	3223038	3251269	21014	6	4	1.65471	1.00602	3.6686e-05	-1	0.999894	0.999894	0.20259	PF3D7_1478400,PF3D7_1478500,PF3D7_1478600,PF3D7_1478700,PF3D7_1478800,PF3D7_1478900
BMGF-Wirth-3842-F10-E6	MMV673482	Dd2	Dd2	Pf3D7_05_v3	410018	430603	21033	4	2	2.91784	1.00883	0.00059209	29	1	1	0.23846	PF3D7_0509800,PF3D7_0509900,PF3D7_0510000,PF3D7_0510100
BMGF-Wirth-3842-F10-F1	MMV673482	Dd2	Dd2	Pf3D7_05_v3	366772	430603	21048	13	2	1.65975	1.00146	7.53e-10	-1	0.999953	0.382369	0.15322	PF3D7_0508900,PF3D7_0509000,PF3D7_0509100,PF3D7_0509200,PF3D7_0509300,PF3D7_0509400,PF3D7_0509500,PF3D7_0509600,PF3D7_0509700,PF3D7_0509800,PF3D7_0509900,PF3D7_0510000,PF3D7_0510100
BMGF-Wirth-3842-F11-G6	MMV673482	Dd2	Dd2	Pf3D7_05_v3	366772	415558	21078	10	8	1.86005	1.00312	5.79e-08	69	0.52388	0.468249	0.11521	PF3D7_0508900,PF3D7_0509000,PF3D7_0509100,PF3D7_0509200,PF3D7_0509300,PF3D7_0509400,PF3D7_0509500,PF3D7_0509600,PF3D7_0509700,PF3D7_0509800
ERR299195-DDD107498-Dd2-F8	DDD107498	Dd2	Dd2	Pf3D7_12_v3	1550074	1566829	19771	4	33	2.07628	1.00885	0.00096084	46	0.665592	0.351537	0.34704	PF3D7_1237200,PF3D7_1237300,PF3D7_1237400,PF3D7_1237500
ERR299197-DDD107498-Dd2-D6	DDD107498	Dd2	Dd2	Pf3D7_12_v3	1550074	1566829	19805	4	33	2.07355	1.00909	0.00092184	63	0.313041	0	0.31963	PF3D7_1237200,PF3D7_1237300,PF3D7_1237400,PF3D7_1237500
Fidock-1F4R3	KAI407	Dd2	Dd2	Pf3D7_05_v3	366772	415558	16841	10	8	2.88486	1.00857	5.42e-08	95	0.99916	0.99916	0.16207	PF3D7_0508900,PF3D7_0509000,PF3D7_0509100,PF3D7_0509200,PF3D7_0509300,PF3D7_0509400,PF3D7_0509500,PF3D7_0509600,PF3D7_0509700,PF3D7_0509800
Fidock-2A4R1	KAI407	Dd2	Dd2	Pf3D7_05_v3	366772	415558	16692	10	8	1.73748	1.00156	6.82e-08	52	1	1	0.18574	PF3D7_0508900,PF3D7_0509000,PF3D7_0509100,PF3D7_0509200,PF3D7_0509300,PF3D7_0509400,PF3D7_0509500,PF3D7_0509600,PF3D7_0509700,PF3D7_0509800
Fidock-2A4R2	KAI407	Dd2	Dd2	Pf3D7_13_v3	1075955	1098714	17160	6	2	1.42737	1.003	8.2233e-05	-1	0.708335	0.45683	0.25722	PF3D7_1325900,PF3D7_1326000,PF3D7_1326100,PF3D7_1326200,PF3D7_1326300,PF3D7_1326400
Fidock-Dd2-MMV019721-A3	MMV019721	Dd2	Dd2	Pf3D7_06_v3	1114294	1153914	15798	4	2	2.19269	1.0036	0.00059209	12	0.945583	0.945583	0.079401	PF3D7_0627800,PF3D7_0627900,PF3D7_0628000,PF3D7_0628100
Fidock-Dd2-MMV019721-B3	MMV019721	Dd2	Dd2	Pf3D7_06_v3	1114294	1153914	15813	4	2	2.82804	1.00685	0.00059209	18	0.999849	0.791696	0.097594	PF3D7_0627800,PF3D7_0627900,PF3D7_0628000,PF3D7_0628100
Fidock-Dd2B2-MMV024101-1-E05-9F1E05	MMV024101	Dd2	Dd2	Pf3D7_12_v3	1550074	1566829	15988	4	33	1.54781	1.00749	0.00090289	24	1	1	0.070104	PF3D7_1237200,PF3D7_1237300,PF3D7_1237400,PF3D7_1237500
Fidock-GNF-5660-3C4	GNF-Pf-5660	Dd2	Dd2	Pf3D7_05_v3	944029	969987	13054	5	5	1.33783	0.93928	0.00048499	-1	0.981817	0.981817	0.10535	PF3D7_0522800,PF3D7_0522900,PF3D7_0523000,PF3D7_0523100,PF3D7_0523200
Fidock-GNF-5668-1D8	GNF-Pf-5668	Dd2	Dd2	Pf3D7_12_v3	1550074	1566829	13076	4	33	1.51582	1.00679	0.0011326	74	0.996956	0.996956	0.11454	PF3D7_1237200,PF3D7_1237300,PF3D7_1237400,PF3D7_1237500
Fidock-MMV019066-MIR-Dd2-clone-F1	MMV019066	Dd2	Dd2	Pf3D7_05_v3	888445	969987	17025	14	30	1.48861	0.933384	2.95e-10	99	0.999068	0.999068	0.090069	PF3D7_0521900,PF3D7_0522000,PF3D7_0522100,PF3D7_0522200,PF3D7_0522300,PF3D7_0522400,PF3D7_0522500,PF3D7_0522600,PF3D7_0522700,PF3D7_0522800,PF3D7_0522900,PF3D7_0523000,PF3D7_0523100,PF3D7_0523200
Fidock-MMV019313-MIR-Dd2-clone-C8	MMV019313	Dd2	Dd2	Pf3D7_11_v3	1071502	1140229	17092	18	3	2.04146	1.00516	1.4e-12	84	0.996901	0	0.084269	PF3D7_1127600,PF3D7_1127700,PF3D7_1127800,PF3D7_1127900,PF3D7_1128000.2,PF3D7_1128100,PF3D7_1128200,PF3D7_1128300,PF3D7_1128400,PF3D7_1128500,PF3D7_1128600,PF3D7_1128700,PF3D7_1128900,PF3D7_1129000,PF3D7_1129100,PF3D7_1129200,PF3D7_1129300,PF3D7_1129400
Fidock-MMV019313-MIR-Dd2-clone-D6	MMV019313	Dd2	Dd2	Pf3D7_11_v3	1071502	1140229	16206	18	3	1.92058	1.00413	1.44e-12	-1	1	0	0.10709	PF3D7_1127600,PF3D7_1127700,PF3D7_1127800,PF3D7_1127900,PF3D7_1128000.2,PF3D7_1128100,PF3D7_1128200,PF3D7_1128300,PF3D7_1128400,PF3D7_1128500,PF3D7_1128600,PF3D7_1128700,PF3D7_1128900,PF3D7_1129000,PF3D7_1129100,PF3D7_1129200,PF3D7_1129300,PF3D7_1129400
Fidock-MMV019313-MIR-Dd2-clone-G5	MMV019313	Dd2	Dd2	Pf3D7_11_v3	1071502	1140229	16876	18	3	2.01084	1.00488	1.4e-12	35	0.660046	0	0.093026	PF3D7_1127600,PF3D7_1127700,PF3D7_1127800,PF3D7_1127900,PF3D7_1128000.2,PF3D7_1128100,PF3D7_1128200,PF3D7_1128300,PF3D7_1128400,PF3D7_1128500,PF3D7_1128600,PF3D7_1128700,PF3D7_1128900,PF3D7_1129000,PF3D7_1129100,PF3D7_1129200,PF3D7_1129300,PF3D7_1129400
Fidock-MMV1427995-clone1-D5	MMV1427995	Dd2	Dd2	Pf3D7_05_v3	944029	969987	15697	5	5	1.36461	0.939685	0.00034321	-1	0.99114	0.99114	0.087278	PF3D7_0522800,PF3D7_0522900,PF3D7_0523000,PF3D7_0523100,PF3D7_0523200
Fidock-MMV1427995-clone1-D5	MMV1427995	Dd2	Dd2	Pf3D7_08_v3	908957	924182	15701	4	2	1.92831	0.988377	0.00059209	50	1	1	0.087278	PF3D7_0820100,PF3D7_0820200,PF3D7_0820300,PF3D7_0820400
Fidock-MMV973707-MIR-Dd2-clone-B6	MMV973707	Dd2	Dd2	Pf3D7_12_v3	464865	608256	16380	40	3	1.9174	1.01369	3.23e-24	184	0.999819	0.999819	0.086533	PF3D7_1210300,PF3D7_1210400,PF3D7_1210500,PF3D7_1210600,PF3D7_1210700,PF3D7_1210800,PF3D7_1210900,PF3D7_1211000,PF3D7_1211100,PF3D7_1211200,PF3D7_1211300,PF3D7_1211400,PF3D7_1211500,PF3D7_1211600,PF3D7_1211700,PF3D7_1211800,PF3D7_1211900,PF3D7_1212000,PF3D7_1212100,PF3D7_1212200,PF3D7_1212300,PF3D7_1212400,PF3D7_1212500,PF3D7_1212600.2,PF3D7_1212700,PF3D7_1212800,PF3D7_1212900,PF3D7_1213000,PF3D7…
Fidock-MMV973707-MIR-Dd2-clone-B7	MMV973707	Dd2	Dd2	Pf3D7_12_v3	464865	608256	16544	40	3	1.90254	1.01359	3.35e-24	211	0.999979	0.999979	0.086102	PF3D7_1210300,PF3D7_1210400,PF3D7_1210500,PF3D7_1210600,PF3D7_1210700,PF3D7_1210800,PF3D7_1210900,PF3D7_1211000,PF3D7_1211100,PF3D7_1211200,PF3D7_1211300,PF3D7_1211400,PF3D7_1211500,PF3D7_1211600,PF3D7_1211700,PF3D7_1211800,PF3D7_1211900,PF3D7_1212000,PF3D7_1212100,PF3D7_1212200,PF3D7_1212300,PF3D7_1212400,PF3D7_1212500,PF3D7_1212600.2,PF3D7_1212700,PF3D7_1212800,PF3D7_1212900,PF3D7_1213000,PF3D7…
Fidock-MMV973707-MIR-Dd2-clone-F2	MMV973707	Dd2	Dd2	Pf3D7_12_v3	464865	608256	16146	40	3	1.8924	1.01351	3.42e-24	228	1	1	0.086682	PF3D7_1210300,PF3D7_1210400,PF3D7_1210500,PF3D7_1210600,PF3D7_1210700,PF3D7_1210800,PF3D7_1210900,PF3D7_1211000,PF3D7_1211100,PF3D7_1211200,PF3D7_1211300,PF3D7_1211400,PF3D7_1211500,PF3D7_1211600,PF3D7_1211700,PF3D7_1211800,PF3D7_1211900,PF3D7_1212000,PF3D7_1212100,PF3D7_1212200,PF3D7_1212300,PF3D7_1212400,PF3D7_1212500,PF3D7_1212600.2,PF3D7_1212700,PF3D7_1212800,PF3D7_1212900,PF3D7_1213000,PF3D7…
Fidock-Sapanisertib-Dd2-F2-D02	Sapanisertib	Dd2	Dd2	Pf3D7_05_v3	888445	902393	15621	4	2	1.39332	0.922934	0.0010872	-1	0.869492	0.341319	0.10854	PF3D7_0521900,PF3D7_0522000,PF3D7_0522100,PF3D7_0522200
Fidock-Sapanisertib-Dd2-F2-D02	Sapanisertib	Dd2	Dd2	Pf3D7_05_v3	907587	969987	15622	9	3	1.36289	0.936415	2.22e-06	-1	0.869492	0.341319	0.10854	PF3D7_0522400,PF3D7_0522500,PF3D7_0522600,PF3D7_0522700,PF3D7_0522800,PF3D7_0522900,PF3D7_0523000,PF3D7_0523100,PF3D7_0523200
Fidock-Sapanisertib-Dd2-F2-F02	Sapanisertib	Dd2	Dd2	Pf3D7_05_v3	888445	941950	15637	8	1	1.40574	0.928781	5.363e-06	-1	0.917886	0.540654	0.10842	PF3D7_0521900,PF3D7_0522000,PF3D7_0522100,PF3D7_0522200,PF3D7_0522300,PF3D7_0522400,PF3D7_0522500,PF3D7_0522600
Fidock-Sapanisertib-Dd2-F2-F02	Sapanisertib	Dd2	Dd2	Pf3D7_05_v3	944029	969987	15638	5	5	1.46228	0.940368	0.00020465	-1	0.917886	0.540654	0.10842	PF3D7_0522800,PF3D7_0522900,PF3D7_0523000,PF3D7_0523100,PF3D7_0523200
Fidock-Sapanisertib-Dd2-F2-F02	Sapanisertib	Dd2	Dd2	Pf3D7_12_v3	1550074	1566829	15646	4	33	1.5819	1.00742	0.00090289	18	0.848583	0	0.10842	PF3D7_1237200,PF3D7_1237300,PF3D7_1237400,PF3D7_1237500
Flannery-PQR-29A	Primaquine	Dd2	Dd2	Pf3D7_10_v3	293600	306169	12960	5	1	1.40875	1.01089	0.00035995	40	1	1	0.074182	PF3D7_1007300,PF3D7_1007400,PF3D7_1007500,PF3D7_1007600,PF3D7_1007700
GHDDI-Atovaquone-Dd2-F1-B6-YJ	Atovaquone	Dd2	Dd2	Pf3D7_05_v3	897215	936565	17471	4	35	1.49913	0.923971	0.0014154	366	0.988924	0.535651	0.22245	PF3D7_0522100,PF3D7_0522200,PF3D7_0522300,PF3D7_0522400
GHDDI-Atovaquone-Dd2-F1-B6-YJ	Atovaquone	Dd2	Dd2	Pf3D7_05_v3	939999	969987	17472	7	38	1.59608	0.936757	1.3493e-05	366	0.988924	0.535651	0.22245	PF3D7_0522600,PF3D7_0522700,PF3D7_0522800,PF3D7_0522900,PF3D7_0523000,PF3D7_0523100,PF3D7_0523200
GHDDI-Atovaquone-Dd2-F1-G6-YJ	Atovaquone	Dd2	Dd2	Pf3D7_05_v3	897215	936565	17487	4	35	1.56654	0.924836	0.0007966	-1	0.988549	0.862053	0.1849	PF3D7_0522100,PF3D7_0522200,PF3D7_0522300,PF3D7_0522400
GHDDI-Atovaquone-Dd2-F1-G6-YJ	Atovaquone	Dd2	Dd2	Pf3D7_05_v3	939999	969987	17488	7	38	1.61607	0.937238	9.11e-06	-1	0.988549	0.862053	0.1849	PF3D7_0522600,PF3D7_0522700,PF3D7_0522800,PF3D7_0522900,PF3D7_0523000,PF3D7_0523100,PF3D7_0523200
GHDDI-Atovaquone-Dd2-F2-E5-YJ	Atovaquone	Dd2	Dd2	Pf3D7_05_v3	897215	936565	17503	4	35	1.46343	0.92369	0.0018692	246	0.987741	0.666893	0.22125	PF3D7_0522100,PF3D7_0522200,PF3D7_0522300,PF3D7_0522400
GHDDI-Atovaquone-Dd2-F2-E5-YJ	Atovaquone	Dd2	Dd2	Pf3D7_05_v3	939999	969987	17504	7	38	1.59254	0.93674	1.2311e-05	246	0.987741	0.666893	0.22125	PF3D7_0522600,PF3D7_0522700,PF3D7_0522800,PF3D7_0522900,PF3D7_0523000,PF3D7_0523100,PF3D7_0523200
GHDDI-Atovaquone-Dd2-F2-E6-YJ	Atovaquone	Dd2	Dd2	Pf3D7_05_v3	897215	936565	17519	4	35	1.49816	0.924119	0.0011798	329	0.988001	0.571707	0.20461	PF3D7_0522100,PF3D7_0522200,PF3D7_0522300,PF3D7_0522400
GHDDI-Atovaquone-Dd2-F2-E6-YJ	Atovaquone	Dd2	Dd2	Pf3D7_05_v3	939999	969987	17520	7	38	1.59556	0.936907	1.1357e-05	329	0.988001	0.571707	0.20461	PF3D7_0522600,PF3D7_0522700,PF3D7_0522800,PF3D7_0522900,PF3D7_0523000,PF3D7_0523100,PF3D7_0523200
GHDDI-Atovaquone-Dd2-F2-F5-YJ	Atovaquone	Dd2	Dd2	Pf3D7_05_v3	897215	936565	17535	4	35	1.54214	0.924465	0.00090289	296	0.989169	0.573106	0.20603	PF3D7_0522100,PF3D7_0522200,PF3D7_0522300,PF3D7_0522400
GHDDI-Atovaquone-Dd2-F2-F5-YJ	Atovaquone	Dd2	Dd2	Pf3D7_05_v3	939999	969987	17536	7	38	1.64241	0.937257	9.01e-06	296	0.989169	0.573106	0.20603	PF3D7_0522600,PF3D7_0522700,PF3D7_0522800,PF3D7_0522900,PF3D7_0523000,PF3D7_0523100,PF3D7_0523200
GHDDI-Atovaquone-Dd2-F3-D6-YJ	Atovaquone	Dd2	Dd2	Pf3D7_05_v3	897215	936565	17551	4	35	1.47202	0.923971	0.0014154	305	0.987539	0.666849	0.19668	PF3D7_0522100,PF3D7_0522200,PF3D7_0522300,PF3D7_0522400
GHDDI-Atovaquone-Dd2-F3-D6-YJ	Atovaquone	Dd2	Dd2	Pf3D7_05_v3	939999	969987	17552	7	38	1.6051	0.937051	9.89e-06	305	0.987539	0.666849	0.19668	PF3D7_0522600,PF3D7_0522700,PF3D7_0522800,PF3D7_0522900,PF3D7_0523000,PF3D7_0523100,PF3D7_0523200
GHDDI-Atovaquone-Dd2-F3-G1-YJ	Atovaquone	Dd2	Dd2	Pf3D7_05_v3	897215	936565	17567	4	35	1.46755	0.924067	0.001204	288	0.990179	0.615016	0.18088	PF3D7_0522100,PF3D7_0522200,PF3D7_0522300,PF3D7_0522400
GHDDI-Atovaquone-Dd2-F3-G1-YJ	Atovaquone	Dd2	Dd2	Pf3D7_05_v3	939999	969987	17568	7	38	1.55562	0.936796	1.1622e-05	288	0.990179	0.615016	0.18088	PF3D7_0522600,PF3D7_0522700,PF3D7_0522800,PF3D7_0522900,PF3D7_0523000,PF3D7_0523100,PF3D7_0523200
GHDDI-Atovaquone-Dd2-F3-H3-YJ	Atovaquone	Dd2	Dd2	Pf3D7_05_v3	897215	936565	17583	4	35	1.54215	0.924439	0.0010435	290	0.987986	0.508971	0.2088	PF3D7_0522100,PF3D7_0522200,PF3D7_0522300,PF3D7_0522400
GHDDI-Atovaquone-Dd2-F3-H3-YJ	Atovaquone	Dd2	Dd2	Pf3D7_05_v3	939999	969987	17584	7	38	1.64627	0.937262	8.9e-06	290	0.987986	0.508971	0.2088	PF3D7_0522600,PF3D7_0522700,PF3D7_0522800,PF3D7_0522900,PF3D7_0523000,PF3D7_0523100,PF3D7_0523200
GHDDI-NITD609-Dd2-F1-0404-B4	KAE609	Dd2	Dd2	Pf3D7_05_v3	897215	936565	17627	4	35	1.46461	0.924151	0.0011798	421	0.987741	0.663878	0.16805	PF3D7_0522100,PF3D7_0522200,PF3D7_0522300,PF3D7_0522400
GHDDI-NITD609-Dd2-F1-0404-B4	KAE609	Dd2	Dd2	Pf3D7_05_v3	939999	969987	17628	7	38	1.52543	0.936662	1.2453e-05	421	0.987741	0.663878	0.16805	PF3D7_0522600,PF3D7_0522700,PF3D7_0522800,PF3D7_0522900,PF3D7_0523000,PF3D7_0523100,PF3D7_0523200
GHDDI-NITD609-Dd2-F1-0404-E1	KAE609	Dd2	Dd2	Pf3D7_05_v3	897215	936565	17643	4	35	1.50591	0.924394	0.00090289	497	0.984828	0.913424	0.17986	PF3D7_0522100,PF3D7_0522200,PF3D7_0522300,PF3D7_0522400
GHDDI-NITD609-Dd2-F1-0404-E1	KAE609	Dd2	Dd2	Pf3D7_05_v3	939999	969987	17644	7	38	1.57355	0.936948	1.0971e-05	497	0.984828	0.913424	0.17986	PF3D7_0522600,PF3D7_0522700,PF3D7_0522800,PF3D7_0522900,PF3D7_0523000,PF3D7_0523100,PF3D7_0523200
GHDDI-NITD609-Dd2-F1-0404-E5	KAE609	Dd2	Dd2	Pf3D7_05_v3	888445	936565	17659	6	3	1.48006	0.92734	5.8992e-05	408	0.98721	0.800366	0.15886	PF3D7_0521900,PF3D7_0522000,PF3D7_0522100,PF3D7_0522200,PF3D7_0522300,PF3D7_0522400
GHDDI-NITD609-Dd2-F1-0404-E5	KAE609	Dd2	Dd2	Pf3D7_05_v3	939999	969987	17660	7	38	1.61375	0.937445	8.01e-06	408	0.98721	0.800366	0.15886	PF3D7_0522600,PF3D7_0522700,PF3D7_0522800,PF3D7_0522900,PF3D7_0523000,PF3D7_0523100,PF3D7_0523200
GHDDI-NITD609-Dd2-F5b-B1	KAE609	Dd2	Dd2	Pf3D7_05_v3	897215	936565	17801	4	35	1.42232	0.923606	0.0018692	324	0.989097	0.825536	0.18988	PF3D7_0522100,PF3D7_0522200,PF3D7_0522300,PF3D7_0522400
GHDDI-NITD609-Dd2-F5b-B1	KAE609	Dd2	Dd2	Pf3D7_05_v3	939999	969987	17802	7	38	1.51352	0.936375	1.9842e-05	324	0.989097	0.825536	0.18988	PF3D7_0522600,PF3D7_0522700,PF3D7_0522800,PF3D7_0522900,PF3D7_0523000,PF3D7_0523100,PF3D7_0523200
GHDDI-NITD609-Dd2-F5b-D2	KAE609	Dd2	Dd2	Pf3D7_05_v3	897215	936565	17817	4	35	1.52121	0.924368	0.0010014	413	0.988982	0.877556	0.19755	PF3D7_0522100,PF3D7_0522200,PF3D7_0522300,PF3D7_0522400
GHDDI-NITD609-Dd2-F5b-D2	KAE609	Dd2	Dd2	Pf3D7_05_v3	939999	969987	17818	7	38	1.6258	0.937203	9.77e-06	413	0.988982	0.877556	0.19755	PF3D7_0522600,PF3D7_0522700,PF3D7_0522800,PF3D7_0522900,PF3D7_0523000,PF3D7_0523100,PF3D7_0523200
GHDDI-NITD609-Dd2-F5b-F1	KAE609	Dd2	Dd2	Pf3D7_05_v3	897215	936565	17833	4	35	1.47394	0.923946	0.0014154	453	0.98826	0.790779	0.201	PF3D7_0522100,PF3D7_0522200,PF3D7_0522300,PF3D7_0522400
GHDDI-NITD609-Dd2-F5b-F1	KAE609	Dd2	Dd2	Pf3D7_05_v3	939999	969987	17834	7	38	1.55743	0.936636	1.6009e-05	453	0.98826	0.790779	0.201	PF3D7_0522600,PF3D7_0522700,PF3D7_0522800,PF3D7_0522900,PF3D7_0523000,PF3D7_0523100,PF3D7_0523200
GHDDI-NITD609-Dd2-F6-0404-F2	KAE609	Dd2	Dd2	Pf3D7_05_v3	897215	936565	17863	4	35	1.45039	0.924061	0.001254	454	0.987453	0.915212	0.16455	PF3D7_0522100,PF3D7_0522200,PF3D7_0522300,PF3D7_0522400
GHDDI-NITD609-Dd2-F6-0404-F2	KAE609	Dd2	Dd2	Pf3D7_05_v3	939999	969987	17864	7	38	1.50285	0.936507	1.3493e-05	454	0.987453	0.915212	0.16455	PF3D7_0522600,PF3D7_0522700,PF3D7_0522800,PF3D7_0522900,PF3D7_0523000,PF3D7_0523100,PF3D7_0523200
GHDDI-NITD609-Dd2-F6-0404-F3	KAE609	Dd2	Dd2	Pf3D7_05_v3	897215	936565	17879	4	35	1.45476	0.924112	0.001204	2	0.987756	0.900444	0.16289	PF3D7_0522100,PF3D7_0522200,PF3D7_0522300,PF3D7_0522400
GHDDI-NITD609-Dd2-F6-0404-F3	KAE609	Dd2	Dd2	Pf3D7_05_v3	939999	969987	17880	7	38	1.51895	0.936654	1.2453e-05	2	0.987756	0.900444	0.16289	PF3D7_0522600,PF3D7_0522700,PF3D7_0522800,PF3D7_0522900,PF3D7_0523000,PF3D7_0523100,PF3D7_0523200
GHDDI-NITD609-Dd2-F6b-E1	KAE609	Dd2	Dd2	Pf3D7_05_v3	897215	936565	17909	4	35	1.36036	0.923267	0.002501	404	0.988026	0.914176	0.16529	PF3D7_0522100,PF3D7_0522200,PF3D7_0522300,PF3D7_0522400
GHDDI-NITD609-Dd2-F6b-E1	KAE609	Dd2	Dd2	Pf3D7_05_v3	944029	969987	17910	5	5	1.45541	0.939815	0.00030695	404	0.988026	0.914176	0.16529	PF3D7_0522800,PF3D7_0522900,PF3D7_0523000,PF3D7_0523100,PF3D7_0523200
GHDDI-Proguanil-Dd2-F4-0622-C7	Proguanil	Dd2	Dd2	Pf3D7_10_v3	271993	287723	18526	6	7	1.86868	0.995604	2.9822e-05	94	0.891291	0	0.21259	PF3D7_1006600,PF3D7_1006700,PF3D7_1006800,PF3D7_1006900,PF3D7_1007000,PF3D7_1007100
GHDDI-Proguanil-Dd2-F4-0622-D11	Proguanil	Dd2	Dd2	Pf3D7_10_v3	271993	287723	18541	6	7	1.86016	0.995751	3.1522e-05	89	0.889892	0	0.19011	PF3D7_1006600,PF3D7_1006700,PF3D7_1006800,PF3D7_1006900,PF3D7_1007000,PF3D7_1007100
GHDDI-Proguanil-Dd2-F6-0622-B11	Proguanil	Dd2	Dd2	Pf3D7_10_v3	271993	287723	18726	6	7	1.76401	0.99478	3.5203e-05	95	0.890083	0	0.2191	PF3D7_1006600,PF3D7_1006700,PF3D7_1006800,PF3D7_1006900,PF3D7_1007000,PF3D7_1007100
GHDDI-Proguanil-Dd2-F6-0622-C6	Proguanil	Dd2	Dd2	Pf3D7_05_v3	897215	936565	18736	4	35	1.51065	0.924317	0.0013058	307	0.990236	0.720846	0.1934	PF3D7_0522100,PF3D7_0522200,PF3D7_0522300,PF3D7_0522400
GHDDI-Proguanil-Dd2-F6-0622-C6	Proguanil	Dd2	Dd2	Pf3D7_05_v3	939999	969987	18737	7	38	1.52864	0.93647	1.7727e-05	307	0.990236	0.720846	0.1934	PF3D7_0522600,PF3D7_0522700,PF3D7_0522800,PF3D7_0522900,PF3D7_0523000,PF3D7_0523100,PF3D7_0523200
GHDDI-Proguanil-Dd2-F6-0622-E6	Proguanil	Dd2	Dd2	Pf3D7_10_v3	271993	287723	18757	6	7	1.85125	0.995604	2.941e-05	102	0.89288	0	0.19905	PF3D7_1006600,PF3D7_1006700,PF3D7_1006800,PF3D7_1006900,PF3D7_1007000,PF3D7_1007100
GHDDI-Proguanil-Dd2-F6-0622-F2	Proguanil	Dd2	Dd2	Pf3D7_10_v3	271993	287723	18772	6	7	1.79862	0.99522	3.5691e-05	106	0.890019	0	0.19928	PF3D7_1006600,PF3D7_1006700,PF3D7_1006800,PF3D7_1006900,PF3D7_1007000,PF3D7_1007100
GSK-MMV024038-Dd2-1C1	MMV024038	Dd2	Dd2	Pf3D7_05_v3	386706	415558	10759	7	3	1.81758	0.998154	6.33e-06	22	0.914599	0.914599	0.16982	PF3D7_0509200,PF3D7_0509300,PF3D7_0509400,PF3D7_0509500,PF3D7_0509600,PF3D7_0509700,PF3D7_0509800
GSK-MMV024038-Dd2-1D6	MMV024038	Dd2	Dd2	Pf3D7_05_v3	386706	415558	10774	7	3	1.84916	0.999063	5.76e-06	16	0.877062	0.691737	0.096247	PF3D7_0509200,PF3D7_0509300,PF3D7_0509400,PF3D7_0509500,PF3D7_0509600,PF3D7_0509700,PF3D7_0509800
GSK-MMV024038-Dd2-1H7	MMV024038	Dd2	Dd2	Pf3D7_05_v3	386706	415558	16024	7	3	1.83611	0.998942	5.97e-06	20	0.695168	0.695168	0.099082	PF3D7_0509200,PF3D7_0509300,PF3D7_0509400,PF3D7_0509500,PF3D7_0509600,PF3D7_0509700,PF3D7_0509800
GSK-MMV1490397-Dd2F-Pool1	MMV1490397	Dd2	Dd2	Pf3D7_06_v3	113574	152463	14709	11	4	3.99806	1.01306	1.18e-08	283	0.998611	0.524236	0.19808	PF3D7_0602700,PF3D7_0602800,PF3D7_0602900,PF3D7_0603000,PF3D7_0603100,PF3D7_0603200,PF3D7_0603300,PF3D7_0603400,PF3D7_0603500,PF3D7_0603600,PF3D7_0603700
GSK-MMV1490397-Dd2F-Pool2	MMV1490397	Dd2	Dd2	Pf3D7_06_v3	113574	152463	14724	11	4	4.05893	1.01411	1.18e-08	229	0.999923	0.999923	0.10762	PF3D7_0602700,PF3D7_0602800,PF3D7_0602900,PF3D7_0603000,PF3D7_0603100,PF3D7_0603200,PF3D7_0603300,PF3D7_0603400,PF3D7_0603500,PF3D7_0603600,PF3D7_0603700
GSK-MMV1490397-Dd2F-Pool3	MMV1490397	Dd2	Dd2	Pf3D7_06_v3	113574	152463	14739	11	4	4.17738	1.01459	1.18e-08	226	0.999846	0.999846	0.0983	PF3D7_0602700,PF3D7_0602800,PF3D7_0602900,PF3D7_0603000,PF3D7_0603100,PF3D7_0603200,PF3D7_0603300,PF3D7_0603400,PF3D7_0603500,PF3D7_0603600,PF3D7_0603700
GSK-MMV665928-Dd2F-A	MMV665928	Dd2	Dd2	Pf3D7_02_v3	479850	521996	14645	6	1	1.74088	1.01064	2.7819e-05	12	0.661605	0.661605	0.090539	PF3D7_0212000,PF3D7_0212100,PF3D7_0212200,PF3D7_0212300,PF3D7_0212400,PF3D7_0212500
GSK-MMV665928-Dd2F-A	MMV665928	Dd2	Dd2	Pf3D7_05_v3	888445	969987	14649	14	30	1.5857	0.934166	1.92e-10	14	0.99767	0.99767	0.090539	PF3D7_0521900,PF3D7_0522000,PF3D7_0522100,PF3D7_0522200,PF3D7_0522300,PF3D7_0522400,PF3D7_0522500,PF3D7_0522600,PF3D7_0522700,PF3D7_0522800,PF3D7_0522900,PF3D7_0523000,PF3D7_0523100,PF3D7_0523200
GSK-MMV665928-Dd2F-C	MMV665928	Dd2	Dd2	Pf3D7_05_v3	888445	969987	14664	14	30	1.82571	0.936137	1.24e-10	7	1	1	0.065822	PF3D7_0521900,PF3D7_0522000,PF3D7_0522100,PF3D7_0522200,PF3D7_0522300,PF3D7_0522400,PF3D7_0522500,PF3D7_0522600,PF3D7_0522700,PF3D7_0522800,PF3D7_0522900,PF3D7_0523000,PF3D7_0523100,PF3D7_0523200
GSK-MMV665928-Dd2F-D	MMV665928	Dd2	Dd2	Pf3D7_05_v3	888445	905094	14679	5	2	1.38781	0.924881	0.00023326	-1	1	1	0.085131	PF3D7_0521900,PF3D7_0522000,PF3D7_0522100,PF3D7_0522200,PF3D7_0522300
Goldberg-834-3D7-15-E5	MMV407834	3D7	3D7	Pf3D7_10_v3	286413	314766	8526	8	8	1.9817	1.01172	5.96e-06	10	0.999894	0.690544	0.24222	PF3D7_1007100,PF3D7_1007200,PF3D7_1007300,PF3D7_1007400,PF3D7_1007500,PF3D7_1007600,PF3D7_1007700,PF3D7_1007800
Goldberg-834-3D7-15-E5	MMV407834	3D7	3D7	Pf3D7_12_v3	1550074	1566829	8530	4	33	1.97809	1.02761	0.00069471	31	0.99242	0.99242	0.24222	PF3D7_1237200,PF3D7_1237300,PF3D7_1237400,PF3D7_1237500
Goldberg-834-3D7-15-H12	MMV407834	3D7	3D7	Pf3D7_10_v3	286413	314766	8545	8	8	2.01615	1.01203	5.96e-06	8	1	1	0.24608	PF3D7_1007100,PF3D7_1007200,PF3D7_1007300,PF3D7_1007400,PF3D7_1007500,PF3D7_1007600,PF3D7_1007700,PF3D7_1007800
Goldberg-834-3D7-15-H12	MMV407834	3D7	3D7	Pf3D7_12_v3	1550074	1566829	8548	4	33	1.91161	1.02682	0.00069471	18	0.997493	0.997493	0.24608	PF3D7_1237200,PF3D7_1237300,PF3D7_1237400,PF3D7_1237500
Goldberg-BI-2536-Dd2-pol-delta-cloneAE9	BI-2536	Dd2-polδ	Dd2	Pf3D7_05_v3	888445	969987	14767	14	30	1.38269	0.932736	6.57e-10	52	0.985136	0.78069	0.058633	PF3D7_0521900,PF3D7_0522000,PF3D7_0522100,PF3D7_0522200,PF3D7_0522300,PF3D7_0522400,PF3D7_0522500,PF3D7_0522600,PF3D7_0522700,PF3D7_0522800,PF3D7_0522900,PF3D7_0523000,PF3D7_0523100,PF3D7_0523200
Goldberg-BI-2536-Dd2-pol-delta-cloneAG8	BI-2536	Dd2-polδ	Dd2	Pf3D7_05_v3	888445	969987	14782	14	30	1.40879	0.93269	7.69e-10	35	0.987516	0.641682	0.091242	PF3D7_0521900,PF3D7_0522000,PF3D7_0522100,PF3D7_0522200,PF3D7_0522300,PF3D7_0522400,PF3D7_0522500,PF3D7_0522600,PF3D7_0522700,PF3D7_0522800,PF3D7_0522900,PF3D7_0523000,PF3D7_0523100,PF3D7_0523200
Goldberg-BI-2536-Dd2-pol-delta-cloneBE11	BI-2536	Dd2-polδ	Dd2	Pf3D7_05_v3	888445	976126	14811	16	1	1.58787	0.939709	8.87e-12	108	0.93003	0.740742	0.05925	PF3D7_0521900,PF3D7_0522000,PF3D7_0522100,PF3D7_0522200,PF3D7_0522300,PF3D7_0522400,PF3D7_0522500,PF3D7_0522600,PF3D7_0522700,PF3D7_0522800,PF3D7_0522900,PF3D7_0523000,PF3D7_0523100,PF3D7_0523200,PF3D7_0523300,PF3D7_0523400
Goldberg-BI-2536-Dd2-poolA	BI-2536	Dd2	Dd2	Pf3D7_05_v3	897215	938287	14840	5	2	1.35707	0.92716	0.00030695	26	0.999737	0.591608	0.060514	PF3D7_0522100,PF3D7_0522200,PF3D7_0522300,PF3D7_0522400,PF3D7_0522500
Goldberg-BI-2536-Dd2-poolA	BI-2536	Dd2	Dd2	Pf3D7_05_v3	942517	969987	14841	6	1	1.34795	0.9374	6.924e-05	26	0.999737	0.591608	0.060514	PF3D7_0522700,PF3D7_0522800,PF3D7_0522900,PF3D7_0523000,PF3D7_0523100,PF3D7_0523200
Goldberg-Dd2-OSM-S-106-3-E5	OSM-S-106	Dd2	Dd2	Pf3D7_02_v3	435800	479341	15306	13	1	1.57125	1.00126	6.13e-10	10	0.613835	0.613835	0.091651	PF3D7_0210700,PF3D7_0210800,PF3D7_0210900,PF3D7_0211000,PF3D7_0211100,PF3D7_0211200,PF3D7_0211300,PF3D7_0211400,PF3D7_0211500,PF3D7_0211600,PF3D7_0211700,PF3D7_0211800,PF3D7_0211900
Goldberg-Dd2-OSM-S-106-3-E5	OSM-S-106	Dd2	Dd2	Pf3D7_05_v3	888445	938287	15310	7	1	1.39573	0.928935	2.1463e-05	6	0.99988	0.99988	0.091651	PF3D7_0521900,PF3D7_0522000,PF3D7_0522100,PF3D7_0522200,PF3D7_0522300,PF3D7_0522400,PF3D7_0522500
Goldberg-Dd2-OSM-S-106-3-H7	OSM-S-106	Dd2	Dd2	Pf3D7_02_v3	422813	479341	15322	17	1	1.56069	1.0024	1.5e-12	32	0.197177	0	0.095014	PF3D7_0210300,PF3D7_0210400,PF3D7_0210500,PF3D7_0210600,PF3D7_0210700,PF3D7_0210800,PF3D7_0210900,PF3D7_0211000,PF3D7_0211100,PF3D7_0211200,PF3D7_0211300,PF3D7_0211400,PF3D7_0211500,PF3D7_0211600,PF3D7_0211700,PF3D7_0211800,PF3D7_0211900
Goldberg-Dd2-OSM-S-106-3-H7	OSM-S-106	Dd2	Dd2	Pf3D7_05_v3	888445	905094	15326	5	2	1.35938	0.924542	0.00039574	-1	1	1	0.095014	PF3D7_0521900,PF3D7_0522000,PF3D7_0522100,PF3D7_0522200,PF3D7_0522300
Goldberg-GNF-Pf-5611-Dd2-5A10	GNF-Pf-5611	Dd2	Dd2	Pf3D7_12_v3	1550074	1566829	15059	4	33	1.38669	1.00586	0.0015334	4	0.844464	0	0.085747	PF3D7_1237200,PF3D7_1237300,PF3D7_1237400,PF3D7_1237500
Goldberg-GNF-Pf-5611-Dd2-5H9	GNF-Pf-5611	Dd2	Dd2	Pf3D7_05_v3	888445	936565	15081	6	3	1.38754	0.927147	6.0594e-05	-1	0.999808	0.93011	0.08838	PF3D7_0521900,PF3D7_0522000,PF3D7_0522100,PF3D7_0522200,PF3D7_0522300,PF3D7_0522400
Goldberg-GNF-Pf-5611-Dd2-5H9	GNF-Pf-5611	Dd2	Dd2	Pf3D7_05_v3	939999	969987	15082	7	38	1.39244	0.936213	1.565e-05	-1	0.999808	0.93011	0.08838	PF3D7_0522600,PF3D7_0522700,PF3D7_0522800,PF3D7_0522900,PF3D7_0523000,PF3D7_0523100,PF3D7_0523200
Goldberg-MMV24114-Dd2-273-1	MMV024114	Dd2	Dd2	Pf3D7_03_v3	803342	864082	15430	15	1	2.01266	1.00659	3.08e-11	44	0.981166	0.981166	0.09071	PF3D7_0319200,PF3D7_0319300,PF3D7_0319400,PF3D7_0319500,PF3D7_0319600,PF3D7_0319700,PF3D7_0319800,PF3D7_0319900,PF3D7_0320000,PF3D7_0320100,PF3D7_0320200,PF3D7_0320300,PF3D7_0320400,PF3D7_0320500,PF3D7_0320600
Goldberg-MMV24114-Dd2-273-5	MMV024114	Dd2	Dd2	Pf3D7_03_v3	803342	838521	15445	9	1	1.95966	1.00348	2.5e-07	58	0.996703	0.996703	0.1073	PF3D7_0319200,PF3D7_0319300,PF3D7_0319400,PF3D7_0319500,PF3D7_0319600,PF3D7_0319700,PF3D7_0319800,PF3D7_0319900,PF3D7_0320000
Goldberg-MMV665785-Dd2-1-A12	GNF-Pf-5310/MMV665785	Dd2	Dd2	Pf3D7_05_v3	888445	969987	10789	14	30	1.58691	0.934118	1.93e-10	4	0.984621	0.984621	0.097119	PF3D7_0521900,PF3D7_0522000,PF3D7_0522100,PF3D7_0522200,PF3D7_0522300,PF3D7_0522400,PF3D7_0522500,PF3D7_0522600,PF3D7_0522700,PF3D7_0522800,PF3D7_0522900,PF3D7_0523000,PF3D7_0523100,PF3D7_0523200
Goldberg-Suloctidil-Dd2-pol-delta-cloneBE11	Suloctidil	Dd2-polδ	Dd2	Pf3D7_05_v3	888445	969987	15341	14	30	1.64324	0.934918	1.38e-10	74	0.99989	0.99989	0.054826	PF3D7_0521900,PF3D7_0522000,PF3D7_0522100,PF3D7_0522200,PF3D7_0522300,PF3D7_0522400,PF3D7_0522500,PF3D7_0522600,PF3D7_0522700,PF3D7_0522800,PF3D7_0522900,PF3D7_0523000,PF3D7_0523100,PF3D7_0523200
Goldberg-Suloctidil-Dd2-pol-delta-cloneBG6	Suloctidil	Dd2-polδ	Dd2	Pf3D7_05_v3	888445	969987	15356	14	30	1.8744	0.936567	1.24e-10	102	0.998455	0.998455	0.054112	PF3D7_0521900,PF3D7_0522000,PF3D7_0522100,PF3D7_0522200,PF3D7_0522300,PF3D7_0522400,PF3D7_0522500,PF3D7_0522600,PF3D7_0522700,PF3D7_0522800,PF3D7_0522900,PF3D7_0523000,PF3D7_0523100,PF3D7_0523200
Goldberg-Suloctidil-Dd2-pol-delta-cloneCD9	Suloctidil	Dd2-polδ	Dd2	Pf3D7_05_v3	888445	969987	15371	14	30	1.62585	0.934803	1.38e-10	42	0.999853	0.808957	0.052809	PF3D7_0521900,PF3D7_0522000,PF3D7_0522100,PF3D7_0522200,PF3D7_0522300,PF3D7_0522400,PF3D7_0522500,PF3D7_0522600,PF3D7_0522700,PF3D7_0522800,PF3D7_0522900,PF3D7_0523000,PF3D7_0523100,PF3D7_0523200
Goldberg-Suloctidil-Dd2-pol-delta-cloneCH7	Suloctidil	Dd2-polδ	Dd2	Pf3D7_05_v3	888445	969987	17294	14	30	1.64487	0.934929	1.36e-10	80	0.999816	0.808773	0.055074	PF3D7_0521900,PF3D7_0522000,PF3D7_0522100,PF3D7_0522200,PF3D7_0522300,PF3D7_0522400,PF3D7_0522500,PF3D7_0522600,PF3D7_0522700,PF3D7_0522800,PF3D7_0522900,PF3D7_0523000,PF3D7_0523100,PF3D7_0523200
Goldberg-Suloctidil-Dd2-poolA	Suloctidil	Dd2	Dd2	Pf3D7_05_v3	888445	969987	15386	14	30	1.77898	0.935443	1.28e-10	52	0.990103	0.990103	0.1086	PF3D7_0521900,PF3D7_0522000,PF3D7_0522100,PF3D7_0522200,PF3D7_0522300,PF3D7_0522400,PF3D7_0522500,PF3D7_0522600,PF3D7_0522700,PF3D7_0522800,PF3D7_0522900,PF3D7_0523000,PF3D7_0523100,PF3D7_0523200
Goldberg-Suloctidil-Dd2-poolC	Suloctidil	Dd2	Dd2	Pf3D7_05_v3	888445	969987	15401	14	30	1.85119	0.936189	1.24e-10	104	0.999816	0.999816	0.07986	PF3D7_0521900,PF3D7_0522000,PF3D7_0522100,PF3D7_0522200,PF3D7_0522300,PF3D7_0522400,PF3D7_0522500,PF3D7_0522600,PF3D7_0522700,PF3D7_0522800,PF3D7_0522900,PF3D7_0523000,PF3D7_0523100,PF3D7_0523200
Goldberg-Suloctidil-Dd2-poolC	Suloctidil	Dd2	Dd2	Pf3D7_12_v3	1550074	1566829	15409	4	33	1.44084	1.00643	0.0012288	158	0.927067	0.0833781	0.07986	PF3D7_1237200,PF3D7_1237300,PF3D7_1237400,PF3D7_1237500
Goldberg-Suloctidil-Dd2-poolD	Suloctidil	Dd2	Dd2	Pf3D7_05_v3	888445	969987	15417	14	30	1.71547	0.933895	3.57e-10	64	0.809387	0.809387	0.23535	PF3D7_0521900,PF3D7_0522000,PF3D7_0522100,PF3D7_0522200,PF3D7_0522300,PF3D7_0522400,PF3D7_0522500,PF3D7_0522600,PF3D7_0522700,PF3D7_0522800,PF3D7_0522900,PF3D7_0523000,PF3D7_0523100,PF3D7_0523200
Lamonte-570R-Dd2-6G9	MMV000570	Dd2	Dd2	Pf3D7_05_v3	888445	902393	16449	4	2	1.3647	0.922864	0.0011326	-1	1	1	0.086958	PF3D7_0521900,PF3D7_0522000,PF3D7_0522100,PF3D7_0522200
Lamonte-570R-Dd2-6G9	MMV000570	Dd2	Dd2	Pf3D7_05_v3	948701	969987	16450	4	22	1.41597	0.941418	0.0010014	-1	0.98102	0.98102	0.086958	PF3D7_0522900,PF3D7_0523000,PF3D7_0523100,PF3D7_0523200
Pam-19721-3F10	MMV019721	Dd2	Dd2	Pf3D7_11_v3	1171430	1211706	13146	11	1	1.93197	1.00926	1.34e-08	14	0.986568	0.838415	0.12494	PF3D7_1130500,PF3D7_1130600,PF3D7_1130700,PF3D7_1130800,PF3D7_1130900,PF3D7_1131000,PF3D7_1131100,PF3D7_1131200,PF3D7_1131300,PF3D7_1131400,PF3D7_1131500
SRR10405312-AN13762-Dd2-C1	AN13762	Dd2	Dd2	Pf3D7_02_v3	205639	239031	12055	13	7	1.72048	1.01069	5.9e-10	412	0.972448	0.972448	0.15036	PF3D7_0204700,PF3D7_0204800,PF3D7_0204900,PF3D7_0205000,PF3D7_0205100,PF3D7_0205200,PF3D7_0205300,PF3D7_0205400,PF3D7_0205500,PF3D7_0205600,PF3D7_0205700.2,PF3D7_0205800,PF3D7_0205900
SRR10405313-AN13762-Dd2-B1	AN13762	Dd2	Dd2	Pf3D7_02_v3	205639	239031	12070	13	7	1.76922	1.01106	5.86e-10	227	0.976312	0.976312	0.15089	PF3D7_0204700,PF3D7_0204800,PF3D7_0204900,PF3D7_0205000,PF3D7_0205100,PF3D7_0205200,PF3D7_0205300,PF3D7_0205400,PF3D7_0205500,PF3D7_0205600,PF3D7_0205700.2,PF3D7_0205800,PF3D7_0205900
SRR10405315-AN13762-Dd2-A4	AN13762	Dd2	Dd2	Pf3D7_02_v3	205639	239031	12101	13	7	1.79882	1.01092	6.99e-10	88	0.970861	0.970861	0.18973	PF3D7_0204700,PF3D7_0204800,PF3D7_0204900,PF3D7_0205000,PF3D7_0205100,PF3D7_0205200,PF3D7_0205300,PF3D7_0205400,PF3D7_0205500,PF3D7_0205600,PF3D7_0205700.2,PF3D7_0205800,PF3D7_0205900
SRR10405315-AN13762-Dd2-A4	AN13762	Dd2	Dd2	Pf3D7_08_v3	863255	958302	12108	23	3	1.98811	1.00617	7.3e-16	4	0.997138	0.997138	0.18973	PF3D7_0819000,PF3D7_0819100,PF3D7_0819200,PF3D7_0819300,PF3D7_0819400,PF3D7_0819500,PF3D7_0819600,PF3D7_0819700,PF3D7_0819800,PF3D7_0819900,PF3D7_0820000,PF3D7_0820100,PF3D7_0820200,PF3D7_0820300,PF3D7_0820400,PF3D7_0820500,PF3D7_0820600,PF3D7_0820700,PF3D7_0820800,PF3D7_0820900,PF3D7_0821000,PF3D7_0821100,PF3D7_0821200
SRR10405321-AN13956-Dd2-N3	AN13956	Dd2	Dd2	Pf3D7_05_v3	907587	969987	12121	9	3	1.54642	0.936935	1.59e-06	-1	0.982324	0.752788	0.23076	PF3D7_0522400,PF3D7_0522500,PF3D7_0522600,PF3D7_0522700,PF3D7_0522800,PF3D7_0522900,PF3D7_0523000,PF3D7_0523100,PF3D7_0523200
SRR10405321-AN13956-Dd2-N3	AN13956	Dd2	Dd2	Pf3D7_10_v3	267028	283354	12127	6	1	1.855	0.995085	4.8195e-05	110	0.466716	0.230469	0.23076	PF3D7_1006400,PF3D7_1006500,PF3D7_1006600,PF3D7_1006700,PF3D7_1006800,PF3D7_1006900
SRR10405321-AN13956-Dd2-N3	AN13956	Dd2	Dd2	Pf3D7_10_v3	286413	297815	12128	4	14	1.58128	1.0238	0.0020215	110	0.466716	0.230469	0.23076	PF3D7_1007100,PF3D7_1007200,PF3D7_1007300,PF3D7_1007400
SRR10405321-AN13956-Dd2-N3	AN13956	Dd2	Dd2	Pf3D7_10_v3	300876	345149	12129	6	1	1.89619	1.00892	2.9004e-05	110	0.466716	0.230469	0.23076	PF3D7_1007700,PF3D7_1007800,PF3D7_1007900,PF3D7_1008000,PF3D7_1008100,PF3D7_1008200
SRR10405323-AN13956-Dd2-N1	AN13956	Dd2	Dd2	Pf3D7_05_v3	948701	969987	12157	4	22	1.46437	0.94069	0.0015958	14	0.99192	0.99192	0.21924	PF3D7_0522900,PF3D7_0523000,PF3D7_0523100,PF3D7_0523200
SRR10405326-AN13762-Dd2-A1	AN13762	Dd2	Dd2	Pf3D7_02_v3	205639	239031	12199	13	7	1.72608	1.01007	8.64e-10	272	0.967567	0	0.22132	PF3D7_0204700,PF3D7_0204800,PF3D7_0204900,PF3D7_0205000,PF3D7_0205100,PF3D7_0205200,PF3D7_0205300,PF3D7_0205400,PF3D7_0205500,PF3D7_0205600,PF3D7_0205700.2,PF3D7_0205800,PF3D7_0205900
SRR10405326-AN13762-Dd2-A1	AN13762	Dd2	Dd2	Pf3D7_08_v3	863255	958302	12206	23	3	1.81034	1.00462	8.97e-16	60	0.997107	0.997107	0.22132	PF3D7_0819000,PF3D7_0819100,PF3D7_0819200,PF3D7_0819300,PF3D7_0819400,PF3D7_0819500,PF3D7_0819600,PF3D7_0819700,PF3D7_0819800,PF3D7_0819900,PF3D7_0820000,PF3D7_0820100,PF3D7_0820200,PF3D7_0820300,PF3D7_0820400,PF3D7_0820500,PF3D7_0820600,PF3D7_0820700,PF3D7_0820800,PF3D7_0820900,PF3D7_0821000,PF3D7_0821100,PF3D7_0821200
SRR10405334-AN13762-Dd2-H2	AN13762	Dd2	Dd2	Pf3D7_10_v3	299030	345149	12237	7	1	1.9971	1.0062	6.26e-06	21	0.521889	0.300267	0.23629	PF3D7_1007600,PF3D7_1007700,PF3D7_1007800,PF3D7_1007900,PF3D7_1008000,PF3D7_1008100,PF3D7_1008200
SRR10405336-AN13762-Dd2-F2	AN13762	Dd2	Dd2	Pf3D7_12_v3	1550074	1566829	12268	4	33	1.8486	1.00836	0.00078005	10	0.921098	0.298239	0.23246	PF3D7_1237200,PF3D7_1237300,PF3D7_1237400,PF3D7_1237500
SRR10405337-AN13762-Dd2-A2	AN13762	Dd2	Dd2	Pf3D7_02_v3	205639	239031	12273	13	7	1.81618	1.01134	5.64e-10	99	0.97179	0.97179	0.15911	PF3D7_0204700,PF3D7_0204800,PF3D7_0204900,PF3D7_0205000,PF3D7_0205100,PF3D7_0205200,PF3D7_0205300,PF3D7_0205400,PF3D7_0205500,PF3D7_0205600,PF3D7_0205700.2,PF3D7_0205800,PF3D7_0205900
SRR10405338-AN13762-Dd2-A1	AN13762	Dd2	Dd2	Pf3D7_02_v3	205639	239031	12288	13	7	1.71754	1.01075	6.05e-10	432	0.977809	0.977809	0.142	PF3D7_0204700,PF3D7_0204800,PF3D7_0204900,PF3D7_0205000,PF3D7_0205100,PF3D7_0205200,PF3D7_0205300,PF3D7_0205400,PF3D7_0205500,PF3D7_0205600,PF3D7_0205700.2,PF3D7_0205800,PF3D7_0205900
SRR1628584-HFGR2-2-200x-1	Halofuginone	Dd2	Dd2	Pf3D7_12_v3	587878	613344	19422	9	1	2.98659	1.00647	1.26e-06	45	0.980445	0.980445	0.094789	PF3D7_1213700,PF3D7_1213800,PF3D7_1213900,PF3D7_1214000,PF3D7_1214100,PF3D7_1214200,PF3D7_1214300,PF3D7_1214400,PF3D7_1214500
SRR1628586-HFGR3-2-200x-1	Halofuginone	Dd2	Dd2	Pf3D7_12_v3	589944	622025	19451	13	1	2.82216	1.00457	2.58e-09	102	0.996602	0.996602	0.10521	PF3D7_1213800,PF3D7_1213900,PF3D7_1214000,PF3D7_1214100,PF3D7_1214200,PF3D7_1214300,PF3D7_1214400,PF3D7_1214500,PF3D7_1214600,PF3D7_1214700,PF3D7_1214800,PF3D7_1214900,PF3D7_1215000
SRR2729228-BRD1095-Dd2-flask1-clone1-fixed	BRD1095	Dd2	Dd2	Pf3D7_11_v3	475630	512011	12368	8	4	1.91537	1.00549	1.16e-06	25	1	1	0.11287	PF3D7_1112400,PF3D7_1112500,PF3D7_1112600,PF3D7_1112700,PF3D7_1112800,PF3D7_1112900,PF3D7_1113000,PF3D7_1113100
SRR2729233-BRD1095-Dd2-flask3-clone3-fixed	BRD1095	Dd2	Dd2	Pf3D7_02_v3	116975	161492	12430	11	2	1.7114	1.01331	4.2e-08	-1	0.999865	0.999865	0.20259	PF3D7_0202300,PF3D7_0202400,PF3D7_0202500,PF3D7_0202600.2,PF3D7_0202700,PF3D7_0202800,PF3D7_0202900,PF3D7_0203000,PF3D7_0203100,PF3D7_0203200,PF3D7_0203300
SRR2729233-BRD1095-Dd2-flask3-clone3-fixed	BRD1095	Dd2	Dd2	Pf3D7_04_v3	1109810	1137635	12434	8	3	1.46283	1.01274	2.803e-05	-1	0.913531	0.473998	0.20259	PF3D7_0424500,PF3D7_0424600,PF3D7_0424700,PF3D7_0424800,PF3D7_0424900,PF3D7_0425000,PF3D7_0425100,PF3D7_0425200
SRR2729233-BRD1095-Dd2-flask3-clone3-fixed	BRD1095	Dd2	Dd2	Pf3D7_08_v3	1321167	1363868	12438	7	2	1.51939	1.03516	5.3243e-05	-1	0.999859	0.921782	0.20259	PF3D7_0831000,PF3D7_0831100,PF3D7_0831200,PF3D7_0831300,PF3D7_0831400,PF3D7_0831500,PF3D7_0831600
SRR2729233-BRD1095-Dd2-flask3-clone3-fixed	BRD1095	Dd2	Dd2	Pf3D7_09_v3	1443604	1460112	12439	4	2	1.5517	0.89149	0.0011097	269	1	1	0.20259	PF3D7_0936500,PF3D7_0936600,PF3D7_0936700,PF3D7_0936800
SRR2729233-BRD1095-Dd2-flask3-clone3-fixed	BRD1095	Dd2	Dd2	Pf3D7_11_v3	109777	154769	12442	13	2	1.59424	1.00708	6.59e-08	-1	0.999867	0.856463	0.20259	PF3D7_1102300,PF3D7_1102400,PF3D7_1102500,PF3D7_1102600,PF3D7_1102700,PF3D7_1102800,PF3D7_1102900,PF3D7_1103000,PF3D7_1103100,PF3D7_1103200,PF3D7_1103300,PF3D7_1103400,PF3D7_1103500
SRR2729233-BRD1095-Dd2-flask3-clone3-fixed	BRD1095	Dd2	Dd2	Pf3D7_12_v3	2091837	2126821	12444	11	2	1.52171	1.00195	7.19e-07	-1	0.999828	0.356363	0.20259	PF3D7_1251200,PF3D7_1251300,PF3D7_1251400,PF3D7_1251500,PF3D7_1251600,PF3D7_1251700,PF3D7_1251800,PF3D7_1251900,PF3D7_1252000,PF3D7_1252100,PF3D7_1252200
SRR2729233-BRD1095-Dd2-flask3-clone3-fixed	BRD1095	Dd2	Dd2	Pf3D7_14_v3	3223038	3251269	12447	6	4	1.65471	1.00602	3.6686e-05	-1	0.999894	0.999894	0.20259	PF3D7_1478400,PF3D7_1478500,PF3D7_1478600,PF3D7_1478700,PF3D7_1478800,PF3D7_1478900
SRR2736810-BRD1095-Dd2-flask1-clone2-fixed	BRD1095	Dd2	Dd2	Pf3D7_11_v3	475630	512011	12518	8	4	1.97212	1.00586	1.16e-06	26	1	1	0.11511	PF3D7_1112400,PF3D7_1112500,PF3D7_1112600,PF3D7_1112700,PF3D7_1112800,PF3D7_1112900,PF3D7_1113000,PF3D7_1113100
SRR3239906-GNF179-S1-Dd2-3A	GNF179	Dd2	Dd2	Pf3D7_01_v3	322121	360589	19030	10	14	1.94856	1.00638	6.49e-08	124	0.999922	0.999922	0.28496	PF3D7_0107800,PF3D7_0107900,PF3D7_0108000,PF3D7_0108100,PF3D7_0108300,PF3D7_0108400.2,PF3D7_0108500,PF3D7_0108600,PF3D7_0108700,PF3D7_0108800
SRR3239906-GNF179-S1-Dd2-3A	GNF179	Dd2	Dd2	Pf3D7_10_v3	1180755	1263319	19040	27	35	1.75726	1.00657	1.44e-17	40	0.998207	0.673974	0.28496	PF3D7_1028700,PF3D7_1028800,PF3D7_1028900,PF3D7_1029000,PF3D7_1029100.2,PF3D7_1029200,PF3D7_1029300,PF3D7_1029400,PF3D7_1029500,PF3D7_1029600,PF3D7_1029700,PF3D7_1029800,PF3D7_1029900,PF3D7_1030000,PF3D7_1030100,PF3D7_1030200,PF3D7_1030300,PF3D7_1030400,PF3D7_1030500,PF3D7_1030600,PF3D7_1030700,PF3D7_1030800,PF3D7_1030900,PF3D7_1031000,PF3D7_1031100,PF3D7_1031200,PF3D7_1031300
SRR646208-HFGR3-2-60x	Halofuginone	Dd2	Dd2	Pf3D7_12_v3	555570	578417	19480	7	1	1.42308	1.02587	0.00030207	-1	0.999877	0.444185	0.099729	PF3D7_1212600.2,PF3D7_1212700,PF3D7_1212800,PF3D7_1212900,PF3D7_1213000,PF3D7_1213100,PF3D7_1213200
SRR646208-HFGR3-2-60x	Halofuginone	Dd2	Dd2	Pf3D7_12_v3	582839	633261	19481	20	1	1.85922	0.999297	3.8e-13	-1	0.999877	0.444185	0.099729	PF3D7_1213500,PF3D7_1213600,PF3D7_1213700,PF3D7_1213800,PF3D7_1213900,PF3D7_1214000,PF3D7_1214100,PF3D7_1214200,PF3D7_1214300,PF3D7_1214400,PF3D7_1214500,PF3D7_1214600,PF3D7_1214700,PF3D7_1214800,PF3D7_1214900,PF3D7_1215000,PF3D7_1215100,PF3D7_1215200,PF3D7_1215300,PF3D7_1215400
SRR646209-HFGR3-3-200x	Halofuginone	Dd2	Dd2	Pf3D7_12_v3	587878	622025	19496	14	2	2.88766	1.00605	6.61e-10	170	0.957537	0.957537	0.10541	PF3D7_1213700,PF3D7_1213800,PF3D7_1213900,PF3D7_1214000,PF3D7_1214100,PF3D7_1214200,PF3D7_1214300,PF3D7_1214400,PF3D7_1214500,PF3D7_1214600,PF3D7_1214700,PF3D7_1214800,PF3D7_1214900,PF3D7_1215000
SRR646213-HFGR3-1-60x	Halofuginone	Dd2	Dd2	Pf3D7_12_v3	551852	616350	19553	23	1	1.55707	1.00761	7.84e-13	13	0.750163	0.750163	0.09692	PF3D7_1212500,PF3D7_1212600.2,PF3D7_1212700,PF3D7_1212800,PF3D7_1212900,PF3D7_1213000,PF3D7_1213100,PF3D7_1213200,PF3D7_1213300,PF3D7_1213400,PF3D7_1213500,PF3D7_1213600,PF3D7_1213700,PF3D7_1213800,PF3D7_1213900,PF3D7_1214000,PF3D7_1214100,PF3D7_1214200,PF3D7_1214300,PF3D7_1214400,PF3D7_1214500,PF3D7_1214600,PF3D7_1214700
SRR646216-HFGR3-1-200x	Halofuginone	Dd2	Dd2	Pf3D7_12_v3	577279	622025	19582	19	1	2.05694	1.00201	8.18e-12	10	0.997005	0.997005	0.096923	PF3D7_1213200,PF3D7_1213300,PF3D7_1213400,PF3D7_1213500,PF3D7_1213600,PF3D7_1213700,PF3D7_1213800,PF3D7_1213900,PF3D7_1214000,PF3D7_1214100,PF3D7_1214200,PF3D7_1214300,PF3D7_1214400,PF3D7_1214500,PF3D7_1214600,PF3D7_1214700,PF3D7_1214800,PF3D7_1214900,PF3D7_1215000
SRR941237-DSM1-Dd2-D73-1-fixed	DSM1	Dd2	Dd2	Pf3D7_06_v3	77940	160705	12585	20	1	6.03812	1.01678	1.45e-14	-1	0.96826	0.96826	0.22351	PF3D7_0601900,PF3D7_0602000,PF3D7_0602100,PF3D7_0602200,PF3D7_0602300,PF3D7_0602400,PF3D7_0602500,PF3D7_0602600,PF3D7_0602700,PF3D7_0602800,PF3D7_0602900,PF3D7_0603000,PF3D7_0603100,PF3D7_0603200,PF3D7_0603300,PF3D7_0603400,PF3D7_0603500,PF3D7_0603600,PF3D7_0603700,PF3D7_0603800
SRR941238-DSM1-Dd2-Round1C-clone-fixed	DSM1	Dd2	Dd2	Pf3D7_06_v3	82359	152463	12602	18	3	3.04301	1.0092	2.95e-13	1820	0.999501	0.999501	0.15851	PF3D7_0602000,PF3D7_0602100,PF3D7_0602200,PF3D7_0602300,PF3D7_0602400,PF3D7_0602500,PF3D7_0602600,PF3D7_0602700,PF3D7_0602800,PF3D7_0602900,PF3D7_0603000,PF3D7_0603100,PF3D7_0603200,PF3D7_0603300,PF3D7_0603400,PF3D7_0603500,PF3D7_0603600,PF3D7_0603700
SRR941240-DSM1-Dd2-C710-1b-fixed	DSM1	Dd2	Dd2	Pf3D7_06_v3	82359	152463	12639	18	3	9.81712	1.02294	2.95e-13	408	0.99903	0.99903	0.38515	PF3D7_0602000,PF3D7_0602100,PF3D7_0602200,PF3D7_0602300,PF3D7_0602400,PF3D7_0602500,PF3D7_0602600,PF3D7_0602700,PF3D7_0602800,PF3D7_0602900,PF3D7_0603000,PF3D7_0603100,PF3D7_0603200,PF3D7_0603300,PF3D7_0603400,PF3D7_0603500,PF3D7_0603600,PF3D7_0603700
SRR941241-DSM1-Dd2-C710-2a-fixed	DSM1	Dd2	Dd2	Pf3D7_06_v3	82359	152463	12668	18	3	6.94608	1.01951	2.95e-13	1353	0.999044	0.999044	0.24931	PF3D7_0602000,PF3D7_0602100,PF3D7_0602200,PF3D7_0602300,PF3D7_0602400,PF3D7_0602500,PF3D7_0602600,PF3D7_0602700,PF3D7_0602800,PF3D7_0602900,PF3D7_0603000,PF3D7_0603100,PF3D7_0603200,PF3D7_0603300,PF3D7_0603400,PF3D7_0603500,PF3D7_0603600,PF3D7_0603700
Tomoyo-84864-2E5	MMV084864	Dd2	Dd2	Pf3D7_03_v3	795327	866670	13167	18	3	2.20687	1.01313	3.41e-13	-1	0.814628	0.790841	0.17373	PF3D7_0319000,PF3D7_0319100,PF3D7_0319200,PF3D7_0319300,PF3D7_0319400,PF3D7_0319500,PF3D7_0319600,PF3D7_0319700,PF3D7_0319800,PF3D7_0319900,PF3D7_0320000,PF3D7_0320100,PF3D7_0320200,PF3D7_0320300,PF3D7_0320400,PF3D7_0320500,PF3D7_0320600,PF3D7_0320700
Tomoyo-84864-2E9	MMV084864	Dd2	Dd2	Pf3D7_09_v3	1010130	1041766	13188	11	3	2.74442	1.01748	1.22e-08	3	0.942818	0.911304	0.12429	PF3D7_0924900,PF3D7_0925000,PF3D7_0925100,PF3D7_0925200,PF3D7_0925300,PF3D7_0925400,PF3D7_0925500,PF3D7_0925600,PF3D7_0925700,PF3D7_0925800,PF3D7_0925900
Tomoyo-84864-4F4	MMV084864	Dd2	Dd2	Pf3D7_03_v3	712003	835027	13197	26	4	2.82941	1.00974	1.93e-18	17	0.994733	0.994733	0.14128	PF3D7_0317400,PF3D7_0317500,PF3D7_0317600,PF3D7_0317700,PF3D7_0317800,PF3D7_0317900,PF3D7_0318000,PF3D7_0318100,PF3D7_0318200,PF3D7_0318300,PF3D7_0318400,PF3D7_0318500,PF3D7_0318600,PF3D7_0318700,PF3D7_0318800,PF3D7_0318900,PF3D7_0319000,PF3D7_0319100,PF3D7_0319200,PF3D7_0319300,PF3D7_0319400,PF3D7_0319500,PF3D7_0319600,PF3D7_0319700,PF3D7_0319800,PF3D7_0319900
Tomoyo-84864-4G6	MMV084864	Dd2	Dd2	Pf3D7_03_v3	712003	835027	13212	26	4	2.77964	1.00914	1.93e-18	19	0.991977	0.991977	0.18012	PF3D7_0317400,PF3D7_0317500,PF3D7_0317600,PF3D7_0317700,PF3D7_0317800,PF3D7_0317900,PF3D7_0318000,PF3D7_0318100,PF3D7_0318200,PF3D7_0318300,PF3D7_0318400,PF3D7_0318500,PF3D7_0318600,PF3D7_0318700,PF3D7_0318800,PF3D7_0318900,PF3D7_0319000,PF3D7_0319100,PF3D7_0319200,PF3D7_0319300,PF3D7_0319400,PF3D7_0319500,PF3D7_0319600,PF3D7_0319700,PF3D7_0319800,PF3D7_0319900
Wirth-Dd2-Fidock-MMV1454442--12-2C3	MMV1454442	Dd2	Dd2	Pf3D7_06_v3	113574	132288	13915	7	9	1.89385	1.00681	5.43e-06	-1	1	1	0.1061	PF3D7_0602700,PF3D7_0602800,PF3D7_0602900,PF3D7_0603000,PF3D7_0603100,PF3D7_0603200,PF3D7_0603300
Wirth-Dd2-Fidock-MMV1454442--12-2C9	MMV1454442	Dd2	Dd2	Pf3D7_06_v3	113574	132288	14017	7	9	1.87549	1.00681	5.43e-06	-1	1	1	0.092005	PF3D7_0602700,PF3D7_0602800,PF3D7_0602900,PF3D7_0603000,PF3D7_0603100,PF3D7_0603200,PF3D7_0603300
Wirth-Dd2-Fidock-MMV1454442--12-3E10	MMV1454442	Dd2	Dd2	Pf3D7_06_v3	113574	132288	13973	7	9	1.88859	1.00674	5.43e-06	-1	1	1	0.10974	PF3D7_0602700,PF3D7_0602800,PF3D7_0602900,PF3D7_0603000,PF3D7_0603100,PF3D7_0603200,PF3D7_0603300
Wirth-Dd2-Fidock-MMV1454442--12-3E5	MMV1454442	Dd2	Dd2	Pf3D7_06_v3	113574	132288	14002	7	9	1.91851	1.00727	5.43e-06	-1	1	1	0.075402	PF3D7_0602700,PF3D7_0602800,PF3D7_0602900,PF3D7_0603000,PF3D7_0603100,PF3D7_0603200,PF3D7_0603300
Wirth-Dd2-Fidock-MMV1454442--12-3F10	MMV1454442	Dd2	Dd2	Pf3D7_06_v3	113574	132288	13930	7	9	1.97182	1.00752	5.43e-06	-1	1	1	0.087216	PF3D7_0602700,PF3D7_0602800,PF3D7_0602900,PF3D7_0603000,PF3D7_0603100,PF3D7_0603200,PF3D7_0603300
Wirth-Dd2-Fidock-MMV84864-2G11	MMV084864	Dd2	Dd2	Pf3D7_03_v3	782937	879735	13838	25	2	1.78777	1.01247	9.13e-18	24	0.898107	0.707794	0.082526	PF3D7_0318600,PF3D7_0318700,PF3D7_0318800,PF3D7_0318900,PF3D7_0319000,PF3D7_0319100,PF3D7_0319200,PF3D7_0319300,PF3D7_0319400,PF3D7_0319500,PF3D7_0319600,PF3D7_0319700,PF3D7_0319800,PF3D7_0319900,PF3D7_0320000,PF3D7_0320100,PF3D7_0320200,PF3D7_0320300,PF3D7_0320400,PF3D7_0320500,PF3D7_0320600,PF3D7_0320700,PF3D7_0320800,PF3D7_0320900,PF3D7_0321000
Wirth-Dd2-Fidock-MMV84864-2G11	MMV084864	Dd2	Dd2	Pf3D7_09_v3	1010130	1041766	13845	11	3	2.51647	1.01669	1.23e-08	20	0.944399	0.944399	0.082526	PF3D7_0924900,PF3D7_0925000,PF3D7_0925100,PF3D7_0925200,PF3D7_0925300,PF3D7_0925400,PF3D7_0925500,PF3D7_0925600,PF3D7_0925700,PF3D7_0925800,PF3D7_0925900
Wirth-Dd2-Fidock-MMV84864-2H2	MMV084864	Dd2	Dd2	Pf3D7_03_v3	782937	879735	13822	25	2	1.79455	1.01228	9.22e-18	16	0.933139	0.933139	0.10816	PF3D7_0318600,PF3D7_0318700,PF3D7_0318800,PF3D7_0318900,PF3D7_0319000,PF3D7_0319100,PF3D7_0319200,PF3D7_0319300,PF3D7_0319400,PF3D7_0319500,PF3D7_0319600,PF3D7_0319700,PF3D7_0319800,PF3D7_0319900,PF3D7_0320000,PF3D7_0320100,PF3D7_0320200,PF3D7_0320300,PF3D7_0320400,PF3D7_0320500,PF3D7_0320600,PF3D7_0320700,PF3D7_0320800,PF3D7_0320900,PF3D7_0321000
Wirth-Dd2-Fidock-MMV84864-2H2	MMV084864	Dd2	Dd2	Pf3D7_09_v3	1010130	1041766	13829	11	3	2.6257	1.01703	1.21e-08	28	0.942882	0.526489	0.10816	PF3D7_0924900,PF3D7_0925000,PF3D7_0925100,PF3D7_0925200,PF3D7_0925300,PF3D7_0925400,PF3D7_0925500,PF3D7_0925600,PF3D7_0925700,PF3D7_0925800,PF3D7_0925900
Wirth-Dd2-Fidock-MMV84864-4E9	MMV084864	Dd2	Dd2	Pf3D7_03_v3	712003	835027	13869	26	4	2.6524	1.00897	1.93e-18	29	0.991717	0.991717	0.13099	PF3D7_0317400,PF3D7_0317500,PF3D7_0317600,PF3D7_0317700,PF3D7_0317800,PF3D7_0317900,PF3D7_0318000,PF3D7_0318100,PF3D7_0318200,PF3D7_0318300,PF3D7_0318400,PF3D7_0318500,PF3D7_0318600,PF3D7_0318700,PF3D7_0318800,PF3D7_0318900,PF3D7_0319000,PF3D7_0319100,PF3D7_0319200,PF3D7_0319300,PF3D7_0319400,PF3D7_0319500,PF3D7_0319600,PF3D7_0319700,PF3D7_0319800,PF3D7_0319900
Wirth-Dd2-Fidock-MMV84864-4G2	MMV084864	Dd2	Dd2	Pf3D7_03_v3	712003	835027	13854	26	4	2.67808	1.00819	1.93e-18	20	0.994822	0.994822	0.22913	PF3D7_0317400,PF3D7_0317500,PF3D7_0317600,PF3D7_0317700,PF3D7_0317800,PF3D7_0317900,PF3D7_0318000,PF3D7_0318100,PF3D7_0318200,PF3D7_0318300,PF3D7_0318400,PF3D7_0318500,PF3D7_0318600,PF3D7_0318700,PF3D7_0318800,PF3D7_0318900,PF3D7_0319000,PF3D7_0319100,PF3D7_0319200,PF3D7_0319300,PF3D7_0319400,PF3D7_0319500,PF3D7_0319600,PF3D7_0319700,PF3D7_0319800,PF3D7_0319900
Wirth-DesoxyB-Dd2pol-Clone3E2	Desoxyepothilone B	Dd2-polδ	Dd2	Pf3D7_12_v3	1977615	1984599	18229	4	1	1.48678	0.992686	0.001944	9	1	1	0.32446	PF3D7_1248200,PF3D7_1248300,PF3D7_1248400,PF3D7_1248500
Wirth-DesoxyB-Dd2pol-Clone3F9	Desoxyepothilone B	Dd2-polδ	Dd2	Pf3D7_12_v3	1141485	1163210	18288	6	1	1.57758	1.01644	0.0003729	14	0.343061	0	0.36307	PF3D7_1228100,PF3D7_1228200,PF3D7_1228300,PF3D7_1228400,PF3D7_1228500,PF3D7_1228600
Wirth-NCP26-Dd2-3B2	NCP26	Dd2	Dd2	Pf3D7_12_v3	528755	620361	12903	31	4	2.44715	1.01581	2e-18	-1	0.998046	0.998046	0.063303	PF3D7_1211900,PF3D7_1212000,PF3D7_1212100,PF3D7_1212200,PF3D7_1212300,PF3D7_1212400,PF3D7_1212500,PF3D7_1212600.2,PF3D7_1212700,PF3D7_1212800,PF3D7_1212900,PF3D7_1213000,PF3D7_1213100,PF3D7_1213200,PF3D7_1213300,PF3D7_1213400,PF3D7_1213500,PF3D7_1213600,PF3D7_1213700,PF3D7_1213800,PF3D7_1213900,PF3D7_1214000,PF3D7_1214100,PF3D7_1214200,PF3D7_1214300,PF3D7_1214400,PF3D7_1214500,PF3D7_1214600,PF3D7…
Wirth-NCP26-Dd2-3B3	NCP26	Dd2	Dd2	Pf3D7_12_v3	528755	620361	12918	31	4	2.48785	1.01598	2e-18	-1	0.993909	0.993909	0.069196	PF3D7_1211900,PF3D7_1212000,PF3D7_1212100,PF3D7_1212200,PF3D7_1212300,PF3D7_1212400,PF3D7_1212500,PF3D7_1212600.2,PF3D7_1212700,PF3D7_1212800,PF3D7_1212900,PF3D7_1213000,PF3D7_1213100,PF3D7_1213200,PF3D7_1213300,PF3D7_1213400,PF3D7_1213500,PF3D7_1213600,PF3D7_1213700,PF3D7_1213800,PF3D7_1213900,PF3D7_1214000,PF3D7_1214100,PF3D7_1214200,PF3D7_1214300,PF3D7_1214400,PF3D7_1214500,PF3D7_1214600,PF3D7…
Wirth-NCP26-Dd2-3B7	NCP26	Dd2	Dd2	Pf3D7_12_v3	528755	620361	12933	31	4	2.48148	1.01583	2.02e-18	-1	0.918673	0.918673	0.081043	PF3D7_1211900,PF3D7_1212000,PF3D7_1212100,PF3D7_1212200,PF3D7_1212300,PF3D7_1212400,PF3D7_1212500,PF3D7_1212600.2,PF3D7_1212700,PF3D7_1212800,PF3D7_1212900,PF3D7_1213000,PF3D7_1213100,PF3D7_1213200,PF3D7_1213300,PF3D7_1213400,PF3D7_1213500,PF3D7_1213600,PF3D7_1213700,PF3D7_1213800,PF3D7_1213900,PF3D7_1214000,PF3D7_1214100,PF3D7_1214200,PF3D7_1214300,PF3D7_1214400,PF3D7_1214500,PF3D7_1214600,PF3D7…
cladorA	cladosporin	Dd2	Dd2	Pf3D7_13_v3	2000658	2058294	21326	19	1				178	0.999896	0.788275		PF3D7_1349800,PF3D7_1349900,PF3D7_1350000,PF3D7_1350100,PF3D7_1350200,PF3D7_1350300,PF3D7_1350400,PF3D7_1350500,PF3D7_1350600,PF3D7_1350700,PF3D7_1350800,PF3D7_1350900,PF3D7_1351000,PF3D7_1351100,PF3D7_1351200,PF3D7_1351300,PF3D7_1351400,PF3D7_1351500,PF3D7_1351600
cladorB	cladosporin	Dd2	Dd2	Pf3D7_13_v3	2005108	2055221	21327	17	1				335	0.954603	0.954603		PF3D7_1350000,PF3D7_1350100,PF3D7_1350200,PF3D7_1350300,PF3D7_1350400,PF3D7_1350500,PF3D7_1350600,PF3D7_1350700,PF3D7_1350800,PF3D7_1350900,PF3D7_1351000,PF3D7_1351100,PF3D7_1351200,PF3D7_1351300,PF3D7_1351400,PF3D7_1351500,PF3D7_1351600
cladorC	cladosporin	Dd2	Dd2	Pf3D7_13_v3	2000326	2022966	21328	9	1				585	0.73061	0.0484541		PF3D7_1349800,PF3D7_1349900,PF3D7_1350000,PF3D7_1350100,PF3D7_1350200,PF3D7_1350300,PF3D7_1350400,PF3D7_1350500,PF3D7_1350600
