# Supplementary material for: Systematic in vitro evolution in Plasmodium falciparum reveals key determinants of drug resistance
Source: Science. Author manuscript; Available in PMC 2025 Feb 10. (PMC11809290; doi:10.1126/science.adk9893)
Supplement: SupplementaryData5_CompoundTarget [file NIHMS2048195-supplement-SupplementaryData5_CompoundTarget.xlsx]

## Sheet: Sheet1
Supplementary Data 5. Compounds classified based on target or resistance gene evidence, if applicable. Compounds used in this study were categorized based on SNV/indel evidence (Table S3) and CNV evidence (Table S4) according to the sequenced resistant clones in Table S1. Support P-value was assigned based on the hypergeometric mean function for SNV/indel evidence only. Categories indicate suppor…
Compound	Number of sequenced clones	SNV evidence	CNV evidence	Target or Resistance Gene ID	Target or Resistance Gene Description	Evidence classification	P-value for SNV evidence
3-Hydroxypropanamidine 22	2					Unclear	0.999667
ACT-451840	4	3		PF3D7_0523000	multidrug resistance protein, MDR1	Overrepresented SNVs	6.94502e-12
AN10248	2		3	PF3D7_0620500		Ambiguous CNV	0.999667
AN13762	19	5		PF3D7_0709700	prodrug activation and resistance esterase	Overrepresented SNVs	8.41314e-16
AN13956	3	2		PF3D7_0709700	prodrug activation and resistance esterase	Overrepresented SNVs	5.55556e-08
Antimycin A	10					Unclear	0.998334
Artemisinin	4		4			Ambiguous CNV	0.999333
Atovaquone	21	5		mal_mito_3	apocytochrome B	Overrepresented SNVs	1.56159e-15
BCH070	9	3	1	PF3D7_0523000	multidrug resistance protein, MDR1	Overrepresented SNVs and CNVs	2.68697e-10
BI-2536	9	3	3	PF3D7_0523000	multidrug resistance protein, MDR1	Overrepresented SNVs and CNVs	2.68697e-10
BMS983970	1			PF3D7_0708400	heat shock protein 90	Other Evidence	0.999833
Bortezomib	6	2		PF3D7_1011400	proteasome subunit beta type-5	Overrepresented SNVs	3.47078e-07
BRD1095	7	4		PF3D7_0109800	phenylalanine--tRNA ligase alpha subunit	Overrepresented SNVs	9.44755e-15
BRD3444	7	4		PF3D7_0109800	phenylalanine--tRNA ligase alpha subunit	Overrepresented SNVs	9.44755e-15
BRD9685	6	3		PF3D7_0107500	Niemann-Pick type C1-related protein	Overrepresented SNVs	5.14318e-11
Cladosporin	3		3	PF3D7_1350100	lysine--tRNA ligase	Other Evidence	0.9995
CXP18.6-052	5	2		PF3D7_1238800	acyl-CoA synthetase	Overrepresented SNVs	2.22163e-07
DDD01061024	3	1		mal_mito_3	apocytochrome B	Other Evidence	0.000499889
DDD107498	10	6		PF3D7_1451100	elongation factor 2	Overrepresented SNVs	6.80544e-22
Desoxyepothilone B	9	2		PF3D7_1008700	tubulin beta chain	Overrepresented SNVs	8.88099e-07
DSM1	4		4	PF3D7_0603300	dihydroorotate dehydrogenase	CNV with likely target	0.999333
DSM265	7	2	1	PF3D7_0603300	dihydroorotate dehydrogenase	Overrepresented SNVs and CNVs	4.99714e-07
DSM267	8	3	1	PF3D7_0603300	dihydroorotate dehydrogenase	Overrepresented SNVs and CNVs	1.70061e-10
GNF-Pf-3600	12	3		PF3D7_0312500	major facilitator superfamily-related transporter, putative	Overrepresented SNVs	7.77192e-10
GNF-Pf-4492	3	4		PF3D7_1211900	non-SERCA-type Ca2+ -transporting P-ATPase	Overrepresented SNVs	0
GNF-Pf-5310/MMV665785	12		4	PF3D7_0523000	multidrug resistance protein 1	CNV with likely target	0.998002
GNF-Pf-5611	6	3		PF3D7_0915000	type II NADH:ubiquinone oxidoreductase	Overrepresented SNVs	5.14318e-11
GNF-Pf-5660	2					Unclear	0.999667
GNF-Pf-5668	2	2	0	PF3D7_0523000	multidrug resistance protein, MDR1	Overrepresented SNVs	1.389e-08
GNF179	28	7		PF3D7_1036800	acetyl-CoA transporter, putative	Overrepresented SNVs	1.866e-21
GNF452	1	2		PF3D7_0321900	cyclic amine resistance locus protein	Overrepresented SNVs	0
GNF707	3			PF3D7_0321900	cyclic amine resistance locus protein	Other Evidence	0.9995
Halofuginone	14		6	PF3D7_1213800	proline--tRNA ligase	CNV with likely target	0.997669
KAE609	25	12		PF3D7_1211900	non-SERCA-type Ca2+ -transporting P-ATPase	Overrepresented SNVs	9.97701e-41
KAE678	3	3		PF3D7_1211900	non-SERCA-type Ca2+ -transporting P-ATPase	Overrepresented SNVs	1.02898e-12
KAI407	5	2	2	PF3D7_0509800	phosphatidylinositol 4-kinase	Overrepresented SNVs and CNVs	2.22163e-07
Lopinavir	8	2	4	PF3D7_0523000	multidrug resistance protein, MDR1	Overrepresented SNVs and CNVs	6.80059e-07
MIPS-0004373	12	2		PF3D7_1322100	histone-lysine N-methyltransferase SET2	Overrepresented SNVs	1.67825e-06
ML901	3	1		PF3D7_0807900	tyrosine--tRNA ligase	Other Evidence	0.000499889
MMV000570	3					Unclear	0.9995
MMV006767	5	2		PF3D7_0709000	chloroquine resistance transporter	Overrepresented SNVs	2.22163e-07
MMV006901	8		5	PF3D7_0319700	ABC transporter I family member 1, putative	CNV with likely target	0.998667
MMV007224	3		2	PF3D7_1219600	aminophospholipid-transporting P-ATPase	CNV with likely target	0.9995
MMV007564	3	3		PF3D7_0321900	cyclic amine resistance locus protein	Overrepresented SNVs	1.02898e-12
MMV008149	6	2		mal_mito_3	apocytochrome B	Overrepresented SNVs	3.47078e-07
MMV008434	7	5		PF3D7_0609100	zip1	Overrepresented SNVs	4.04982e-19
MMV009063	8		6	PF3D7_0523000	multidrug resistance-associated protein 1	CNV with likely target	0.998667
MMV009108	6		1	F3D7_0107500	Niemann-Pick type C1-related protein	Other Evidence	0.999
MMV010545	1	1		PF3D7_0509800	phosphatidylinositol 4-kinase	Other Evidence	0.000166667
MMV011438	8	5		PF3D7_0709700	prodrug activation and resistance esterase	Overrepresented SNVs	1.47693e-18
MMV011895	4					Unclear	0.999333
MMV019017	4		2	PF3D7_0523000	multidrug resistance-associated protein 1	CNV with likely target	0.999333
MMV019066	9	3		PF3D7_1147500	protein farnesyltransferase subunit beta	Overrepresented SNVs	2.68697e-10
MMV019313	2	2		PF3D7_1128400	bifunctional farnesyl/geranylgeranyl diphosphate synthase	Overrepresented SNVs and CNVs	1.389e-08
MMV019662	15	2	5	PF3D7_0107500	Niemann-Pick type C1-related protein	Overrepresented SNVs and CNVs	2.71714e-06
MMV019719	6	1		PF3D7_1238800	acyl-CoA synthetase	Other Evidence	0.000999306
MMV019721	15	4	1	PF3D7_0627800	acetyl-CoA synthetase, putative	Overrepresented SNVs and CNVs	6.80693e-13
MMV020623	3	2		PF3D7_1211900	non-SERCA-type Ca2+ -transporting P-ATPase	Overrepresented SNVs	5.55556e-08
MMV020746	3	3		PF3D7_0319700	ABC transporter I family member 1, putative	Overrepresented SNVs	1.02898e-12
MMV023367	5		4			Ambiguous CNV	0.999167
MMV023388	3	1		PF3D7_0709000	chloroquine resistance transporter	Other Evidence	0.000499889
MMV023949	9		4			Ambiguous CNV	0.998501
MMV024038	3		1	PF3D7_0509800	phosphatidylinositol 4-kinase	Other Evidence	0.9995
MMV024101	5					Unclear	0.999167
MMV024114	11		4	PF3D7_0319700	ABC transporter I family member 1, putative	CNV with likely target	0.998168
MMV026596	3					Unclear	0.9995
MMV027634	3	3		PF3D7_0417200	bifunctional dihydrofolate reductase-thymidylate synthase	Overrepresented SNVs	1.02898e-12
MMV028038	6	2	3	PF3D7_0107500	Niemann-Pick type C1-related protein	Overrepresented SNVs and CNVs	3.47078e-07
MMV029272	6	3		PF3D7_1116700	dipeptidyl aminopeptidase 1	Overrepresented SNVs	5.14318e-11
MMV030084	5					Unclear	0.999167
MMV084864	8		4	PF3D7_0319700	ABC transporter I family member 1, putative	CNV with likely target	0.998667
MMV084978	4	3		PF3D7_0627800	acetyl-CoA synthetase, putative	Overrepresented SNVs	6.94502e-12
MMV085203	4	3		PF3D7_0312500	major facilitator superfamily-related transporter, putative	Overrepresented SNVs	6.94502e-12
MMV1081413	3	1		PF3D7_1332900	isoleucine--tRNA ligase, putative	Other Evidence	0.000499889
MMV1091186	3	2		PF3D7_1332900	isoleucine--tRNA ligase, putative	Overrepresented SNVs	5.55556e-08
MMV1427995	3	1		mal_mito_3	apocytochrome B	Other Evidence	0.000499889
MMV1432711	3	2		mal_mito_3	apocytochrome B	Overrepresented SNVs	5.55556e-08
MMV1454442	9		3	PF3D7_0603300	dihydroorotate dehydrogenase	CNV with likely target	0.998501
MMV1490397	3		1	PF3D7_0603300	dihydroorotate dehydrogenase	Other Evidence	0.9995
MMV1490405	1		1	PF3D7_0603300	dihydroorotate dehydrogenase	Other Evidence	0.999833
MMV407834	12	4		PF3D7_1250200	CSC1-like protein, putative	Overrepresented SNVs	2.18646e-13
MMV665789	4		1	PF3D7_0523000	multidrug resistance protein 1	CNV with likely target	0.999333
MMV665794	5	2		PF3D7_1359900	conserved Plasmodium membrane protein, unknown function	Overrepresented SNVs	2.22163e-07
MMV665852	3					Unclear	0.9995
MMV665882	6			PF3D7_0523000	multidrug resistance protein, MDR1	CNV with likely target	0.999
MMV665924	3			PF3D7_0525100	acyl-CoA synthetase	Other Evidence	0.9995
MMV665928	3	3		PF3D7_0709000	chloroquine resistance transporter	Overrepresented SNVs	1.02898e-12
MMV665939	6	2	3	PF3D7_0319700	ABC transporter I family member 1, putative	Overrepresented SNVs and CNVs	3.47078e-07
MMV666080	6					Unclear	0.999
MMV667491	6					Unclear	0.999
MMV668311	4					Unclear	0.999333
MMV668399	12	4		PF3D7_0909700	FHA domain protein, putative	Overrepresented SNVs	2.18646e-13
MMV673482	4	2	2	PF3D7_0509800	phosphatidylinositol 4-kinase	Overrepresented SNVs and CNVs	1.24984e-07
MMV675939	6	2		PF3D7_0725300	conserved protein, unknown function	Unclear	3.47078e-07
MMV676881	4					Unclear	0.999333
MMV688533	6					Unclear	0.999
MMV907364	8	5		PF3D7_0321900	cyclic amine resistance locus protein	Overrepresented SNVs	1.47693e-18
MMV973707	3		3	PF3D7_1213800	proline--tRNA ligase	CNV with likely target	0.9995
MMV982556	3					Unclear	0.9995
NCP26	7	2	1	PF3D7_1213800	proline--tRNA ligase	Overrepresented SNVs and CNVs	4.99714e-07
NEU1029	3					Unclear	0.9995
OSM-S-106	8	2	2	PF3D7_0211800	asparagine--tRNA ligase	Overrepresented SNVs and CNVs	6.80059e-07
Pepstatin n-butyl ester	4	3		PF3D7_0709700	prodrug activation and resistance esterase	Overrepresented SNVs	6.94502e-12
Primaquine	4					Unclear	0.999333
Proguanil	21					Ambiguous CNV	0.996506
PS-3	3	2		PF3D7_0915400	ATP-dependent 6-phosphofructokinase	Overrepresented SNVs	5.55556e-08
Sapanisertib	6	2		PF3D7_0509800	phosphatidylinositol 4-kinase	Overrepresented SNVs	3.47078e-07
SJ247	1			PF3D7_1211900	non-SERCA-type Ca2+ -transporting P-ATPase	Other Evidence	0.999833
SJ279	1			PF3D7_1211900	non-SERCA-type Ca2+ -transporting P-ATPase	Other Evidence	0.999833
SJ733	4	3		PF3D7_1211900	non-SERCA-type Ca2+ -transporting P-ATPase	Overrepresented SNVs	6.94502e-12
SQ109	4	2		PF3D7_1311900	V-type proton ATPase catalytic subunit A	Overrepresented SNVs	1.24984e-07
Suloctidil	10		9	PF3D7_0523000	multidrug resistance protein, MDR1	CNV with likely target	0.998334
TCMDC-124553	12	4		PF3D7_1332900	isoleucine--tRNA ligase, putative	Overrepresented SNVs	2.18646e-13
TCMDC-125334	7		3	PF3D7_0603300	dihydroorotate dehydrogenase	CNV with likely target	0.998834
Verapamil	6	2		PF3D7_0908800	mitochondrial carrier protein, putative	Overrepresented SNVs	3.47078e-07
WLL	1			PF3D7_0518300	proteasome subunit beta type-1, putative	Other Evidence	0.999833
WLW	5	3		PF3D7_1328100	proteasome subunit beta type-7, putative	Overrepresented SNVs	2.22215e-11
