# Supplementary material for: Systematic in vitro evolution in Plasmodium falciparum reveals key determinants of drug resistance
Source: Science. Author manuscript; Available in PMC 2025 Feb 10. (PMC11809290; doi:10.1126/science.adk9893)
Supplement: SupplementaryData6_Pf6Genes [file NIHMS2048195-supplement-SupplementaryData6_Pf6Genes.xlsx]

## Sheet: evolved_vs_pf6_dNdS
Supplementary Data 6. Characteristics of SNVs in 4,941 core nuclear genes with at least one SNV in this dataset of compound-selected clones (n=724) or in Pf6 field samples (n=5,970). Unique SNVs for Pf6 QC-passing samples were determined by filtering SNV calls for depth ≥ 50 and allele frequency ≥ 0.5, and excluding singletons (SNVs present in only one sample). The ratio of nonsynonymous SNVs to …
Gene ID	Gene Name	Gene Product Description	Evolved dN	Pf6 dN	Evolved dS	Pf6 dS	Evolved dN/dS	Pf6 dN/dS	Number of Evolved Non-synonymous Unique SNVs	Total Number of Evolved Unique SNVs	Numer of Pf6 Non-synonymous unique SNVs	Total Number of Pf6 Unique SNVs
PF3D7_0102200	RESA	ring-infected erythrocyte surface antigen	-1	0.0301545	-1	0.0396694	-1	0.762174	0	0	80	104
PF3D7_0102300		Plasmodium exported protein, unknown function	-1	0.045614	-1	0	-1	15.5737	0	0	13	13
PF3D7_0102500	EBA181	erythrocyte binding antigen-181	-1	0.0394359	-1	0.048	-1	0.822448	0	0	151	193
PF3D7_0102600	FIKK1	serine/threonine protein kinase, FIKK family	-1	0.0333405	-1	0.078	-1	0.431662	1	1	52	78
PF3D7_0102700	MaTrA	merozoite-associated tryptophan-rich antigen	-1	0.0356973	-1	0.0535714	-1	0.67429	0	0	25	32
PF3D7_0102800		seipin domain-containing protein, putative	-1	0.0316469	-1	0.0616687	-1	0.517814	0	0	49	66
PF3D7_0102900		aspartate--tRNA ligase	-1	0.0227766	-1	0.0784124	-1	0.295728	0	0	35	62
PF3D7_0103000		vacuolar protein sorting-associated protein VTA1, putative	-1	0.0235973	-1	0.0692841	-1	0.353765	1	1	15	25
PF3D7_0103100	VPS51	vacuolar protein sorting-associated protein 51, putative	0.000483754	0.0442635	0	0.0791522	3.18641	0.560448	2	2	183	244
PF3D7_0103200	NT4	nucleoside transporter 4	0.00190718	0.0295613	0	0.0741222	3.24444	0.405633	2	2	31	50
PF3D7_0103300		conserved protein, unknown function	-1	0.0421861	-1	0.11362	-1	0.373473	0	0	97	149
PF3D7_0103400		zinc-carboxypeptidase, putative	-1	0.0404605	-1	0.0839852	-1	0.483138	0	0	164	232
PF3D7_0103500		conserved Plasmodium protein, unknown function	-1	0.0409842	-1	0.0674759	-1	0.608549	0	0	186	249
PF3D7_0103600	PSH1	ATP-dependent DNA/RNA helicase PSH1	-1	0.0350832	-1	0.0568032	-1	0.619213	1	1	135	178
PF3D7_0103700	PSTK	L-seryl-tRNA(Sec) kinase, putative	-1	0.0534639	-1	0.0535714	-1	0.998017	0	0	71	86
PF3D7_0103800	ARP1	actin-related protein ARP1, putative	-1	0.00222387	-1	0.0615595	-1	0.0512185	0	0	2	17
PF3D7_0103900	PIESP15	parasite-infected erythrocyte surface protein	-1	0.0182413	-1	0.0561674	-1	0.332307	0	0	26	43
PF3D7_0104000	TRSP	thrombospondin-related sporozoite protein	-1	0.0127011	-1	0.020339	-1	0.661998	0	0	5	7
PF3D7_0104100		protein E140, putative	-1	0.0646058	-1	0.0547445	-1	1.17861	0	0	124	149
PF3D7_0104200		StAR-related lipid transfer protein	-1	0.028922	-1	0.0807692	-1	0.364275	0	0	33	54
PF3D7_0104300	UBP1	ubiquitin carboxyl-terminal hydrolase 1, putative	-1	0.0454992	-1	0.0794466	-1	0.573258	0	0	401	535
PF3D7_0104400	LytB	4-hydroxy-3-methylbut-2-enyl diphosphate reductase	-1	0.022365	-1	0.0706638	-1	0.323095	0	0	29	51
PF3D7_0104500		conserved protein, unknown function	-1	0.0204778	-1	0.0731707	-1	0.292604	0	0	14	25
PF3D7_0104600		conserved Plasmodium protein, unknown function	-1	0.0474902	-1	0.0836941	-1	0.568829	0	0	158	216
PF3D7_0104700	MFR2	major facilitator superfamily-related transporter, putative	-1	0.0234688	-1	0.0642674	-1	0.370222	0	0	41	66
PF3D7_0104800	NPT1	novel putative transporter 1, putative	-1	0.0129995	-1	0.0572519	-1	0.23562	0	0	18	38
PF3D7_0105100		conserved Apicomplexan protein, unknown function	-1	0.0277778	-1	0.0694444	-1	0.421053	0	0	10	15
PF3D7_0105200	RAP1	RAP protein RAP1	-1	0.0114778	-1	0.0543131	-1	0.220581	0	0	16	33
PF3D7_0105300	CAP	cyclase-associated protein	-1	0.0177215	-1	0.0638298	-1	0.302365	0	0	7	13
PF3D7_0105400		conserved Plasmodium protein, unknown function	-1	0.0213198	-1	0.0950226	-1	0.246092	0	0	7	14
PF3D7_0105500		conserved protein, unknown function	-1	0.0212348	-1	0.0907473	-1	0.242862	0	0	18	35
PF3D7_0105600		FtsJ-like methyltransferase, putative	-1	0.0351906	-1	0.0627063	-1	0.563263	0	0	108	146
PF3D7_0105700		asparagine-rich antigen Pfa35-2	0.0003862	0.0404222	0	0.0800562	4.27497	0.505652	3	3	314	428
PF3D7_0105800		cyclin-dependent kinases regulatory subunit, putative	-1	0.0197305	-1	0.0665083	-1	0.301253	0	0	41	69
PF3D7_0105900		3'-5' exonuclease, putative	-1	0.0261183	-1	0.0464789	-1	0.569478	0	0	29	40
PF3D7_0106000		conserved protein, unknown function	-1	0.0255522	-1	0.0804348	-1	0.321001	0	0	59	96
PF3D7_0106100		V-type proton ATPase subunit C, putative	-1	0.00428418	-1	0.0824427	-1	0.0628658	0	0	4	22
PF3D7_0106200		EF hand domain-containing protein, putative	-1	0.0332308	-1	0.0376176	-1	0.888373	0	0	18	22
PF3D7_0106300	ATP6	calcium-transporting ATPase	-1	0.0219224	-1	0.0817175	-1	0.270953	0	0	65	124
PF3D7_0106400		pre-rRNA-processing protein TSR2, putative	-1	0.0180103	-1	0.0850202	-1	0.232828	0	1	7	14
PF3D7_0106500		conserved Plasmodium protein, unknown function	-1	0.0470865	-1	0.0696325	-1	0.677405	0	0	167	215
PF3D7_0106600		conserved Plasmodium protein, unknown function	-1	0.0295302	-1	0.0903226	-1	0.335881	0	0	22	36
PF3D7_0106700	AARP2	small ribosomal subunit assembling AARP2 protein	-1	0.0269966	-1	0.0720961	-1	0.376653	0	0	96	150
PF3D7_0106800	RAB5c	ras-related protein Rab-5C	-1	0.00582524	-1	0.0461538	-1	0.15768	0	0	3	9
PF3D7_0106900	IspD	2-C-methyl-D-erythritol 4-phosphate cytidylyltransferase, putative	-1	0.0315503	-1	0.0545455	-1	0.582211	0	0	58	78
PF3D7_0107000	CEN1	centrin-1	-1	0	-1	0.0433213	-1	0.0477011	0	0	0	4
PF3D7_0107100		conserved protein, unknown function	-1	0.0227941	-1	0.0735294	-1	0.316216	0	0	31	51
PF3D7_0107200	CCR4-3	CCR4 domain-containing protein 3, putative	-1	0.0206981	-1	0.0363322	-1	0.58222	0	0	17	24
PF3D7_0107300		conserved Plasmodium protein, unknown function	-1	0.0274204	-1	0.0603715	-1	0.462348	0	0	27	40
PF3D7_0107400	ATPk	ATP synthase-associated protein, putative	-1	0.0105727	-1	0.0836653	-1	0.150533	0	0	4	11
PF3D7_0107500	NCR1	Niemann-Pick type C1-related protein	0.00222635	0.0186456	0	0.0768605	9.91243	0.245044	8	8	67	130
PF3D7_0107600	eIK2	eukaryotic translation initiation factor 2-alpha kinase 2, putative	-1	0.0398396	-1	0.0501882	-1	0.794737	0	0	159	199
PF3D7_0107700		dolichyl-diphosphooligosaccharide--protein glycosyltransferase subunit OST3/OST6, putative	-1	0.018936	-1	0.0387931	-1	0.498677	0	0	21	30
PF3D7_0107800	MRE11	double-strand break repair protein MRE11	-1	0.0359146	-1	0.0866957	-1	0.416243	0	0	111	164
PF3D7_0107900		conserved Plasmodium protein, unknown function	-1	0.0203983	-1	0.0423529	-1	0.497301	0	0	14	20
PF3D7_0108000		proteasome subunit beta type-3, putative	-1	0.00764818	-1	0.0522388	-1	0.173233	0	0	4	11
PF3D7_0108100		conserved protein, unknown function	-1	0.0240691	-1	0.0684411	-1	0.356909	0	0	39	63
PF3D7_0108300	ARP	conserved Plasmodium protein, unknown function	0.000179888	0.0284224	0.000903342	0.0722674	0.321937	0.394665	1	2	158	238
PF3D7_0108400		mitochondrial carrier protein, putative	-1	0.018572	-1	0.0269784	-1	0.700724	0	0	15	20
PF3D7_0108500		ELM2 domain-containing protein, putative	-1	0.034642	-1	0.0373832	-1	0.930496	0	0	15	19
PF3D7_0108600		DnaJ domain-containing protein, putative	-1	0.0446585	-1	0.0814196	-1	0.554996	0	0	34	47
PF3D7_0108700	PSOP24	secreted ookinete protein, putative	-1	0.0375258	-1	0.0613349	-1	0.613797	0	0	109	143
PF3D7_0108800		mitochondrial carrier protein, putative	-1	0.00686761	-1	0.0286624	-1	0.265786	0	0	6	12
PF3D7_0109000	PHIL1	photosensitized INA-labeled protein PHIL1	-1	0.00733945	-1	0.0230769	-1	0.363275	0	0	4	7
PF3D7_0109100	CCp5	LCCL domain-containing protein	-1	0.0148993	-1	0.0478022	-1	0.316816	0	0	37	66
PF3D7_0109200	CFIM25	cleavage and polyadenylation specificity factor subunit 5, putative	-1	0.0141176	-1	0.0680101	-1	0.225575	0	0	8	17
PF3D7_0109300		elongation of fatty acids protein, putative	-1	0.00760778	-1	0.0332717	-1	0.254163	0	0	6	12
PF3D7_0109400		tubulin-specific chaperone a, putative	-1	0.0195918	-1	0.0323741	-1	0.630287	0	0	8	11
PF3D7_0109500		N-acetyltransferase, GNAT family, putative	-1	0.00262238	-1	0.0230769	-1	0.195707	0	0	1	3
PF3D7_0109600	CoSP	cold-shock protein, putative	-1	0.0185185	-1	0.0666667	-1	0.302942	0	0	7	12
PF3D7_0109700	RRP36	rRNA biogenesis protein RRP36, putative	-1	0.010917	-1	0.0638298	-1	0.195977	0	0	5	11
PF3D7_0109800	cPheRS	phenylalanine--tRNA ligase alpha subunit	0.00282087	0.0190409	0	0.0548387	5.43724	0.354697	4	4	27	44
PF3D7_0109850		phosphatidate cytidylyltransferase, putative	-1	-1	-1	-1	-1	-1	0	0	0	0
PF3D7_0109950	C2AP3	respiratory chain complex 2 associated protein 3	-1	-1	-1	-1	-1	-1	0	0	0	0
PF3D7_0110000		conserved Plasmodium protein, unknown function	-1	0.0276817	-1	0.0472441	-1	0.599155	0	0	16	22
PF3D7_0110100	SELB	selenocysteine-specific elongation factor, putative	-1	0.0286293	-1	0.06004	-1	0.480224	0	0	66	96
PF3D7_0110200	ERV1	FAD-linked sulfhydryl oxidase ERV1, putative	-1	0.0251397	-1	0.0945946	-1	0.2849	0	0	9	16
PF3D7_0110400	RPB9	DNA-directed RNA polymerase II subunit RPB9, putative	-1	0.0111762	-1	0.0485175	-1	0.252734	0	0	7	13
PF3D7_0110500	BDP3	bromodomain protein 3, putative	-1	0.0292802	-1	0.0624814	-1	0.46997	0	0	168	238
PF3D7_0110600	PIP5K	phosphatidylinositol-4-phosphate 5-kinase	-1	0.028055	-1	0.0852655	-1	0.330706	1	1	119	195
PF3D7_0110700	CAF1C	chromatin assembly factor 1 subunit C, putative	-1	0.00834879	-1	0.0722433	-1	0.125572	0	0	9	28
PF3D7_0110800		transcription initiation factor TFIIB, putative	-1	0.00676946	-1	0.0689127	-1	0.111193	0	0	6	21
PF3D7_0110900	AKLP1	adenylate kinase-like protein 1	-1	0.0194245	-1	0.0409556	-1	0.498203	0	0	9	13
PF3D7_0111000		kinesin-8B, putative	-1	0.0308677	-1	0.0704012	-1	0.4402	1	1	127	189
PF3D7_0111200		conserved protein, unknown function	-1	0.00798935	-1	0.0229008	-1	0.438893	0	0	2	3
PF3D7_0111300		P-loop containing nucleoside triphosphate hydrolase, putative	-1	0.0217742	-1	0.0622271	-1	0.353165	0	0	63	101
PF3D7_0111400	GEXP19	conserved Plasmodium protein, unknown function	-1	0.0187431	-1	0.0379009	-1	0.501159	0	0	34	47
PF3D7_0111500		UMP-CMP kinase, putative	-1	0.0193687	-1	0.0267857	-1	0.732851	0	0	18	23
PF3D7_0111600		conserved Plasmodium protein, unknown function	-1	0.0158562	-1	0.017192	-1	0.928354	0	0	10	12
PF3D7_0111700		conserved protein, unknown function	-1	0.016835	-1	0.0350877	-1	0.521679	0	0	5	7
PF3D7_0111800		eukaryotic translation initiation factor 4E, putative	-1	0.0166595	-1	0.0297685	-1	0.568113	0	0	26	35
PF3D7_0111900		mitochondrial distribution and morphology protein, putative	-1	0.00970874	-1	0.025	-1	0.480327	0	0	2	3
PF3D7_0112000	TatD	TatD-like deoxyribonuclease	-1	0.00361555	-1	0.0210379	-1	0.202789	0	0	4	9
PF3D7_0112100	PIMMS1	PIMMS1 protein	-1	0.0123355	-1	0	-1	6.53454	0	0	5	5
PF3D7_0112200	MRP1	multidrug resistance-associated protein 1	-1	0.00983607	-1	0.0180783	-1	0.549097	0	0	44	62
PF3D7_0112800		Plasmodium exported protein (hyp11), unknown function	-1	0.0197239	-1	0.00952381	-1	1.90177	0	0	10	11
PF3D7_0112900		Plasmodium exported protein, unknown function	-1	0.0151079	-1	0.0385852	-1	0.42069	0	0	7	11
PF3D7_0113000	GARP	glutamic acid-rich protein GARP	-1	0.0229998	-1	0.0337079	-1	0.687318	0	0	39	50
PF3D7_0113100	SURF1.1	surface-associated interspersed protein 1.1 (SURFIN 1.1)	-1	0.0606445	-1	0.104539	-1	0.581044	0	0	239	315
PF3D7_0113200		Plasmodium exported protein, unknown function	-1	0.0637569	-1	0.0686785	-1	0.928977	0	0	93	115
PF3D7_0113300		Plasmodium exported protein (hyp1), unknown function	-1	0.0608575	-1	0.0647249	-1	0.94082	1	1	88	108
PF3D7_0113400		Plasmodium exported protein, unknown function	-1	0.0467747	-1	0.102107	-1	0.462507	0	0	51	72
PF3D7_0113700	HSP40	heat shock protein 40, type II	-1	0.0122241	-1	0.0571848	-1	0.22612	0	0	12	25
PF3D7_0113800		DBL containing protein, unknown function	-1	0.0805139	-1	0.121076	-1	0.665331	0	0	587	758
PF3D7_0113900	CBP1	CX3CL1-binding protein 1	-1	0.0324601	-1	0.0886364	-1	0.37689	0	0	19	32
PF3D7_0114000	EPF1	exported protein family 1	-1	0.0331858	-1	0.0476804	-1	0.69759	0	0	120	157
PF3D7_0114100	MC-2TM	Pfmc-2TM Maurer's cleft two transmembrane protein	-1	0.0160428	-1	0.00775194	-1	1.88666	0	0	9	10
PF3D7_0114200	EPF3	exported protein family 3	-1	0.0393367	-1	0.0612245	-1	0.648516	0	0	34	45
PF3D7_0114500		Plasmodium exported protein (hyp10), unknown function	-1	0.07125	-1	0.0301508	-1	2.22736	0	0	19	21
PF3D7_0114800		Plasmodium exported protein (hyp7), unknown function	-1	0.0480461	-1	0.0710059	-1	0.684358	0	0	25	33
PF3D7_0202100	LSAP2	liver stage associated protein 2	-1	0.0414439	-1	0.0124224	-1	3.12934	0	0	31	33
PF3D7_0202200	PTP1	EMP1-trafficking protein	-1	0.0323944	-1	0.0368098	-1	0.884027	0	0	23	29
PF3D7_0202300		Plasmodium exported protein (hyp11), unknown function	-1	0.0327869	-1	0.0451128	-1	0.734748	0	0	22	28
PF3D7_0202400	PTEF	translation-enhancing factor	-1	0.0428715	-1	0.0522472	-1	0.821592	0	0	128	159
PF3D7_0202500	ETRAMP2	early transcribed membrane protein 2	-1	0.0198151	-1	0.0728155	-1	0.305403	0	0	5	10
PF3D7_0202600		nucleic acid-binding protein, putative	-1	0.0558291	-1	0.0733611	-1	0.761893	0	0	189	236
PF3D7_0202700	OPP	octaprenyl pyrophosphate synthase	-1	0.015889	-1	0.0609481	-1	0.268862	0	0	21	39
PF3D7_0202800		conserved Plasmodium protein, unknown function	-1	0.0301339	-1	0.0310881	-1	0.972028	0	0	9	11
PF3D7_0202900	DHHC12	palmitoyltransferase DHHC12, putative	-1	0.0425532	-1	0.0754717	-1	0.571074	0	0	30	42
PF3D7_0203000	ROPE	repetitive organellar protein, putative	-1	0.0397576	-1	0.074893	-1	0.532	1	1	199	269
PF3D7_0203100		protein kinase, putative	-1	0.0439643	-1	0.0750612	-1	0.586517	0	0	274	366
PF3D7_0203200		conserved Plasmodium protein, unknown function	-1	0.032967	-1	0.068	-1	0.490169	0	0	42	59
PF3D7_0203300	ERCC1	ERCC1 nucleotide excision repair protein, putative	-1	0.0134831	-1	0.0737101	-1	0.19935	0	0	8	18
PF3D7_0203400		conserved protein, unknown function	-1	0.0137615	-1	0.0172414	-1	0.836547	0	0	3	4
PF3D7_0203600		conserved Plasmodium protein, unknown function	-1	0.0264262	-1	0.0878661	-1	0.305277	0	0	42	70
PF3D7_0203700	MAK16	protein MAK16, putative	-1	0.038914	-1	0.0465116	-1	0.839498	0	0	43	53
PF3D7_0203800		conserved Plasmodium protein, unknown function	-1	0.00833544	-1	0.0549569	-1	0.162015	1	1	11	28
PF3D7_0203900		5'-3' exonuclease, putative	-1	0.0343057	-1	0.0523446	-1	0.659496	0	0	49	65
PF3D7_0204000	CAPH2	condensin-2 complex subunit H2, putative	-1	0.0365915	-1	0.0927318	-1	0.397555	0	0	73	110
PF3D7_0204100		Sel1 repeat-containing protein, putative	-1	0.0291075	-1	0.0852321	-1	0.342734	0	0	166	267
PF3D7_0204200	SEC66	translocation protein SEC66, putative	-1	0.002886	-1	0.0362319	-1	0.111824	0	0	2	7
PF3D7_0204300		conserved Plasmodium protein, unknown function	-1	0.0590909	-1	0.0966767	-1	0.613299	0	0	104	136
PF3D7_0204400		dynein light chain, putative	-1	0.00761421	-1	0.048913	-1	0.210681	0	0	2	5
PF3D7_0204500	AspAT	aspartate transaminase	-1	0.0315575	-1	0.169731	-1	0.190263	0	0	31	71
PF3D7_0204600		5'-3' exonuclease, putative	-1	0.0325431	-1	0.0818647	-1	0.399762	0	0	97	145
PF3D7_0204700	HT1	hexose transporter	-1	0.00502793	-1	0.0777202	-1	0.073496	0	0	6	31
PF3D7_0204800		3'-5' exonuclease, putative	-1	0.0414391	-1	0.0984375	-1	0.426064	0	0	43	64
PF3D7_0204900	COQ5	2-methoxy-6-polyprenyl-1,4-benzoquinol methylase, mitochondrial, putative	-1	0.0115785	-1	0.0645695	-1	0.192291	0	0	10	23
PF3D7_0205000		conserved Plasmodium protein, unknown function	-1	0.0579449	-1	0.0644699	-1	0.89989	0	0	75	90
PF3D7_0205100		conserved Plasmodium protein, unknown function	-1	0.0404419	-1	0.076999	-1	0.528368	0	0	72	98
PF3D7_0205200		MORN repeat protein, putative	-1	0.0243572	-1	0.0610169	-1	0.416827	0	0	12	18
PF3D7_0205300		conserved Plasmodium protein, unknown function	-1	0.0415945	-1	0.0640342	-1	0.652766	1	1	64	84
PF3D7_0205400		PCI domain-containing protein, putative	-1	0.0124334	-1	0.0927419	-1	0.14147	0	0	14	37
PF3D7_0205500		DNA-directed RNA polymerase II 16 kDa subunit, putative	-1	0.00313808	-1	0.0622407	-1	0.0911136	0	0	1	6
PF3D7_0205600		conserved Plasmodium protein, unknown function	-1	0.00890396	-1	0.0863952	-1	0.108987	0	0	14	43
PF3D7_0205700		RNA-binding protein, putative	-1	0.0194553	-1	0.0288462	-1	0.693238	0	0	10	13
PF3D7_0205800	PH1	PH domain-containing protein, putative	-1	0	-1	0.0591133	-1	0.0488803	0	0	0	4
PF3D7_0205900	RPN1	26S proteasome regulatory subunit RPN1, putative	-1	0.0130265	-1	0.0852843	-1	0.156543	0	0	30	81
PF3D7_0206000	RAD2	DNA repair protein RAD2, putative	-1	0.0424741	-1	0.107143	-1	0.397777	0	0	160	244
PF3D7_0206100	SufE	cysteine desulfuration protein SufE	-1	0.0195865	-1	0.101942	-1	0.203601	0	0	12	26
PF3D7_0206200	PAT	pantothenate transporter	-1	0.00891972	-1	0.0538752	-1	0.175618	0	0	12	31
PF3D7_0206300	AROM	pentafunctional AROM polypeptide, putative, pseudogene	-1	-1	-1	-1	-1	-1	0	0	0	0
PF3D7_0206500		conserved Plasmodium protein, unknown function	-1	0.0403413	-1	0.0739535	-1	0.547045	1	1	145	198
PF3D7_0206600		DNA-directed RNA polymerase III subunit RPC10, putative	-1	0.00376412	-1	0.0542169	-1	0.124479	0	0	1	4
PF3D7_0206700	ADSL	adenylosuccinate lyase	-1	0.0182556	-1	0.0752823	-1	0.250256	1	1	21	41
PF3D7_0206800	MSP2	merozoite surface protein 2	-1	0.102148	-1	0.0218978	-1	4.44834	0	0	65	69
PF3D7_0206900	MSP5	merozoite surface protein 5	-1	0.0311526	-1	0.0555556	-1	0.571549	0	0	20	28
PF3D7_0207000	MSP4	merozoite surface protein 4	-1	0.0736473	-1	0.0390456	-1	1.85663	0	0	49	55
PF3D7_0207100		conserved Plasmodium protein, unknown function	-1	0.0283991	-1	0.0550669	-1	0.517544	0	0	124	172
PF3D7_0207200	ISCA1	iron-sulfur assembly protein, putative	-1	0.0151515	-1	0.0574713	-1	0.291679	0	0	6	11
PF3D7_0207300	SERA8	serine repeat antigen 8	-1	0.0335799	-1	0.0376007	-1	0.894577	0	0	56	70
PF3D7_0207400	SERA7	serine repeat antigen 7	-1	0.0322066	-1	0.0680982	-1	0.475939	0	0	74	111
PF3D7_0207500	SERA6	serine repeat antigen 6	-1	0.0326693	-1	0.052901	-1	0.620117	0	0	82	113
PF3D7_0207600	SERA5	serine repeat antigen 5	-1	0.0331492	-1	0.0516648	-1	0.644168	0	0	80	110
PF3D7_0207700	SERA4	serine repeat antigen 4	-1	0.0452391	-1	0.0545775	-1	0.830093	0	0	105	136
PF3D7_0207800	SERA3	serine repeat antigen 3	-1	0.0459499	-1	0.0566394	-1	0.81258	0	0	104	134
PF3D7_0207900	SERA2	serine repeat antigen 2	-1	0.0626179	-1	0.0509745	-1	1.22692	1	1	166	200
PF3D7_0208000	SERA1	serine repeat antigen 1	-1	0.0357143	-1	0.0819672	-1	0.438243	0	0	87	132
PF3D7_0208100		conserved Plasmodium protein, unknown function	-1	0.0272216	-1	0.0713514	-1	0.383276	1	1	121	187
PF3D7_0208200	KRR1	KRR1 small subunit processome component, putative	-1	0.0147982	-1	0.0438413	-1	0.355402	0	0	11	18
PF3D7_0208300		conserved Plasmodium protein, unknown function	-1	0.0431703	-1	0.079929	-1	0.54127	0	0	193	268
PF3D7_0208400		conserved Plasmodium protein, unknown function	-1	0.0349733	-1	0.063786	-1	0.549565	0	1	177	239
PF3D7_0208500	ACP	acyl carrier protein	-1	0.0325123	-1	0.0660793	-1	0.511666	0	0	11	16
PF3D7_0208600	RRF1	ribosome-recycling factor	-1	0.0214229	-1	0.0507042	-1	0.430652	0	0	27	39
PF3D7_0208700		SHS2 domain-containing protein, putative	-1	0.00730816	-1	0.0739726	-1	0.118392	0	0	4	13
PF3D7_0208800		protein P22, putative	-1	0.0344432	-1	0.0471204	-1	0.739539	0	0	20	26
PF3D7_0208900	P230p	6-cysteine protein P230p	-1	0.0348191	-1	0.0617167	-1	0.565209	0	0	213	300
PF3D7_0209000	P230	6-cysteine protein P230	-1	0.0272418	-1	0.0530275	-1	0.514803	0	0	208	302
PF3D7_0209100	PATPL1	patatin-like phospholipase 1	-1	0.0188297	-1	0.0533446	-1	0.359497	0	0	31	52
PF3D7_0209200	MTR3	exosome complex component MTR3, putative	0.00149254	0.0164179	0	0.0379747	2.11791	0.451618	1	1	11	17
PF3D7_0209300	IspF	2C-methyl-D-erythritol 2,4-cyclodiphosphate synthase	-1	0.0138249	-1	0.0484988	-1	0.307011	0	0	8	15
PF3D7_0209400		ARMT1-like domain-containing protein, putative	-1	0.024057	-1	0.0910405	-1	0.270718	0	0	27	48
PF3D7_0209500		conserved Plasmodium protein, unknown function	-1	0.0335731	-1	0.0492424	-1	0.686398	0	0	42	55
PF3D7_0209600		transporter, putative	-1	0.0181116	-1	0.0736292	-1	0.249294	0	0	50	97
PF3D7_0209700		RING zinc finger protein, putative	-1	0.030605	-1	0.0761589	-1	0.406862	0	0	43	66
PF3D7_0209800	UAP56	ATP-dependent RNA helicase UAP56	-1	0.00180832	-1	0.0671642	-1	0.0384691	0	0	2	20
PF3D7_0210000	Sec61-gamma	secretory complex protein 61 gamma subunit	-1	0	-1	0.0596026	-1	0.0706102	0	0	0	3
PF3D7_0210100	RPL37A	60S ribosomal protein L37ae, putative	-1	0.00436681	-1	0.0322581	-1	0.227479	0	0	1	3
PF3D7_0210200		conserved Plasmodium protein, unknown function	-1	0.024201	-1	0.0765824	-1	0.317263	0	0	157	255
PF3D7_0210300		monocarboxylate transporter, putative	-1	0.00641026	-1	0.0673759	-1	0.105904	0	0	7	26
PF3D7_0210400		50S ribosomal protein L33, putative	-1	0.00697674	-1	0.0409091	-1	0.228843	0	0	2	5
PF3D7_0210500		conserved Plasmodium protein, unknown function	-1	0.0286333	-1	0.0596939	-1	0.482005	0	0	97	136
PF3D7_0210600	CERLI1	protein CERLI1	-1	0.0180777	-1	0.0383523	-1	0.48239	0	0	20	29
PF3D7_0210700	SYN17	syntaxin, Qa-SNARE family	-1	0.0167382	-1	0.0772277	-1	0.228345	1	1	13	26
PF3D7_0210800		conserved Plasmodium protein, unknown function	-1	0.0344149	-1	0.0779221	-1	0.447915	0	0	35	53
PF3D7_0210900		conserved Plasmodium protein, unknown function	-1	0.0102389	-1	0.0291829	-1	0.378534	0	0	7	12
PF3D7_0211100		conserved Plasmodium protein, unknown function	-1	0.0321199	-1	0.0460993	-1	0.698873	0	0	90	116
PF3D7_0211200	RAB5a	ras-related protein Rab-5A	-1	0.00174723	-1	0.022113	-1	0.139781	0	0	1	4
PF3D7_0211300		ubiquinol-cytochrome-c reductase complex assembly factor 1, putative	-1	0.0124942	-1	0.0378151	-1	0.351837	0	0	9	15
PF3D7_0211400	KASIII	beta-ketoacyl-ACP synthase III	-1	0.0078125	-1	0.0318182	-1	0.268392	1	1	7	14
PF3D7_0211500		GAF domain-related protein, putative	-1	0.021075	-1	0.0610225	-1	0.348473	1	1	66	103
PF3D7_0211600	ALG14	UDP-N-acetylglucosamine transferase subunit ALG14, putative	-1	0.0117647	-1	0.0583333	-1	0.224989	0	0	6	13
PF3D7_0211700	TKL1	tyrosine kinase-like protein, putative	-1	0.0343895	-1	0.0516407	-1	0.667835	0	0	106	138
PF3D7_0211800	AsnRS	asparagine--tRNA ligase	-1	0.0121239	-1	0.045933	-1	0.273483	1	1	18	34
PF3D7_0211900		pseudouridine synthase, putative	-1	0.025916	-1	0.0470085	-1	0.558896	0	0	29	40
PF3D7_0212000		GDP-fructose:GMP antiporter, putative	-1	0.0199557	-1	0.0433996	-1	0.47417	0	1	15	23
PF3D7_0212100		conserved Plasmodium protein, unknown function	-1	0.0401853	-1	0.0922179	-1	0.43696	0	0	188	267
PF3D7_0212200		ribosomal protein L12, mitochondrial, putative	-1	0.0159744	-1	0.0211268	-1	0.771632	0	0	10	13
PF3D7_0212300	ERF1	eukaryotic peptide chain release factor subunit 1, putative	-1	0.000976562	-1	0.05	-1	0.0362343	0	0	1	14
PF3D7_0212400	NUP390	nucleoporin NUP390, putative	-1	0.0339209	-1	0.0684151	-1	0.496465	0	0	347	487
PF3D7_0212500	NUP434	nucleoporin NUP434, putative	-1	0.0298647	-1	0.0782086	-1	0.382579	0	0	298	454
PF3D7_0212600	SPATR	secreted protein with altered thrombospondin repeat domain	-1	0.00817884	-1	0.0847059	-1	0.111925	0	0	5	17
PF3D7_0212700		SRR1-like protein	-1	0.0399763	-1	0.0641221	-1	0.628137	0	0	45	59
PF3D7_0212800	MATE	multidrug efflux pump, putative	-1	0.0309484	-1	0.0686567	-1	0.453155	0	0	93	139
PF3D7_0212900	ATEL1	arginyl-tRNA--protein transferase	-1	0.00888231	-1	0.0202703	-1	0.464623	0	0	8	12
PF3D7_0213000		conserved protein, unknown function	-1	0.0170316	-1	0.122222	-1	0.15452	0	0	7	18
PF3D7_0213100	SIS1	protein SIS1	-1	0.00254453	-1	0.039801	-1	0.08973	1	1	2	10
PF3D7_0213200		mitochondrial respiratory chain complex II subunit, putative	-1	0.0225564	-1	0.0424528	-1	0.561229	0	0	7	10
PF3D7_0213300		conserved protein, unknown function	-1	0.0207972	-1	0.0223881	-1	0.941181	0	0	4	5
PF3D7_0213400	PK7	protein kinase 7	-1	0.0177305	-1	0.0752688	-1	0.246227	0	0	15	29
PF3D7_0213500		tetratricopeptide repeat protein, putative	-1	0.025254	-1	0.0639205	-1	0.402471	0	0	29	44
PF3D7_0213600		conserved Plasmodium protein, unknown function	-1	0.0266483	-1	0.0551289	-1	0.484787	0	0	161	228
PF3D7_0213700		conserved protein, unknown function	-1	0.00261097	-1	0.0609756	-1	0.0784642	0	0	1	6
PF3D7_0213800		conserved protein, unknown function	-1	0.0203228	-1	0.0801187	-1	0.258683	0	0	34	61
PF3D7_0213900		RTR1 domain-containing protein, putative	-1	0.0362682	-1	0.0743516	-1	0.48993	0	1	106	149
PF3D7_0214000	CCT8	T-complex protein 1 subunit theta	-1	0.0130202	-1	0.0835052	-1	0.162754	0	0	17	44
PF3D7_0214100	SEC31	protein transport protein SEC31	-1	0.0192254	-1	0.0749698	-1	0.258912	1	1	69	131
PF3D7_0214200	mRPL13	ribosomal protein L13, mitochondrial	-1	0.00972763	-1	0.088	-1	0.127735	0	0	5	16
PF3D7_0214300		conserved Plasmodium protein, unknown function	-1	0.0455859	-1	0.0612726	-1	0.744592	0	0	284	362
PF3D7_0214400		protein LTV1, putative	-1	0.0384698	-1	0.0832408	-1	0.465903	0	0	60	85
PF3D7_0214500		conserved Plasmodium protein, unknown function	-1	0.0199291	-1	0.0415842	-1	0.493795	0	0	15	22
PF3D7_0214600	STK2	serine/threonine protein kinase STK2, putative	-1	0.0424078	-1	0.0597656	-1	0.710594	0	1	182	233
PF3D7_0214700		conserved Plasmodium protein, unknown function	-1	0.022829	-1	0.0557851	-1	0.42179	0	0	17	26
PF3D7_0214800		conserved Plasmodium membrane protein, unknown function	-1	0.0304584	-1	0.0626419	-1	0.488409	0	0	103	149
PF3D7_0214900	RON6	rhoptry neck protein 6	-1	0.0316887	-1	0.0439883	-1	0.722789	0	0	76	96
PF3D7_0215000	ACS9	acyl-CoA synthetase	-1	0.0209205	-1	0.0315582	-1	0.667303	0	0	45	61
PF3D7_0215100		RING zinc finger protein, putative	-1	0.00690926	-1	0.0692308	-1	0.115566	0	0	5	17
PF3D7_0215200		conserved Plasmodium protein, unknown function	-1	0.00485699	-1	0.0596591	-1	0.103628	0	0	3	10
PF3D7_0215300	ACS8	acyl-CoA synthetase	-1	0.0261072	-1	0.0440613	-1	0.596328	0	0	56	79
PF3D7_0215400		conserved Plasmodium protein, unknown function	-1	0.0308762	-1	0.0382897	-1	0.808268	1	1	74	94
PF3D7_0215500		conserved Plasmodium protein, unknown function	-1	0.0298169	-1	0.0652174	-1	0.461121	1	1	57	82
PF3D7_0215600	GET2	Golgi to ER traffic protein 2	-1	0.0332031	-1	0.0585106	-1	0.573984	1	1	34	45
PF3D7_0215700	RPB2	DNA-directed RNA polymerase II subunit RPB2, putative	-1	0.00903052	-1	0.0616016	-1	0.150408	0	0	29	79
PF3D7_0215800	ORC5	origin recognition complex subunit 5	-1	0.0181626	-1	0.0823845	-1	0.224302	0	0	40	81
PF3D7_0215900	DHHC11	palmitoyltransferase DHHC11, putative	-1	0.0124805	-1	0.0140845	-1	0.896442	0	0	8	10
PF3D7_0216000		DEAD/DEAH box helicase, putative	-1	0.0196065	-1	0.0532307	-1	0.370483	0	0	98	151
PF3D7_0216100		conserved Plasmodium protein, unknown function	-1	0.024338	-1	0.0694131	-1	0.353489	0	0	72	113
PF3D7_0216200		Alba domain-containing protein, putative	-1	0.0458015	-1	0.0429799	-1	1.0633	0	0	26	31
PF3D7_0216300		conserved Plasmodium protein, unknown function	-1	0.0504618	-1	0.0863911	-1	0.585377	0	0	173	235
PF3D7_0216400	VPS45	vacuolar protein sorting-associated protein 45	-1	0.0140423	-1	0.0720412	-1	0.200541	0	0	25	53
PF3D7_0216500		conserved Plasmodium protein, unknown function	-1	0.0367874	-1	0.056809	-1	0.64893	0	0	151	198
PF3D7_0216600		sugar transporter, putative	-1	0.0411122	-1	0.0731707	-1	0.565046	0	0	69	97
PF3D7_0216700	ATG11	autophagy-related protein 11, putative	-1	0.0293047	-1	0.0780612	-1	0.377502	0	0	102	153
PF3D7_0216800		TMEM121 domain-containing protein, putative	-1	0.0303797	-1	0.057947	-1	0.526929	0	0	84	119
PF3D7_0216900		conserved Plasmodium protein, unknown function	-1	0.0437637	-1	0.0573477	-1	0.765832	0	0	60	76
PF3D7_0217000		conserved Plasmodium membrane protein, unknown function	-1	0.0204422	-1	0.0580524	-1	0.356296	0	0	49	80
PF3D7_0217100		ATP synthase subunit alpha, mitochondrial	-1	0.00911623	-1	0.0794897	-1	0.122116	0	0	12	39
PF3D7_0217200		conserved Plasmodium protein, unknown function	-1	0.0382597	-1	0.0772727	-1	0.496426	0	0	175	243
PF3D7_0217300	AP2S	AP-2 complex subunit sigma, putative	-1	0.00569801	-1	0.0266667	-1	0.282894	0	0	2	4
PF3D7_0217400		conserved protein, unknown function	-1	0.0216802	-1	0.025641	-1	0.859006	0	0	8	10
PF3D7_0217500	CDPK1	calcium-dependent protein kinase 1	-1	0.00232438	-1	0.073857	-1	0.0405379	0	0	3	24
PF3D7_0217600		conserved Plasmodium protein, unknown function	-1	0.0273258	-1	0.0892717	-1	0.307744	0	0	117	193
PF3D7_0217700		E2F-associated phosphoprotein, putative	-1	0.0411194	-1	0.0906593	-1	0.462756	0	0	24	35
PF3D7_0217800	RPS26	40S ribosomal protein S26	-1	0.00392157	-1	0.0289855	-1	0.227369	1	1	1	3
PF3D7_0217900		thioesterase/thiol ester dehydrase-isomerase, putative	-1	0.0482468	-1	0.0676437	-1	0.716219	0	0	61	81
PF3D7_0218000	RFC2	replication factor C subunit 2, putative	-1	0.00755668	-1	0.0753769	-1	0.113416	0	0	6	21
PF3D7_0218100		conserved protein, unknown function	-1	0.026087	-1	0.0322004	-1	0.816006	0	0	23	29
PF3D7_0218200		SUZ domain-containing protein, putative	-1	0.0466067	-1	0.0648228	-1	0.720916	0	0	95	120
PF3D7_0218300		rRNA methyltransferase, putative	-1	0.0330422	-1	0.1121	-1	0.301175	0	0	29	50
PF3D7_0218400	DDX47	ATP-dependent RNA helicase DDX47, putative	-1	0.0167598	-1	0.0978947	-1	0.176696	0	0	23	54
PF3D7_0218500	SNRPD2	small nuclear ribonucleoprotein Sm D2, putative	-1	0.00816327	-1	0.0819672	-1	0.137774	0	0	2	7
PF3D7_0218600		patatin-like phospholipase, putative	-1	0.0483871	-1	0.0856423	-1	0.565765	0	0	288	390
PF3D7_0218700	PRP45	pre-mRNA-processing protein 45, putative	-1	0.0242272	-1	0.0753968	-1	0.328066	0	0	29	48
PF3D7_0219100		saccharopine dehydrogenase, putative	-1	0.0392846	-1	0.0926966	-1	0.429096	0	0	41	63
PF3D7_0219200	RPS30	40S ribosomal protein S30	-1	0	-1	0.0517241	-1	0.109228	0	0	0	2
PF3D7_0219300		conserved Plasmodium protein, unknown function	-1	0.0402685	-1	0.138249	-1	0.304384	0	0	14	24
PF3D7_0219400		ribosome associated membrane protein RAMP4, putative	-1	0.00628931	-1	0.0666667	-1	0.163474	0	0	1	4
PF3D7_0219500		pseudouridine synthase, putative	-1	0.0243112	-1	0.0617496	-1	0.404196	0	0	20	32
PF3D7_0219600	RFC1	replication factor C subunit 1	-1	0.0258152	-1	0.0591716	-1	0.440121	0	0	57	87
PF3D7_0219700	GEXP20	Plasmodium exported protein (PHISTc), unknown function	-1	0.0325203	-1	0.0666667	-1	0.497084	0	0	24	34
PF3D7_0219800		Plasmodium exported protein (PHISTc), unknown function	-1	0.0378947	-1	0.0475248	-1	0.802122	0	0	30	38
PF3D7_0219900		Plasmodium exported protein, unknown function	-1	0.0299824	-1	0.0634921	-1	0.485095	0	0	17	25
PF3D7_0220000	LSA3	liver stage antigen 3	-1	0.0462311	-1	0.0538318	-1	0.859423	0	0	175	223
PF3D7_0220100		DnaJ protein, putative	-1	0.0349973	-1	0.0503106	-1	0.697829	0	0	86	113
PF3D7_0220200		Plasmodium exported protein, unknown function	-1	0.0181956	-1	0.0387097	-1	0.496525	0	0	8	12
PF3D7_0220300		Plasmodium exported protein, unknown function	-1	0.0310278	-1	0.0324324	-1	0.958886	0	0	16	20
PF3D7_0220500		Plasmodium exported protein (hyp2), unknown function	-1	0.0189689	-1	0.0612245	-1	0.324522	0	0	13	21
PF3D7_0220600		Plasmodium exported protein (hyp9), unknown function	-1	0.0183038	-1	0.0531646	-1	0.363834	0	0	10	17
PF3D7_0220700		Plasmodium exported protein (hyp9), unknown function	-1	0.0501078	-1	0.0570071	-1	0.881979	0	0	31	39
PF3D7_0220800	CLAG2	cytoadherence linked asexual protein 2	-1	0.028117	-1	0.0822943	-1	0.343698	0	0	99	165
PF3D7_0221000		Plasmodium exported protein, unknown function	-1	0.0799819	-1	0.0642023	-1	1.24122	0	0	59	70
PF3D7_0221200		Plasmodium exported protein (hyp15), unknown function	-1	0.0845902	-1	0.035503	-1	2.31693	0	0	43	47
PF3D7_0301000	ACS2	acyl-CoA synthetase	-1	0.0315789	-1	0.0430108	-1	0.736956	0	0	63	83
PF3D7_0301100		Plasmodium exported protein (hyp13), unknown function	-1	0.0683263	-1	0.0776471	-1	0.882128	0	0	43	54
PF3D7_0301200	FIKK3	serine/threonine protein kinase, FIKK family	-1	0.0204441	-1	0.0442105	-1	0.469589	0	0	31	45
PF3D7_0301300	EH1	epoxide hydrolase 1	-1	0.0243522	-1	0.0608931	-1	0.40808	0	0	26	41
PF3D7_0301400		Plasmodium exported protein, unknown function	-1	0.0472569	-1	0.0169014	-1	2.65086	0	0	29	31
PF3D7_0301500		Plasmodium exported protein, unknown function	-1	0.0436415	-1	0.062212	-1	0.707504	0	0	31	40
PF3D7_0301600	GEXP21	Plasmodium exported protein (hyp1), unknown function	-1	0.0492529	-1	0.0688776	-1	0.71713	0	0	89	116
PF3D7_0301700	PTP7	Plasmodium exported protein, unknown function	-1	0.0177515	-1	0.0544355	-1	0.340016	1	1	14	23
PF3D7_0301800		Plasmodium exported protein, unknown function	-1	0.0283613	-1	0.0645933	-1	0.45114	0	0	18	27
PF3D7_0301900		conserved protein, unknown function	-1	0.039039	-1	0.0757576	-1	0.521073	0	0	39	54
PF3D7_0302000	PRP46	pre-mRNA-splicing factor PRP46, putative	-1	0.0258152	-1	0.0845921	-1	0.310153	0	0	38	66
PF3D7_0302100	SRPK1	serine/threonine protein kinase	-1	0.0333033	-1	0.0804094	-1	0.416148	1	1	111	166
PF3D7_0302200	CLAG3.2	cytoadherence linked asexual protein 3.2	-1	0.0242541	-1	0.140923	-1	0.17363	0	0	84	195
PF3D7_0302300		erythrocyte membrane protein 1 (PfEMP1), pseudogene	-1	-1	-1	-1	-1	-1	0	0	0	0
PF3D7_0302500	CLAG3.1	cytoadherence linked asexual protein 3.1	-1	0.0262702	-1	0.107595	-1	0.245974	0	0	91	176
PF3D7_0302600	ABCB4	ABC transporter B family member 4, putative	-1	0.0349802	-1	0.0896964	-1	0.3918	0	0	118	183
PF3D7_0302700		CDGSH iron-sulfur domain-containing protein, putative	-1	0.0292035	-1	0.048583	-1	0.619834	0	0	11	15
PF3D7_0302800		RNA-binding protein, putative	-1	0.0373683	-1	0.0739599	-1	0.51099	0	0	39	55
PF3D7_0302900		exportin-1, putative	-1	0.00714595	-1	0.0699369	-1	0.105913	1	1	22	70
PF3D7_0303000	NSF	N-ethylmaleimide-sensitive fusion protein	-1	0.0273732	-1	0.0950626	-1	0.291455	0	0	52	95
PF3D7_0303100		CLP1 P-loop domain-containing protein, putative	-1	0.0534224	-1	0.0846995	-1	0.631826	0	0	192	254
PF3D7_0303200		lipin, putative	-1	0.0351041	-1	0.0999479	-1	0.353266	0	0	100	164
PF3D7_0303300	RPB6	DNA-directed RNA polymerases I, II, and III subunit RPABC2, putative	-1	0.0183727	-1	0.0740741	-1	0.271368	0	0	7	13
PF3D7_0303400	DHHC1	palmitoyltransferase DHHC1	-1	0.0138767	-1	0.094768	-1	0.151749	0	0	21	53
PF3D7_0303500		spindle pole body protein, putative	-1	0.0280758	-1	0.0780533	-1	0.361035	0	1	157	242
PF3D7_0303600	Plrx	plasmoredoxin	-1	0.0202855	-1	0.114187	-1	0.192038	0	0	9	20
PF3D7_0303700	BCKDH-E2	lipoamide acyltransferase component of branched-chain alpha-keto acid dehydrogenase complex	-1	0.0493151	-1	0.0992063	-1	0.501214	0	0	54	79
PF3D7_0303800		IBR domain protein, putative	-1	0.0267201	-1	0.0701754	-1	0.386097	0	0	40	60
PF3D7_0303900		phosphatidylethanolamine-binding protein, putative	-1	0.018711	-1	0.079646	-1	0.252391	0	0	9	18
PF3D7_0304000	IMC1a	inner membrane complex protein 1a, putative	-1	0.0363894	-1	0.0829787	-1	0.441402	0	0	77	116
PF3D7_0304100	IMC1e	inner membrane complex protein 1e, putative	-1	0.0327188	-1	0.0611552	-1	0.540266	0	0	42	60
PF3D7_0304200	EHD	EH domain-containing protein	-1	0.00395361	-1	0.0510638	-1	0.0899635	1	1	5	21
PF3D7_0304300		conserved Plasmodium protein, unknown function	-1	0.0457095	-1	0.0483425	-1	0.945819	0	0	163	198
PF3D7_0304400	RPL44	60S ribosomal protein L44	-1	0.00388601	-1	0.0520231	-1	0.132939	0	0	1	4
PF3D7_0304500	GLP1	1-cys-glutaredoxin-like protein-1	-1	0.00712589	-1	0.0210526	-1	0.399376	0	0	3	5
PF3D7_0304600	CSP	circumsporozoite (CS) protein	-1	0.0545073	-1	0.120833	-1	0.455293	0	0	52	81
PF3D7_0304700		conserved Plasmodium protein, unknown function	-1	0.0458274	-1	0.0290859	-1	1.56075	0	0	54	61
PF3D7_0304800		conserved Plasmodium membrane protein, unknown function	-1	0.028221	-1	0.0701835	-1	0.404237	0	0	102	153
PF3D7_0304900		conserved protein, unknown function	-1	0.00933126	-1	0.0948617	-1	0.118112	0	0	4	12
PF3D7_0305000	EF-Ts	elongation factor Ts	-1	0.0230689	-1	0.0683891	-1	0.346307	0	0	22	37
PF3D7_0305100		conserved Plasmodium protein, unknown function	-1	0.0459916	-1	0.0828841	-1	0.555381	0	0	458	622
PF3D7_0305200		GRIP domain-containing protein, putative	-1	0.038934	-1	0.115951	-1	0.337594	0	0	112	175
PF3D7_0305300		transporter, putative	-1	0.0343336	-1	0.0662983	-1	0.520614	1	1	82	114
PF3D7_0305400		conserved protein, unknown function	-1	0.00275735	-1	0.0663717	-1	0.0763076	0	0	1	6
PF3D7_0305500		protein dopey homolog, putative	0.00020234	0.0286312	0	0.0907353	3.19401	0.316241	2	2	283	457
PF3D7_0305600	APE1	DNA-(apurinic or apyrimidinic site) endonuclease	-1	0.0328156	-1	0.0605449	-1	0.54644	0	0	50	70
PF3D7_0305700		ubiquitin-conjugating enzyme MMS2, putative	-1	0.0116959	-1	0.114943	-1	0.121579	0	0	4	14
PF3D7_0305800		P-loop containing nucleoside triphosphate hydrolase, putative	-1	0.0459402	-1	0.104283	-1	0.442272	0	0	129	185
PF3D7_0305900		conserved Plasmodium protein, unknown function	-1	0.0314607	-1	0.101124	-1	0.324752	0	0	14	23
PF3D7_0306000	QCR8	cytochrome b-c1 complex subunit 8, putative	-1	0.0116505	-1	0.0424528	-1	0.316925	0	0	4	7
PF3D7_0306100		conserved Plasmodium protein, unknown function	-1	0.0471303	-1	0.0642616	-1	0.735778	0	0	75	94
PF3D7_0306200	AHA1	activator of Hsp90 ATPase	-1	0.0205479	-1	0.0287356	-1	0.725006	0	0	18	23
PF3D7_0306300	GRX1	glutaredoxin 1	-1	0.0110701	-1	0.0153846	-1	0.769025	0	0	3	4
PF3D7_0306400		FAD-dependent glycerol-3-phosphate dehydrogenase, putative	-1	0.0139446	-1	0.106678	-1	0.135297	0	0	22	63
PF3D7_0306500	COX6C	cytochrome c oxidase subunit 6c, putative	-1	0.0312642	-1	0.0851927	-1	0.375939	0	0	23	37
PF3D7_0306600	ATPTG17	ATP synthase-associated protein, putative	-1	0.00956938	-1	0.183673	-1	0.0736982	0	0	2	11
PF3D7_0306700	EMC5	ER membrane protein complex subunit 5, putative	-1	0.0140845	-1	0.0149254	-1	0.953479	0	0	4	5
PF3D7_0306800	CCT2	T-complex protein 1 subunit beta	-1	0.00549163	-1	0.0672098	-1	0.0911108	0	0	7	29
PF3D7_0306900		40S ribosomal protein S23, putative	-1	0	-1	0.083045	-1	0.0299637	0	0	0	8
PF3D7_0307100	RPS12	40S ribosomal protein S12, putative	-1	0.00887574	-1	0.0568182	-1	0.193377	0	0	3	8
PF3D7_0307200		60S ribosomal protein L7, putative	-1	0.00321027	-1	0.0794702	-1	0.0573771	0	0	2	14
PF3D7_0307300	EB1	end-binding protein 1	-1	0.0293418	-1	0.0808824	-1	0.368361	0	0	37	59
PF3D7_0307400	ClpP	ATP-dependent Clp protease proteolytic subunit	-1	0.0242469	-1	0.0680713	-1	0.365427	0	0	22	36
PF3D7_0307500	SKA2	spindle and kinetochore-associated protein 2, putative	-1	0.021487	-1	0.0622837	-1	0.354637	0	0	21	33
PF3D7_0307600		conserved Plasmodium protein, unknown function	-1	0.052546	-1	0.0860759	-1	0.612663	0	0	97	131
PF3D7_0307700	AKIT10	apicomplexan kinetochore protein 10, putative	-1	0.0314171	-1	0.0602582	-1	0.522952	1	1	143	199
PF3D7_0307800		PDZ domain-containing protein, putative	-1	0.017452	-1	0.0734908	-1	0.242867	0	0	30	58
PF3D7_0307900		conserved Plasmodium protein, unknown function	-1	0.0450133	-1	0.0761111	-1	0.591938	0	0	422	559
PF3D7_0308000		DNA polymerase delta small subunit, putative	-1	0.0163666	-1	0.0581818	-1	0.290274	0	0	20	36
PF3D7_0308100		zinc finger protein, putative	-1	0.0450268	-1	0.0717929	-1	0.628276	0	0	193	254
PF3D7_0308200	CCT7	T-complex protein 1 subunit eta	-1	0.00623377	-1	0.0950495	-1	0.0723078	0	0	8	40
PF3D7_0308300	PIC4	PhIL1-interacting candidate PIC4	-1	0.0416667	-1	0.109195	-1	0.387629	0	0	35	54
PF3D7_0308500		activator of Hsp90 ATPase, putative	-1	0.0117994	-1	0.047619	-1	0.287082	0	0	4	8
PF3D7_0308600	PRPF19	pre-mRNA-processing factor 19, putative	-1	0.0193598	-1	0.0812568	-1	0.244687	0	1	25	50
PF3D7_0308700		conserved protein, unknown function	-1	0.0550082	-1	0.0613027	-1	0.898549	0	0	67	83
PF3D7_0308800		conserved protein, unknown function	-1	0.0265487	-1	0.0789474	-1	0.363579	0	0	7	12
PF3D7_0308900	SF3B1	splicing factor 3B subunit 1, putative	-1	0.0274136	-1	0.0708075	-1	0.389451	1	1	92	149
PF3D7_0309000	YVH1	dual specificity protein phosphatase	-1	0.0195713	-1	0.0639013	-1	0.31308	0	0	28	47
PF3D7_0309100	OMD	OMD protein, putative	-1	0.0113809	-1	0.0511945	-1	0.252228	0	0	5	10
PF3D7_0309200	ARK2	serine/threonine protein kinase ARK2, putative	-1	0.0513856	-1	0.0870266	-1	0.591493	0	0	212	284
PF3D7_0309300		N2227-like protein, putative	-1	0.0231948	-1	0.0639236	-1	0.366604	1	1	56	85
PF3D7_0309500	AS	asparagine synthetase [glutamine-hydrolyzing], putative	-1	0.0122477	-1	0.0908257	-1	0.140578	0	0	18	51
PF3D7_0309600	PfP2	60S acidic ribosomal protein P2	-1	0.0222222	-1	0.0724638	-1	0.336726	0	0	6	11
PF3D7_0309700	SBP2	SECIS-binding protein 2, putative	-1	0.0422628	-1	0.0479744	-1	0.882412	0	0	64	79
PF3D7_0309800	YTH2	YTH domain-containing protein 2	-1	0.0101107	-1	0.0464602	-1	0.23896	0	0	7	14
PF3D7_0309900		conserved Plasmodium protein, unknown function	-1	0.0287002	-1	0.0632754	-1	0.455439	0	0	121	172
PF3D7_0310000		50S ribosomal protein L9, apicoplast, putative	-1	0.024948	-1	0.0265487	-1	0.943657	0	0	12	15
PF3D7_0310100	CDPK3	calcium-dependent protein kinase 3	-1	0.00797101	-1	0.126214	-1	0.0679673	0	0	11	50
PF3D7_0310200		phd finger protein, putative	-1	0.0282104	-1	0.0521936	-1	0.541196	0	0	323	438
PF3D7_0310300		phosphoglycerate mutase, putative	-1	0.0195989	-1	0.040701	-1	0.48548	0	0	57	81
PF3D7_0310400	PIESP1	parasite-infected erythrocyte surface protein	-1	0.0207795	-1	0.0438951	-1	0.476744	0	0	67	96
PF3D7_0310500	DHX57	ATP-dependent RNA helicase DHX57, putative	-1	0.0258346	-1	0.0586881	-1	0.441728	0	0	146	214
PF3D7_0310600	EIF3K	eukaryotic translation initiation factor 3 subunit K, putative	-1	0.0253664	-1	0.0685714	-1	0.38376	0	0	15	23
PF3D7_0310700	TRAPPC4	trafficking protein particle complex subunit 4, putative	-1	0.00280899	-1	0.0121951	-1	0.362096	0	0	1	2
PF3D7_0310800		conserved Plasmodium protein, unknown function	-1	0.00749064	-1	0.015873	-1	0.563942	0	0	2	3
PF3D7_0310900		conserved Plasmodium protein, unknown function	-1	0.0283544	-1	0.0518135	-1	0.551236	0	0	56	76
PF3D7_0311000		conserved Plasmodium protein, unknown function	-1	0.0198282	-1	0.0439883	-1	0.472144	0	0	10	15
PF3D7_0311100		pre-mRNA splicing factor, putative	-1	0.0451685	-1	0.0563087	-1	0.804275	0	0	67	85
PF3D7_0311200		valine--tRNA ligase, putative	-1	0.0354354	-1	0.0623791	-1	0.569899	1	1	121	164
PF3D7_0311300		phosphatidylinositol 3- and 4-kinase, putative	-1	0.0187767	-1	0.0520566	-1	0.365382	0	0	44	71
PF3D7_0311400	PKRP	kinase-related protein PKRP, putative	-1	0.0352397	-1	0.0798956	-1	0.442083	0	0	221	323
PF3D7_0311500		conserved protein, unknown function	-1	0.0154374	-1	0.0774194	-1	0.243766	0	0	3	7
PF3D7_0311600	OST1	dolichyl-diphosphooligosaccharide--protein glycosyltransferase subunit OST1, putative	-1	0.0318533	-1	0.0732345	-1	0.438944	0	0	55	83
PF3D7_0311700	PM6	plasmepsin VI	-1	0.0144555	-1	0.0535714	-1	0.281319	0	0	15	29
PF3D7_0311800		ATP synthase F0 subunit d-like protein, putative	-1	0.0152352	-1	0.0655567	-1	0.239345	0	0	23	44
PF3D7_0311900		heptatricopeptide repeat-containing protein, putative	-1	0.0204438	-1	0.0651085	-1	0.31896	0	0	39	65
PF3D7_0312000		conserved protein, unknown function	-1	0.0061287	-1	0.0472441	-1	0.176977	0	0	2	6
PF3D7_0312100		E3 ubiquitin-protein ligase	-1	0.0236753	-1	0.0770393	-1	0.311218	0	0	49	83
PF3D7_0312200		tetratricopeptide repeat protein, putative	-1	0.0331528	-1	0.0630583	-1	0.527953	0	0	102	142
PF3D7_0312300	RPN12	26S proteasome regulatory subunit RPN12, putative	-1	0.013459	-1	0.0755814	-1	0.190984	1	1	10	23
PF3D7_0312400	GSK3beta	glycogen synthase kinase-3 beta	-1	0.00373018	-1	0.0678191	-1	0.0664948	0	0	4	21
PF3D7_0312500	MFR3	multidrug-resistant modulator MFR3	0.0042796	0.0242511	0	0.0532544	7.72325	0.461814	6	6	34	52
PF3D7_0312800		60S ribosomal protein L26, putative	-1	0.00331858	-1	0.0251046	-1	0.222919	0	0	1	3
PF3D7_0312900		hypothetical protein	-1	0.0268256	-1	0.0728477	-1	0.37965	0	0	18	29
PF3D7_0313000		conserved Plasmodium protein, unknown function	-1	0.029703	-1	0.0422535	-1	0.71013	0	0	26	33
PF3D7_0313100	HRD3	ubiquitin-protein ligase, putative	-1	0.0158914	-1	0.0463038	-1	0.34953	0	0	32	51
PF3D7_0313200		conserved protein, unknown function	-1	0.0204662	-1	0.0345821	-1	0.60935	0	0	12	16
PF3D7_0313300		YGGT family protein, putative	-1	0.0175824	-1	0.0733945	-1	0.259366	0	0	8	16
PF3D7_0313400		conserved Plasmodium protein, unknown function	-1	0.0341372	-1	0.0280374	-1	1.21403	0	0	67	78
PF3D7_0313500	PfG	Ras-like G protein	-1	0.0328419	-1	0.0530582	-1	0.621819	0	0	75	99
PF3D7_0313600		conserved Plasmodium protein, unknown function	-1	0.0286476	-1	0.0457746	-1	0.630749	0	0	43	56
PF3D7_0313700		conserved Plasmodium protein, unknown function	-1	0.011652	-1	0.0403423	-1	0.300999	0	0	15	26
PF3D7_0313800		conserved Plasmodium protein, unknown function	-1	0.019804	-1	0.0406674	-1	0.493791	0	0	33	46
PF3D7_0313900		conserved Plasmodium protein, unknown function	-1	0.0337813	-1	0.0576208	-1	0.588632	1	1	93	124
PF3D7_0314000		HSP20-like chaperone, putative	-1	0.00737101	-1	0.0400891	-1	0.210029	0	0	5	11
PF3D7_0314100		vesicle transport v-SNARE protein, putative	-1	0.0228137	-1	0.0530973	-1	0.480087	0	0	4	6
PF3D7_0314200		conserved Plasmodium protein, unknown function	-1	0.0257225	-1	0.0487106	-1	0.530599	1	1	89	123
PF3D7_0314300	DER1-2	DER1-like protein	-1	0.0124334	-1	0.0643777	-1	0.203095	0	0	14	29
PF3D7_0314400	PPP6	serine/threonine protein phosphatase 6, putative	-1	0	-1	0.0388889	-1	0.0298063	0	0	0	7
PF3D7_0314500		conserved Plasmodium protein, unknown function	-1	0	-1	0.00810811	-1	0.151951	0	0	0	1
PF3D7_0314600		conserved protein, unknown function	-1	0.0197169	-1	0.0679887	-1	0.304252	0	0	13	21
PF3D7_0314700	RNF1	RING finger protein RNF1	-1	0.0288792	-1	0.0596234	-1	0.487026	0	0	84	122
PF3D7_0314800		conserved Plasmodium protein, unknown function	-1	0.0294005	-1	0.0396825	-1	0.743148	0	0	77	97
PF3D7_0314900		conserved Plasmodium membrane protein, unknown function	-1	0.0215827	-1	0.0390879	-1	0.558866	0	0	33	45
PF3D7_0315000		zinc finger protein, putative	-1	0.0192308	-1	0.0490196	-1	0.41529	0	0	9	14
PF3D7_0315100	eIF4E	eukaryotic translation initiation factor 4E	-1	0.00180072	-1	0.0233161	-1	0.136964	0	0	1	4
PF3D7_0315200	CTRP	circumsporozoite- and TRAP-related protein	-1	0.0155369	-1	0.034118	-1	0.458167	0	0	79	122
PF3D7_0315300		conserved Plasmodium protein, unknown function	-1	0.0250019	-1	0.0428076	-1	0.586038	0	0	111	148
PF3D7_0315400		conserved Plasmodium protein, unknown function	-1	0.0262751	-1	0.0806452	-1	0.3374	0	0	17	27
PF3D7_0315500		ribosomal protein L47, mitochondrial, putative	-1	0.00867052	-1	0.0245232	-1	0.392409	0	0	5	8
PF3D7_0315600		zinc finger protein, putative	-1	0.0291424	-1	0.0544747	-1	0.541304	0	0	35	49
PF3D7_0315700		conserved Plasmodium membrane protein, unknown function	-1	0.0133929	-1	0.0302216	-1	0.450253	0	0	31	46
PF3D7_0315800		zinc finger protein, putative	-1	0.0230263	-1	0.0430108	-1	0.545868	1	1	21	29
PF3D7_0315900		conserved Plasmodium protein, unknown function	-1	0.00734214	-1	0.0392157	-1	0.213694	0	0	5	11
PF3D7_0316000	MA	microneme associated antigen	-1	0.0336497	-1	0.0330396	-1	1.01783	0	0	26	31
PF3D7_0316100		ribosomal protein L27, mitochondrial, putative	-1	0.0191257	-1	0.0484848	-1	0.409422	0	0	14	22
PF3D7_0316200		conserved Plasmodium protein, unknown function	-1	0.0291822	-1	0.0563536	-1	0.519121	0	0	177	245
PF3D7_0316300	PPase	inorganic pyrophosphatase, putative	-1	0.0148148	-1	0.0757576	-1	0.2056	0	0	14	29
PF3D7_0316400		CS domain-containing protein, putative	-1	0.0292876	-1	0.065956	-1	0.447066	0	0	74	107
PF3D7_0316500	NUF2	kinetochore protein NUF2, putative	-1	0.0113504	-1	0.0498615	-1	0.239687	0	0	13	25
PF3D7_0316600	FNT	formate-nitrite transporter	-1	0.0150342	-1	0.0504202	-1	0.314541	1	1	11	21
PF3D7_0316700	YOP1	protein YOP1, putative	-1	0.0131579	-1	0.0820896	-1	0.177024	0	0	7	18
PF3D7_0316800		40S ribosomal protein S15A, putative	-1	0	-1	0.0731707	-1	0.0373747	0	0	0	6
PF3D7_0316900		E3 ubiquitin-protein ligase, putative	-1	0.0161146	-1	0.063762	-1	0.259783	0	0	24	44
PF3D7_0317000		proteasome subunit alpha type-3, putative	-1	0.00484914	-1	0.0356295	-1	0.169921	0	0	3	8
PF3D7_0317100	B9	6-cysteine protein	-1	0.0217028	-1	0.0603113	-1	0.363823	0	0	52	83
PF3D7_0317200	CRK4	cdc2-related protein kinase 4	-1	0.0225915	-1	0.0665845	-1	0.341614	0	0	87	141
PF3D7_0317300	NUP335	nucleoporin NUP335, putative	-1	0.0319596	-1	0.0750776	-1	0.426502	0	0	274	395
PF3D7_0317400		DNA replication complex GINS protein, putative	-1	0.00467047	-1	0.117503	-1	0.0454651	0	0	6	38
PF3D7_0317500	EG5	kinesin-5	-1	0.0338941	-1	0.0843521	-1	0.403406	0	0	137	206
PF3D7_0317600	RPS11	40S ribosomal protein S11, putative	-1	0.00768574	-1	0.0209059	-1	0.429873	0	0	3	5
PF3D7_0317700		CPSF (cleavage and polyadenylation specific factor), subunit A, putative	-1	0.0257535	-1	0.0721907	-1	0.357871	1	1	184	290
PF3D7_0317800		26S proteasome non-ATPase regulatory subunit 9, putative	-1	0.036036	-1	0.0813008	-1	0.454134	0	0	20	30
PF3D7_0317900		conserved protein, unknown function	-1	0.0135507	-1	0.0456172	-1	0.305138	0	0	23	40
PF3D7_0318000		conserved Plasmodium protein, unknown function	-1	0.0391645	-1	0.0508475	-1	0.778033	0	0	20	25
PF3D7_0318100	STOML	stomatin-like protein, putative	-1	0.0121547	-1	0.0772727	-1	0.167905	0	0	11	28
PF3D7_0318200	RPB1	DNA-directed RNA polymerase II subunit RPB1	-1	0.0193538	-1	0.0691341	-1	0.281506	0	0	115	214
PF3D7_0318300		conserved Plasmodium protein, unknown function	-1	0.0293731	-1	0.0527859	-1	0.559173	0	0	82	112
PF3D7_0318400		coiled-coil domain-containing protein CCDC148/CCDC112, putative	-1	0.0363229	-1	0.0449309	-1	0.810995	0	0	54	67
PF3D7_0318500		conserved Plasmodium protein, unknown function	-1	0.0343133	-1	0.0691426	-1	0.496801	1	1	426	601
PF3D7_0318600		cleavage and polyadenylation specificity factor, putative	-1	0.0216115	-1	0.0594238	-1	0.367519	0	0	54	87
PF3D7_0318700		conserved Plasmodium protein, unknown function	-1	0.0616438	-1	0.0441176	-1	1.37143	0	0	18	21
PF3D7_0318800		triosephosphate isomerase, putative	-1	0.0127119	-1	0.043131	-1	0.311197	0	0	11	20
PF3D7_0318900		conserved protein, unknown function	-1	0.0245232	-1	0.0630631	-1	0.39676	0	0	27	41
PF3D7_0319000	ATPase7	P4-type ATPase ATP7, putative	-1	0.0140156	-1	0.0602722	-1	0.235037	0	0	64	126
PF3D7_0319100	RBX1	E3 ubiquitin-protein ligase RBX1, putative	-1	0	-1	0	-1	1	0	0	0	0
PF3D7_0319200	CCR4-4	CCR4 domain-containing protein 4, putative	-1	0.0334523	-1	0.045929	-1	0.73071	0	0	75	97
PF3D7_0319300		ubiquitin-conjugating enzyme E2, putative	-1	0.00257069	-1	0.0638298	-1	0.0735636	0	0	1	7
PF3D7_0319400		kinesin-8X	-1	0.0272862	-1	0.0583063	-1	0.470414	0	0	92	134
PF3D7_0319500		RNA-binding protein, putative	-1	0.0313589	-1	0.0668016	-1	0.47864	0	0	24	35
PF3D7_0319600	EF-1delta	elongation factor 1-delta, putative	-1	0.0184534	-1	0.0654545	-1	0.306835	0	0	7	13
PF3D7_0319700	ABCI3	ABC transporter I family member 1, putative	0.000639986	0.0273914	0	0.0673238	6.50858	0.407882	5	5	214	321
PF3D7_0319800		conserved Plasmodium protein, unknown function	-1	0.0311011	-1	0.0572988	-1	0.548792	0	0	37	51
PF3D7_0319900		conserved protein, unknown function	-1	0.0180801	-1	0.0351562	-1	0.529834	0	0	14	20
PF3D7_0320000	I2	protein phosphatase inhibitor 2	-1	0.0166667	-1	0.0266667	-1	0.657328	1	1	6	8
PF3D7_0320100	SEC22	protein transport protein SEC22	-1	0.00370828	-1	0.0315789	-1	0.161488	0	0	2	6
PF3D7_0320200		CPW-WPC family protein	-1	0.0197727	-1	0.0420561	-1	0.477866	0	0	29	41
PF3D7_0320300	CCT5	T-complex protein 1 subunit epsilon	-1	0.00549163	-1	0.024	-1	0.250485	0	0	7	15
PF3D7_0320400	Cap380	oocyst capsule protein Cap380	-1	0.0255263	-1	0.0431945	-1	0.592087	1	1	192	267
PF3D7_0320500	Nico	nicotinamidase, putative	-1	0.0205033	-1	0.0506912	-1	0.414254	0	0	22	33
PF3D7_0320600		conserved protein, unknown function	-1	0.00607903	-1	0.0285714	-1	0.281822	0	0	2	4
PF3D7_0320700	SPC25	signal peptidase complex subunit 2	-1	0.0161663	-1	0.0654206	-1	0.270048	0	0	7	14
PF3D7_0320800	DOZI	ATP-dependent RNA helicase DDX6	-1	0	-1	0.0695971	-1	0.012178	0	0	0	19
PF3D7_0320900	H2A.Z	histone H2A.Z	-1	0	-1	0.0172414	-1	0.121593	0	0	0	2
PF3D7_0321000		conserved protein, unknown function	-1	0.0316901	-1	0.052349	-1	0.61085	0	0	39	52
PF3D7_0321100		conserved Plasmodium protein, unknown function	-1	0.0377779	-1	0.0576071	-1	0.656958	0	0	175	227
PF3D7_0321200	ALG7	UDP-N-acetylglucosamine--dolichyl-phosphate N-acetylglucosaminephosphotransferase, putative	-1	0.0169252	-1	0.0643432	-1	0.273601	0	0	16	32
PF3D7_0321300		conserved Plasmodium protein, unknown function	-1	0.0525402	-1	0.0870536	-1	0.605332	0	0	121	160
PF3D7_0321400	pPK1	pseudo protein kinase 1, putative	-1	0.00896287	-1	0.106145	-1	0.0942423	0	0	7	26
PF3D7_0321500		peptidase, putative	0.000755192	0.0302077	0	0.0988439	3.21775	0.307994	2	2	80	137
PF3D7_0321600	DDX42	ATP-dependent RNA helicase DDX42, putative	-1	0.0268053	-1	0.0815789	-1	0.332634	0	0	49	80
PF3D7_0321700		conserved Plasmodium protein, unknown function	-1	0.0336919	-1	0.0601751	-1	0.561252	0	1	166	221
PF3D7_0321800		WD repeat-containing protein, putative	-1	0.0330156	-1	0.0883013	-1	0.374847	1	1	224	342
PF3D7_0321900	CARL	cyclic amine resistance locus protein	0.00438368	0.0281808	0	0.0835443	16.443	0.339559	14	14	90	145
PF3D7_0322000	CYP19A	peptidyl-prolyl cis-trans isomerase	-1	0.00728745	-1	0.0670927	-1	0.136369	0	0	3	10
PF3D7_0322100	Prt1	mRNA-capping enzyme subunit beta	-1	0.0320527	-1	0.080732	-1	0.401599	0	0	47	72
PF3D7_0322200		conserved protein, unknown function	-1	0.0328564	-1	0.0506667	-1	0.651794	0	0	62	81
PF3D7_0322300	DGAT	diacylglycerol O-acyltransferase	-1	0.0173913	-1	0.0568182	-1	0.312858	0	0	28	48
PF3D7_0322400		regulator of initiation factor 2 (eIF2)	-1	0.0357689	-1	0.0685039	-1	0.525042	0	0	78	107
PF3D7_0322500	IscA2	iron-sulfur assembly protein, putative	-1	0.0284966	-1	0.0810811	-1	0.358544	0	0	29	45
PF3D7_0322600		conserved Plasmodium protein, unknown function	-1	0.0401259	-1	0.0779022	-1	0.516749	1	1	136	187
PF3D7_0322700		conserved Plasmodium protein, unknown function	-1	0.0401699	-1	0.0721785	-1	0.557256	1	1	312	422
PF3D7_0322800		conserved Plasmodium protein, unknown function	-1	0.0285296	-1	0.0664207	-1	0.446178	0	0	13	19
PF3D7_0322900	RPS3A	40S ribosomal protein S3A, putative	-1	0.0015715	-1	0.0917031	-1	0.0319494	0	0	1	15
PF3D7_0323000	TMA7	translation machinery-associated protein 7, putative	-1	0	-1	0.0638298	-1	0.0949495	0	0	0	2
PF3D7_0323100		conserved Plasmodium protein, unknown function	-1	0.0417137	-1	0.0882353	-1	0.474164	0	0	160	230
PF3D7_0323200		conserved Plasmodium protein, unknown function	-1	0.0301921	-1	0.0429185	-1	0.709081	0	0	33	43
PF3D7_0323300		conserved protein, unknown function	-1	0.0269433	-1	0.0487445	-1	0.560331	0	0	29	40
PF3D7_0323400	RIPR	Rh5 interacting protein	-1	0.0265553	-1	0.0374574	-1	0.711541	0	0	71	93
PF3D7_0323500	SMN	survival motor neuron-like protein	-1	0.0114796	-1	0.0426829	-1	0.288207	0	0	9	16
PF3D7_0323600		BSD domain-containing protein, putative	-1	0.0166106	-1	0.0641548	-1	0.265109	0	0	28	49
PF3D7_0323700	SART1	U4/U6.U5 tri-snRNP-associated protein 1, putative	-1	0.0280641	-1	0.0744048	-1	0.381525	0	0	49	74
PF3D7_0323800		conserved Plasmodium protein, unknown function	-1	0.0169743	-1	0.0565627	-1	0.304643	0	0	42	68
PF3D7_0400200		erythrocyte membrane protein 1 (PfEMP1), exon 2, pseudogene	-1	-1	-1	-1	-1	-1	0	0	0	0
PF3D7_0401800	PfD80	Plasmodium exported protein (PHISTb), unknown function	-1	0.0343482	-1	0.0199005	-1	1.70219	0	0	44	52
PF3D7_0401900	ACS6	acyl-CoA synthetase	-1	0.0442727	-1	0.0789957	-1	0.562538	0	0	105	148
PF3D7_0402000		Plasmodium exported protein (PHISTa), unknown function	-1	0.0489489	-1	0.0133531	-1	3.50596	0	0	52	55
PF3D7_0402100		Plasmodium exported protein (PHISTb), unknown function	-1	0.037037	-1	0.0572391	-1	0.65092	0	0	53	70
PF3D7_0402300	RH1	reticulocyte binding protein homologue 1	-1	0.0497892	-1	0.07207	-1	0.691368	1	1	370	477
PF3D7_0402400	GEXP18	Plasmodium exported protein, unknown function	-1	0.0348285	-1	0.0225	-1	1.51515	0	0	22	25
PF3D7_0402900		probable protein, unknown function	-1	0.0325645	-1	0.0368098	-1	0.895112	0	0	8	10
PF3D7_0403100		regulator of chromosome condensation, putative	-1	0.0372751	-1	0.0861538	-1	0.436463	0	0	58	86
PF3D7_0403200		pre-mRNA splicing factor, putative	-1	0.0371322	-1	0.0899609	-1	0.416927	0	0	53	76
PF3D7_0403300		conserved Plasmodium protein, unknown function	-1	0.0343612	-1	0.0371901	-1	0.928526	0	0	13	16
PF3D7_0403400		conserved Plasmodium protein, unknown function	-1	0.0421507	-1	0.0887324	-1	0.475592	0	0	404	572
PF3D7_0403500		ubiquitin specific protease, putative	-1	0.00907563	-1	0.0946372	-1	0.104522	0	0	9	29
PF3D7_0403600		conserved Plasmodium protein, unknown function	-1	0.0329954	-1	0.0898367	-1	0.370581	0	0	64	97
PF3D7_0403700	CLF1	pre-mRNA-splicing factor CLF1, putative	-1	0.0194805	-1	0.0637213	-1	0.310753	0	0	38	63
PF3D7_0403800		alpha/beta hydrolase, putative	-1	0.0305952	-1	0.0932897	-1	0.33154	0	0	55	93
PF3D7_0403900	SET8	SET domain protein, putative	-1	0.0448567	-1	0.0704698	-1	0.638111	1	1	133	175
PF3D7_0404000		conserved Plasmodium protein, unknown function	-1	0.00817439	-1	0.0542169	-1	0.20464	0	0	2	5
PF3D7_0404100	ApiAP2	AP2 domain transcription factor AP2-SP2, putative	-1	0.0378867	-1	0.0499058	-1	0.759929	0	0	218	271
PF3D7_0404200		conserved Plasmodium protein, unknown function	-1	0.0248139	-1	0.123596	-1	0.214961	0	0	10	21
PF3D7_0404300		conserved Plasmodium protein, unknown function	-1	0.0273235	-1	0.0560093	-1	0.493002	0	0	44	60
PF3D7_0404400	P36	6-cysteine protein P36	-1	0.0290531	-1	0.056962	-1	0.518218	0	0	27	39
PF3D7_0404500	P52	6-cysteine protein P52	-1	0.0245209	-1	0.0393185	-1	0.630816	0	0	29	39
PF3D7_0404600		conserved Plasmodium membrane protein, unknown function	0.000289277	0.0443559	0	0.0855188	4.29598	0.519162	3	3	460	635
PF3D7_0404700	DPAP3	dipeptidyl aminopeptidase 3	-1	0.0284824	-1	0.06201	-1	0.46267	0	0	67	96
PF3D7_0404800		sporozoite-specific protein S10, putative	-1	0.0399145	-1	0.106312	-1	0.379204	0	0	56	88
PF3D7_0404900	P41	6-cysteine protein P41	-1	0.0359738	-1	0.0591806	-1	0.614212	0	0	33	46
PF3D7_0405000	DDX51	ATP-dependent RNA helicase DDX51, putative	-1	0.0192353	-1	0.0699223	-1	0.281707	0	0	27	48
PF3D7_0405100	SEC24B	protein transport protein Sec24B, putative	0	0.0351844	0.00137426	0.0961979	0.164749	0.367533	0	1	117	187
PF3D7_0405200	CERLI2	protein CERLI2	-1	0.0124711	-1	0.0370787	-1	0.3474	0	0	18	29
PF3D7_0405300	LISP2	liver specific protein 2, putative	0	0.0618031	0.00201545	0.0685254	0.0841674	0.902166	0	2	303	371
PF3D7_0405400	PRPF8	pre-mRNA-processing-splicing factor 8, putative	-1	0.0225131	-1	0.0999435	-1	0.226166	1	1	172	349
PF3D7_0405500		conserved Plasmodium protein, unknown function	-1	0.0449371	-1	0.0589888	-1	0.768174	0	0	25	32
PF3D7_0405600		TMEM33 domain-containing protein, putative	-1	0.012959	-1	0.0907372	-1	0.153666	0	0	10	26
PF3D7_0405700		lysine decarboxylase, putative	-1	0.0433062	-1	0.0820621	-1	0.528594	1	1	259	363
PF3D7_0405800		conserved protein, unknown function	-1	0.0159151	-1	0.0693642	-1	0.267153	0	0	4	8
PF3D7_0405900	ASP	apical sushi protein	-1	0.0334613	-1	0.0670241	-1	0.502934	0	0	61	86
PF3D7_0406000		conserved protein, unknown function	-1	0.0237029	-1	0.065051	-1	0.371296	0	0	30	47
PF3D7_0406100		V-type proton ATPase subunit B	0.00170068	0.00255102	0	0.0744337	3.26276	0.0439264	2	2	3	26
PF3D7_0406200	Pfs16	parasitophorous vacuole membrane protein S16	-1	0.018936	-1	0.057508	-1	0.35583	0	0	7	13
PF3D7_0406400	cGLO2	cytosolic glyoxalase II	-1	0.0109318	-1	0.0593407	-1	0.202976	0	0	7	16
PF3D7_0406500		NYN domain-containing protein, putative	-1	0.0319779	-1	0.0559653	-1	0.572251	1	1	259	345
PF3D7_0406600		conserved protein, unknown function	-1	0.0115385	-1	0.0681818	-1	0.199845	0	0	4	9
PF3D7_0406700		KLRAQ domain-containing protein, putative	0.000473111	0.0236556	0	0.0627421	2.1018	0.381264	1	1	50	77
PF3D7_0406800		ribosomal protein L25, putative	-1	0.0143609	-1	0.0546559	-1	0.279677	0	0	10	19
PF3D7_0406900		conserved Plasmodium protein, unknown function	0	0.0447216	0.00114504	0.0572519	0.153414	0.781928	0	1	196	246
PF3D7_0407000		conserved Plasmodium protein, unknown function	-1	0.0438102	-1	0.074883	-1	0.589976	0	0	44	60
PF3D7_0407100		methyltransferase, putative	-1	0.0220769	-1	0.0642857	-1	0.354469	0	0	18	30
PF3D7_0407200	PTH2	peptidyl-tRNA hydrolase 2, putative	-1	0.0324441	-1	0.0464396	-1	0.710699	0	0	15	20
PF3D7_0407300		transcription factor, putative	-1	0.039604	-1	0.0645161	-1	0.620504	0	0	32	42
PF3D7_0407400		conserved Plasmodium protein, unknown function	-1	0.0388601	-1	0.0967742	-1	0.422624	0	0	10	15
PF3D7_0407500		mitochondrial carrier protein, putative	-1	0.0107643	-1	0.0607477	-1	0.190066	0	0	10	23
PF3D7_0407600		conserved Plasmodium protein, unknown function	-1	0.0471667	-1	0.0580205	-1	0.813891	0	0	144	178
PF3D7_0407700		TH1 domain-containing protein, putative	-1	0.0249064	-1	0.0666946	-1	0.375523	0	0	102	155
PF3D7_0407800	CINCH	protein CINCH	-1	0.0327569	-1	0.0681818	-1	0.481842	0	0	161	227
PF3D7_0407900		AAA family ATPase, putative	-1	0.0132984	-1	0.0772164	-1	0.178042	0	0	22	49
PF3D7_0408000		conserved Plasmodium protein, unknown function	-1	0.0448113	-1	0.0869565	-1	0.526906	0	0	19	27
PF3D7_0408100		conserved Plasmodium protein, unknown function	-1	0.0342474	-1	0.0562149	-1	0.611453	0	0	97	127
PF3D7_0408200		conserved Plasmodium protein, unknown function	-1	0.0371398	-1	0.0520607	-1	0.716568	0	0	58	74
PF3D7_0408300	ZRANB2	zinc finger Ran-binding domain-containing protein 2, putative	-1	0.0196154	-1	0.0594059	-1	0.341844	0	0	17	27
PF3D7_0408400		conserved protein, unknown function	-1	0.0202646	-1	0.0733813	-1	0.283663	0	0	24	41
PF3D7_0408500	FEN1	flap endonuclease 1	-1	0.0151668	-1	0.0701439	-1	0.222271	0	0	25	51
PF3D7_0408600	SIAP1	sporozoite invasion-associated protein 1	-1	0.0254921	-1	0.0449002	-1	0.571348	0	0	60	87
PF3D7_0408700	PLP1	perforin-like protein 1	-1	0.0323107	-1	0.0472927	-1	0.686111	0	0	66	89
PF3D7_0408800		conserved Plasmodium protein, unknown function	-1	0.0154839	-1	0.0635838	-1	0.257082	0	0	12	23
PF3D7_0408900	KAE1	tRNA N6-adenosine threonylcarbamoyltransferase	-1	0.0300471	-1	0.0528169	-1	0.573176	0	0	51	71
PF3D7_0409000		conserved Plasmodium protein, unknown function	-1	0.037459	-1	0.0632228	-1	0.593404	0	0	240	322
PF3D7_0409100	PRPF31	U4/U6 small nuclear ribonucleoprotein PRP31, putative	-1	0.0230415	-1	0.0759076	-1	0.309802	0	0	30	53
PF3D7_0409200	SOF1	protein SOF1, putative	-1	0.0151728	-1	0.121827	-1	0.129963	0	0	18	50
PF3D7_0409300		methyltransferase, putative	-1	0.0309934	-1	0.0658489	-1	0.473555	0	0	78	112
PF3D7_0409400	DnaJ	chaperone protein DnaJ	-1	0.0146819	-1	0.0754553	-1	0.200378	0	0	24	53
PF3D7_0409500		3-ketodihydrosphingosine reductase, putative	-1	0.00519391	-1	0.0384068	-1	0.155594	0	0	5	14
PF3D7_0409600	RPA1	replication protein A1, large subunit	-1	0.0168283	-1	0.0648833	-1	0.262975	0	0	48	86
PF3D7_0409700	RF2	peptide chain release factor 2	-1	0.0167247	-1	0.0375	-1	0.472453	0	0	8	12
PF3D7_0409800		zinc finger protein, putative	-1	0.0278358	-1	0.0687285	-1	0.410431	1	1	40	60
PF3D7_0409900	ALP5b	actin-like protein, putative	-1	0.0117532	-1	0.0478261	-1	0.25938	0	0	12	23
PF3D7_0410000	EVP1	erythrocyte vesicle protein 1	-1	0.0309328	-1	0.0508083	-1	0.612154	0	0	64	86
PF3D7_0410300	PPM1	protein phosphatase PPM1, putative	-1	0.0339741	-1	0.0681818	-1	0.501237	0	0	76	109
PF3D7_0410400	RRP4	exosome complex component RRP4	-1	0.00737101	-1	0.08867	-1	0.0942858	0	0	6	24
PF3D7_0410500		conserved Plasmodium protein, unknown function	-1	0.0187735	-1	0.0914634	-1	0.219781	0	0	10	20
PF3D7_0410600	ATRP	armadillo-type repeat protein ATRP	-1	0.00637484	-1	0.0762712	-1	0.0969945	0	0	5	20
PF3D7_0410700	RbgA	ribosome biogenesis GTPase A, putative	-1	0.0222222	-1	0.0602151	-1	0.37324	1	1	50	78
PF3D7_0410800	AKIT3	apicomplexan kinetochore protein 3, putative	-1	0.0389451	-1	0.086478	-1	0.452117	0	0	127	182
PF3D7_0410900	AKIT7	apicomplexan kinetochore protein 7, putative	-1	0.026681	-1	0.0716872	-1	0.375409	0	0	66	99
PF3D7_0411000		AP2 domain transcription factor AP2-Z, putative	-1	0.0342872	-1	0.0747744	-1	0.460211	0	0	135	193
PF3D7_0411100	MED8	mediator of RNA polymerase II transcription subunit 8, putative	-1	0.0158103	-1	0.0625	-1	0.273644	0	0	8	15
PF3D7_0411200		PP-loop family protein, putative	-1	0.0359551	-1	0.0995185	-1	0.363158	0	0	112	174
PF3D7_0411300		golgin subfamily A member 6-like protein, putative	-1	0.0440044	-1	0.0683761	-1	0.64616	0	0	80	104
PF3D7_0411400		DEAD box ATP-dependent RNA helicase, putative	-1	0.0333814	-1	0.0897499	-1	0.37389	0	0	108	169
PF3D7_0411700		conserved Plasmodium protein, unknown function	-1	0.045933	-1	0.0436893	-1	1.04846	0	0	16	19
PF3D7_0411800		conserved Plasmodium protein, unknown function	-1	0.0452737	-1	0.0786921	-1	0.576339	0	0	220	293
PF3D7_0411900		DNA polymerase alpha catalytic subunit A	0	0.0181154	0.0010084	0.0715966	0.159053	0.255005	0	1	86	157
PF3D7_0412000		LITAF-like zinc finger protein, putative	-1	0.0297131	-1	0.0675325	-1	0.443823	0	0	58	84
PF3D7_0412100	mtRPS12	ribosomal protein S12, mitochondrial	-1	0.0279352	-1	0.0479574	-1	0.591782	0	0	23	32
PF3D7_0412200		conserved Plasmodium protein, unknown function	-1	0.02457	-1	0.0702703	-1	0.359702	0	0	20	33
PF3D7_0412300		phosphopantothenoylcysteine synthetase, putative	-1	0.0401985	-1	0.0536353	-1	0.752589	0	0	54	69
PF3D7_0413500	PGM2	phosphoglucomutase-2	-1	0.00693481	-1	0.0538922	-1	0.148323	0	0	5	14
PF3D7_0413600	RPT3	26S protease regulatory subunit 6B, putative	-1	0	-1	0.0713287	-1	0.0130554	0	0	0	17
PF3D7_0413700		lysine decarboxylase-like protein, putative	-1	0.00730816	-1	0.0255102	-1	0.31567	0	0	6	11
PF3D7_0413800		50S ribosomal protein L10, putative	-1	0.0102689	-1	0.0371901	-1	0.300783	0	0	7	13
PF3D7_0413900	USP13	ubiquitin carboxyl-terminal hydrolase 13, putative	-1	0.014783	-1	0.0537634	-1	0.280707	0	0	31	56
PF3D7_0414000	SMC3	structural maintenance of chromosomes protein 3	-1	0.00740159	-1	0.0688901	-1	0.111377	0	0	22	64
PF3D7_0414100		conserved Plasmodium membrane protein, unknown function	-1	0.0301697	-1	0.065713	-1	0.461121	0	0	112	161
PF3D7_0414200	PLC3	calmodulin-like protein	-1	0.0108401	-1	0.119048	-1	0.109262	0	0	4	14
PF3D7_0414300		Rab5-interacting protein, putative	-1	0.00361882	-1	0.0478723	-1	0.134365	0	0	1	4
PF3D7_0414400		conserved Plasmodium protein, unknown function	-1	0.0355247	-1	0.0792453	-1	0.455878	0	0	29	43
PF3D7_0414500		RNA-binding protein, putative	-1	0.00337838	-1	0.0294118	-1	0.144254	0	0	3	9
PF3D7_0414600	APH	acylated pleckstrin-homology domain-containing protein, putative	-1	0.0087007	-1	0.0375	-1	0.262677	0	0	5	10
PF3D7_0414700		GTP-binding protein, putative	-1	0.0200172	-1	0.0518234	-1	0.393058	0	0	31	49
PF3D7_0414800		conserved Plasmodium protein, unknown function	-1	0.0242915	-1	0.0566038	-1	0.44701	0	0	12	18
PF3D7_0414900	ARO	armadillo-domain containing rhoptry protein	-1	0.00303644	-1	0.0531496	-1	0.0804062	0	0	2	11
PF3D7_0415000	GET3	ATPase GET3	-1	0.00545455	-1	0.0626866	-1	0.10096	0	0	5	19
PF3D7_0415100		conserved protein, unknown function	-1	0.0106417	-1	0.0624	-1	0.182061	0	0	11	24
PF3D7_0415200		conserved Plasmodium protein, unknown function	-1	0.0275758	-1	0.0577628	-1	0.478878	0	0	153	216
PF3D7_0415300	CRK3	cdc2-related protein kinase 3	-1	0.0233995	-1	0.0630713	-1	0.373717	1	1	77	123
PF3D7_0415400		coatomer subunit zeta, putative	-1	0.0078125	-1	0.0434783	-1	0.211531	0	0	4	9
PF3D7_0415500	CBP20	nuclear cap-binding protein subunit 2, putative	-1	0.00696864	-1	0.0534351	-1	0.155137	0	0	4	11
PF3D7_0415600	GAK	GTP:AMP phosphotransferase	-1	0.00891795	-1	0.0463918	-1	0.219148	0	0	5	11
PF3D7_0415700		conserved Plasmodium protein, unknown function	-1	0.0104499	-1	0.0462833	-1	0.238761	0	0	12	23
PF3D7_0415800		PhIL1-interacting candidate PIC3	-1	0.0260155	-1	0.0526316	-1	0.498251	0	0	57	80
PF3D7_0415900		60S ribosomal protein L15, putative	-1	0.00407609	-1	0.0157068	-1	0.335796	0	0	2	4
PF3D7_0416000		RNA-binding protein, putative	-1	0.0156287	-1	0.0451354	-1	0.355338	0	0	22	37
PF3D7_0416100	GATA	glutamyl-tRNA(Gln) amidotransferase subunit A	-1	0.014267	-1	0.0289963	-1	0.499673	0	0	29	42
PF3D7_0416200		PRKR-interacting protein 1, putative	-1	0.0134615	-1	0.0288462	-1	0.497143	0	0	7	10
PF3D7_0416300	MCM9	DNA helicase MCM9, putative	-1	0.0186711	-1	0.0304233	-1	0.616843	0	0	68	91
PF3D7_0416400	HAT1	histone acetyltransferase, putative	-1	0.0138605	-1	0.0236104	-1	0.592072	0	0	43	59
PF3D7_0416500	MAF1	repressor of RNA polymerase III transcription MAF1	-1	0.00710419	-1	0.0108303	-1	0.683105	0	0	7	9
PF3D7_0416600	PHBL	prohibitin-like protein PHBL, putative	-1	0.0168146	-1	0.0199557	-1	0.851999	0	0	12	15
PF3D7_0416700		CDGSH iron-sulfur domain-containing protein, putative	-1	0	-1	0	-1	1	0	0	0	0
PF3D7_0416800	SAR1	small GTP-binding protein sar1	-1	0.00217549	-1	0.0167598	-1	0.219479	0	0	1	3
PF3D7_0416900		conserved Plasmodium protein, unknown function	-1	0.00775578	-1	0.0181969	-1	0.430908	0	0	47	69
PF3D7_0417000		conserved Plasmodium protein, unknown function	-1	0.0117705	-1	0	-1	9.87298	0	0	8	8
PF3D7_0417100	PUF2	mRNA-binding protein PUF2	-1	0.00233645	-1	0.00766284	-1	0.363618	0	0	3	5
PF3D7_0417200	DHFR-TS	bifunctional dihydrofolate reductase-thymidylate synthase	0.00200044	0.00666815	0	0.01222	4.32741	0.566981	3	3	10	14
PF3D7_0417300		LETM1-like protein, putative	-1	0.00501002	-1	0.00726392	-1	0.707966	0	0	10	13
PF3D7_0417400		conserved Plasmodium protein, unknown function	-1	0.0277609	-1	0.0556291	-1	0.499518	1	1	473	655
PF3D7_0417500		memo-like protein	-1	0.00555813	-1	0.0175097	-1	0.362631	0	0	4	7
PF3D7_0417600		conserved Plasmodium protein, unknown function	-1	0.031106	-1	0.0526756	-1	0.593985	0	0	63	84
PF3D7_0417700		conserved Plasmodium protein, unknown function	-1	0.0170499	-1	0.0357616	-1	0.486896	0	0	22	31
PF3D7_0417800	CRK1	cdc2-related protein kinase 1	-1	0.0282367	-1	0.071298	-1	0.400422	0	0	49	75
PF3D7_0417900		conserved Plasmodium protein, unknown function	-1	0.0267249	-1	0.0508954	-1	0.529528	0	0	51	69
PF3D7_0418000		conserved Plasmodium protein, unknown function	0.000163925	0.0317196	0	0.0593859	3.20289	0.534709	2	2	387	534
PF3D7_0418100	SOC1	protein SOC1, putative	-1	0.0302002	-1	0.0747922	-1	0.406161	0	0	92	137
PF3D7_0418200	EIF3M	eukaryotic translation initiation factor 3 subunit M, putative	-1	0.00852811	-1	0.0894886	-1	0.103838	0	0	9	30
PF3D7_0418300		conserved Plasmodium protein, unknown function	-1	0.0546043	-1	0.0927632	-1	0.590262	0	0	135	182
PF3D7_0418400		LSM domain-containing protein, putative	-1	0.00369458	-1	0.0168539	-1	0.348017	0	0	1	2
PF3D7_0418500	BET3	trafficking protein particle complex subunit 3, putative	-1	0.0110051	-1	0.0547112	-1	0.228832	0	0	5	11
PF3D7_0418600		regulator of chromosome condensation, putative	0.0004	0.0234	0	0.0637066	3.2072	0.369104	2	2	117	183
PF3D7_0418700		RNA-binding protein NOB1, putative	-1	0.032402	-1	0.0551091	-1	0.592684	0	0	46	62
PF3D7_0418800		MOLO1 domain-containing protein, putative	-1	0.00159744	-1	0.05	-1	0.058617	0	0	1	9
PF3D7_0418900		conserved protein, unknown function	-1	0.0247849	-1	0.0718563	-1	0.353259	1	1	24	40
PF3D7_0419000		conserved Plasmodium protein, unknown function	-1	0.0254545	-1	0.0403587	-1	0.638109	0	0	28	37
PF3D7_0419100		conserved Plasmodium protein, unknown function	-1	0.0174842	-1	0.0677201	-1	0.272319	0	0	12	22
PF3D7_0419200	GOT1	protein transport protein GOT1, putative	-1	0.00907258	-1	0.0124481	-1	0.777114	0	0	3	4
PF3D7_0419300		conserved Plasmodium protein, unknown function	-1	0.0303502	-1	0.108499	-1	0.286657	0	0	26	46
PF3D7_0419400		conserved Plasmodium protein, unknown function	-1	0.0382641	-1	0.0719233	-1	0.532968	0	0	236	326
PF3D7_0419500		conserved Plasmodium membrane protein, unknown function	-1	0.0203058	-1	0.0853081	-1	0.244056	0	0	27	51
PF3D7_0419600	RANBP1	ran-specific GTPase-activating protein 1, putative	-1	0.00997151	-1	0.035461	-1	0.306512	0	0	7	12
PF3D7_0419700	Pf34	apical merozoite protein	-1	0.0316944	-1	0.0570825	-1	0.563739	0	0	26	35
PF3D7_0419800		60S ribosomal protein L7ae/L30e, putative	-1	0.0119658	-1	0.0873016	-1	0.152052	0	0	7	18
PF3D7_0419900		phosphatidylinositol 4-kinase, putative	-1	0.0419321	-1	0.076084	-1	0.551553	0	0	531	717
PF3D7_0420000		zinc finger protein, putative	-1	0.0418392	-1	0.0835267	-1	0.501548	0	0	357	489
PF3D7_0420100	RIO2	serine/threonine protein kinase RIO2	-1	0.0353349	-1	0.0693833	-1	0.513666	0	0	51	72
PF3D7_0420200	ACPS	holo-[acyl-carrier-protein] synthase, putative	-1	0.0341297	-1	0.09375	-1	0.368197	0	0	50	80
PF3D7_0420300	ApiAP2	AP2 domain transcription factor, putative	0.00011542	0.0287396	0.000568828	0.0824801	0.326905	0.34927	1	2	249	394
PF3D7_0420400	RRF2	ribosome-recycling factor	-1	0.0332326	-1	0.057554	-1	0.587221	0	0	22	30
PF3D7_0420500		conserved Plasmodium protein, unknown function	-1	0.014276	-1	0.046875	-1	0.330813	0	0	7	12
PF3D7_0420600	AKIT6	apicomplexan kinetochore protein 6, putative	0.000665927	0.0186459	0	0.0820452	2.09334	0.232959	1	1	28	51
PF3D7_0421700		conserved Plasmodium protein, unknown function	-1	0.0465737	-1	0.0832444	-1	0.560469	0	0	227	305
PF3D7_0421800		conserved Plasmodium protein, unknown function	-1	0.0379147	-1	0.0454545	-1	0.848434	0	0	8	10
PF3D7_0421900		conserved Plasmodium protein, unknown function	-1	0.0222635	-1	0.0275229	-1	0.838556	0	0	4	5
PF3D7_0422000		steroid dehydrogenase, putative	-1	0.00517911	-1	0.0567986	-1	0.109227	0	0	4	15
PF3D7_0422100		transmembrane emp24 domain-containing protein, putative	-1	0.0262146	-1	0.0538336	-1	0.495826	0	0	25	36
PF3D7_0422200		erythrocyte membrane-associated antigen	-1	0.0456168	-1	0.0797326	-1	0.572578	0	0	490	653
PF3D7_0422300		alpha tubulin 2	-1	0	-1	0.0932106	-1	0.00880174	0	0	0	27
PF3D7_0422400	RPS19	40S ribosomal protein S19	-1	0.00488202	-1	0.0387097	-1	0.172459	0	0	2	6
PF3D7_0422500	BRR2	pre-mRNA-splicing helicase BRR2, putative	-1	0.0291508	-1	0.0885827	-1	0.330042	0	1	207	342
PF3D7_0422600		conserved Plasmodium protein, unknown function	-1	0.0113636	-1	0.112676	-1	0.120985	0	0	4	12
PF3D7_0422700	EIF4A3	eukaryotic initiation factor 4A-III, putative	-1	0.00530035	-1	0.104499	-1	0.0592292	0	0	5	29
PF3D7_0422800	SR12	serpentine receptor 12, putative	-1	0.0199537	-1	0.084507	-1	0.243101	0	0	23	45
PF3D7_0422900		methyltransferase, putative	-1	0.0216787	-1	0.0850515	-1	0.267847	0	0	13	24
PF3D7_0423000		conserved Plasmodium protein, unknown function	-1	0.0459184	-1	0.0616967	-1	0.749905	0	0	30	38
PF3D7_0423100		AP-4 complex subunit sigma, putative	-1	0.00831025	-1	0.075	-1	0.139418	0	0	3	9
PF3D7_0423200		BSD-domain protein, putative	-1	0.0174757	-1	0.044335	-1	0.42836	0	0	6	9
PF3D7_0423300		conserved Plasmodium protein, unknown function	-1	0.0450501	-1	0.0344333	-1	1.30167	0	0	54	62
PF3D7_0423400	AARP	apical asparagine-rich protein AARP	-1	0.0334158	-1	0.017341	-1	1.84524	0	0	18	20
PF3D7_0423500	GAPM2	glideosome associated protein with multiple membrane spans 2	-1	0.00559284	-1	0.0888889	-1	0.0732778	0	0	5	25
PF3D7_0423600		conserved Plasmodium protein, unknown function	-1	0.037034	-1	0.0711075	-1	0.522333	0	0	149	207
PF3D7_0423700	ETRAMP4	early transcribed membrane protein 4	-1	0.0243655	-1	0.0120968	-1	1.82886	0	0	8	9
PF3D7_0423800	CyRPA	cysteine-rich protective antigen	-1	0.0337584	-1	0.0499168	-1	0.682722	0	0	30	40
PF3D7_0423900		probable protein, unknown function	-1	0.0379747	-1	0.0123967	-1	2.70407	0	0	13	14
PF3D7_0424000		Plasmodium exported protein (PHISTc), unknown function	-1	0.0641275	-1	0.059034	-1	1.08477	0	0	55	66
PF3D7_0424100	RH5	reticulocyte binding protein homologue 5	-1	0.0190549	-1	0.0297398	-1	0.648882	0	0	25	33
PF3D7_0424200	RH4	reticulocyte binding protein homologue 4	-1	0.0290149	-1	0.0558511	-1	0.521324	0	0	124	173
PF3D7_0424400	SURF4.2	surface-associated interspersed protein 4.2 (SURFIN 4.2)	-1	0.0841121	-1	0.0716292	-1	1.1739	0	0	501	586
PF3D7_0424500	FIKK4.1	serine/threonine protein kinase, FIKK family	-1	0.0174984	-1	0.0460123	-1	0.388093	0	0	27	42
PF3D7_0424600		Plasmodium exported protein (PHISTb)	-1	0.0289474	-1	0.0117647	-1	2.32704	0	0	22	24
PF3D7_0424700	FIKK4.2	serine/threonine protein kinase, FIKK family	-1	0.0268085	-1	0.0914748	-1	0.295335	0	0	84	133
PF3D7_0424800		Plasmodium exported protein (PHISTb), unknown function	-1	0.070282	-1	0.0792453	-1	0.888534	0	0	54	68
PF3D7_0424900		Plasmodium exported protein (PHISTa), unknown function	-1	0.0271687	-1	0.0524017	-1	0.530032	0	0	19	27
PF3D7_0425100		Plasmodium exported protein (hyp6), unknown function	-1	0.103038	-1	0.141176	-1	0.733221	0	0	52	68
PF3D7_0425200		Plasmodium exported protein (hyp15), unknown function	-1	0.115385	-1	0.154242	-1	0.75065	0	0	65	85
PF3D7_0500800	MESA	mature parasite-infected erythrocyte surface antigen	-1	0.0236132	-1	0.0334374	-1	0.70841	0	0	84	109
PF3D7_0500900	FIKK5	serine/threonine protein kinase, FIKK family	-1	0.0299796	-1	0.026839	-1	1.11441	0	0	44	53
PF3D7_0501000		Plasmodium exported protein, unknown function	-1	0.0329154	-1	0.0482759	-1	0.690832	0	0	21	28
PF3D7_0501100	HSP40	heat shock protein 40, type II	-1	0.0116938	-1	0.0559541	-1	0.222144	0	0	11	24
PF3D7_0501200	PIESP2	parasite-infected erythrocyte surface protein	-1	0.0395778	-1	0.027735	-1	1.41367	0	0	40	46
PF3D7_0501300	SBP1	skeleton-binding protein 1	-1	0.0276614	-1	0.0411585	-1	0.680645	0	0	22	31
PF3D7_0501400	FIRA	interspersed repeat antigen	0.00024919	0.0343882	0.000869565	0.0391304	0.429553	0.879482	1	2	138	183
PF3D7_0501500	RAP3	rhoptry-associated protein 3	-1	0.0174061	-1	0.017673	-1	0.985643	0	0	17	21
PF3D7_0501600	RAP2	rhoptry-associated protein 2	-1	0.0134622	-1	0.0259366	-1	0.535601	0	0	13	19
PF3D7_0501700	APC3	anaphase-promoting complex subunit 3, putative	-1	0.0186148	-1	0.0608622	-1	0.311033	0	0	37	61
PF3D7_0501800	CAF1A	chromatin assembly factor 1 subunit A	-1	0.0220946	-1	0.0588585	-1	0.378961	0	0	59	92
PF3D7_0501900	TRAPPC13	trafficking protein particle complex subunit 13, putative	-1	0.0252366	-1	0.0564103	-1	0.456564	0	0	24	35
PF3D7_0502000	VPS11	vacuolar protein sorting-associated protein 11, putative	-1	0.0347808	-1	0.0761808	-1	0.458592	1	1	110	160
PF3D7_0502100		HCNGP-like protein	-1	0.0340136	-1	0.042735	-1	0.803047	0	0	20	25
PF3D7_0502200	MPV17	protein Mpv17, putative	-1	0.0319343	-1	0.0889831	-1	0.364761	0	0	35	56
PF3D7_0502300		conserved Plasmodium protein, unknown function	-1	0.0290055	-1	0.121429	-1	0.246682	0	0	21	38
PF3D7_0502400	MSP8	merozoite surface protein 8	-1	0.0495757	-1	0.0696903	-1	0.71387	0	0	74	95
PF3D7_0502500		conserved Plasmodium protein, unknown function	-1	0.0216265	-1	0.0425764	-1	0.514925	0	0	32	45
PF3D7_0502600		conserved Plasmodium protein, unknown function	-1	0.0486969	-1	0.0625483	-1	0.779983	0	0	109	136
PF3D7_0502700		conserved protein, unknown function	-1	0.0141224	-1	0.0915254	-1	0.162696	0	0	14	32
PF3D7_0502800		DnaJ protein, putative	-1	0.0292683	-1	0.0967742	-1	0.321009	0	0	10	17
PF3D7_0502900		Tim10/DDP family zinc finger protein, putative	-1	0.00966184	-1	0.047619	-1	0.270124	0	0	2	4
PF3D7_0503000		50S ribosomal protein L28, apicoplast, putative	-1	0.0156413	-1	0.0467706	-1	0.353773	0	0	10	17
PF3D7_0503100	IspE	4-diphosphocytidyl-2-C-methyl-D-erythritol kinase, putative	-1	0.0378215	-1	0.0856164	-1	0.446161	0	0	50	75
PF3D7_0503200	CDC6	cell division control protein 6, putative	-1	0.028438	-1	0.0603504	-1	0.47446	0	0	69	100
PF3D7_0503300	SRSF12	serine/arginine-rich splicing factor 12	-1	0.00921053	-1	0.0778443	-1	0.131546	0	0	7	20
PF3D7_0503400	ADF1	actin-depolymerizing factor 1	-1	0	-1	0.0267857	-1	0.101174	0	0	0	2
PF3D7_0503500		protein kinase, putative	-1	0.0496454	-1	0.105023	-1	0.474853	0	0	105	151
PF3D7_0503600	MyoB	myosin B	-1	0.0168539	-1	0.0558036	-1	0.307708	0	0	33	58
PF3D7_0503800	RPL31	60S ribosomal protein L31	-1	0.00342857	-1	0.0841121	-1	0.0743808	0	0	1	7
PF3D7_0503900		conserved Plasmodium protein, unknown function	-1	0.0139338	-1	0.0591133	-1	0.242752	0	1	23	43
PF3D7_0504000	ATPase3	cation transporting P-ATPase	-1	0.0304003	-1	0.0721649	-1	0.422482	0	0	180	271
PF3D7_0504100		AN1-type zinc finger protein, putative	-1	0.0107431	-1	0.027907	-1	0.434597	0	0	4	6
PF3D7_0504200	DDX27	ATP-dependent RNA helicase DDX27, putative	-1	0.0252992	-1	0.0705053	-1	0.365411	0	0	31	51
PF3D7_0504300		conserved Plasmodium protein, unknown function	-1	0.0176056	-1	0.046729	-1	0.397506	0	0	10	15
PF3D7_0504400		ATP-dependent helicase, putative	-1	0.0261818	-1	0.0690184	-1	0.3837	0	0	48	78
PF3D7_0504500		MOLO1 domain-containing protein, putative	-1	0.0135068	-1	0.0556701	-1	0.260402	0	0	9	18
PF3D7_0504600	BCKDHB	2-oxoisovalerate dehydrogenase subunit beta, mitochondrial, putative	-1	0.0131868	-1	0.0550847	-1	0.25259	0	0	12	25
PF3D7_0504700	CEP120	centrosomal protein CEP120, putative	-1	0.0352683	-1	0.0845196	-1	0.418341	1	1	209	304
PF3D7_0504800		conserved Plasmodium protein, unknown function	-1	0.0367651	-1	0.0634958	-1	0.579442	0	0	519	697
PF3D7_0504900		transmembrane protein TMEM222, putative	-1	0.00239425	-1	0.0888158	-1	0.0498014	0	0	1	10
PF3D7_0505000		MMS19-like protein, putative	-1	0.0402757	-1	0.066922	-1	0.602555	0	0	300	399
PF3D7_0505100	TRS85	trafficking protein particle complex subunit 8, putative	-1	0.0334027	-1	0.0782987	-1	0.427571	1	1	230	338
PF3D7_0505200	ALP2b	actin-like protein, putative	-1	0.0301003	-1	0.0759912	-1	0.401198	0	0	42	65
PF3D7_0505300		UDP-N-acetylglucosamine transporter, putative	-1	0.0243849	-1	0.0376569	-1	0.653049	0	0	37	49
PF3D7_0505400		conserved protein, unknown function	-1	0.0191327	-1	0.0736664	-1	0.264647	0	0	35	64
PF3D7_0505500	MSH6	DNA mismatch repair protein MSH6, putative	-1	0.0160557	-1	0.0744681	-1	0.21846	1	1	53	109
PF3D7_0505600		BCNT domain-containing protein, putative	-1	0.0130126	-1	0.0765957	-1	0.181457	0	0	11	23
PF3D7_0505700		conserved Plasmodium membrane protein, unknown function	-1	0.0347839	-1	0.0560119	-1	0.623641	0	0	81	106
PF3D7_0505800	SUMO	small ubiquitin-related modifier	-1	0	-1	0.0160428	-1	0.186534	0	0	0	1
PF3D7_0505900	MED11	mediator of RNA polymerase II transcription subunit 11, putative	-1	0	-1	0.0849057	-1	0.03295	0	0	0	6
PF3D7_0506000		conserved Plasmodium protein, unknown function	-1	0.0294438	-1	0.0385604	-1	0.77231	0	0	18	23
PF3D7_0506100		60S ribosomal subunit protein L24, putative	-1	0.0176586	-1	0.056962	-1	0.330895	0	0	9	15
PF3D7_0506200	TBP	TATA-box-binding protein	-1	0.0222772	-1	0.0681818	-1	0.337576	0	0	18	30
PF3D7_0506300		conserved protein, unknown function	-1	0.0217678	-1	0.075	-1	0.298607	0	0	22	38
PF3D7_0506400		conserved Plasmodium protein, unknown function	-1	0	-1	0.0634921	-1	0.0469799	0	0	0	4
PF3D7_0506500		conserved Plasmodium protein, unknown function	-1	0.0373069	-1	0.0471682	-1	0.791338	0	0	372	465
PF3D7_0506700		GTPase-activating protein, putative	-1	0.0254735	-1	0.0644904	-1	0.399137	0	0	52	79
PF3D7_0506800	TCF25	transcription factor 25, putative	-1	0.0364953	-1	0.0614334	-1	0.596641	0	0	84	114
PF3D7_0506900	ROM4	rhomboid protease ROM4	-1	0.0206634	-1	0.0498866	-1	0.419854	0	0	38	60
PF3D7_0507000		conserved protein, unknown function	-1	0	-1	0.0182927	-1	0.158301	0	0	0	1
PF3D7_0507100	RPL4	60S ribosomal protein L4	-1	0.00410116	-1	0.0575448	-1	0.0856401	0	0	4	19
PF3D7_0507200	SUB3	subtilisin-like protease 3	-1	0.031679	-1	0.0673077	-1	0.474374	0	0	60	88
PF3D7_0507300	SOPT	subtilisin-like ookinete protein SOPT	-1	0.0609664	-1	0.085531	-1	0.714164	0	0	135	175
PF3D7_0507400	SUB1-ProM	subtilisin propeptide-like protein	-1	0.0132743	-1	0.0585938	-1	0.256797	0	0	5	10
PF3D7_0507500	SUB1	subtilisin-like protease 1	-1	0.0191808	-1	0.0702341	-1	0.278598	0	0	32	60
PF3D7_0507600	CAF40	protein CAF40, putative	-1	0.0214241	-1	0.0887097	-1	0.2463	0	0	34	67
PF3D7_0507700	NPL4	nuclear protein localization protein 4, putative	-1	0.0130335	-1	0.0754286	-1	0.180286	0	0	17	39
PF3D7_0507800		conserved protein, unknown function	-1	0.0333625	-1	0.0617496	-1	0.542055	0	0	127	175
PF3D7_0507900		conserved Plasmodium protein, unknown function	-1	0.0139373	-1	0.0298507	-1	0.517348	0	0	4	6
PF3D7_0508000	P38	6-cysteine protein	-1	0.0594295	-1	0.0479233	-1	1.23491	0	0	50	60
PF3D7_0508100	SET9	SET domain protein, putative	-1	0.0236759	-1	0.0765086	-1	0.311427	1	1	97	168
PF3D7_0508200		ceramide synthase CERS1, putative	-1	0.00232648	-1	0.0192	-1	0.166226	0	0	2	6
PF3D7_0508300	TPT	triose phosphate transporter	-1	0.0134365	-1	0.0427892	-1	0.330941	0	0	11	20
PF3D7_0508400		conserved protein, unknown function	-1	0.0155613	-1	0.0943709	-1	0.173649	0	0	14	33
PF3D7_0508500	ND6	ND6 protein, putative	-1	0.0276842	-1	0.0553426	-1	0.501497	0	0	178	255
PF3D7_0508600		conserved protein, unknown function	-1	0.0227733	-1	0.084399	-1	0.281589	0	0	15	26
PF3D7_0508700	PRP5	pre-mRNA-processing ATP-dependent RNA helicase PRP5, putative	-1	0.0283707	-1	0.0841969	-1	0.338878	1	1	105	170
PF3D7_0508800	SSB	single-stranded DNA-binding protein	-1	0.0141576	-1	0.0672646	-1	0.225231	0	0	10	20
PF3D7_0508900	AAP6	protein AAP6	-1	0.0383771	-1	0.0602782	-1	0.637362	1	1	303	394
PF3D7_0509000	alphaSNAP	alpha-soluble NSF attachment protein, putative	-1	0.00410584	-1	0.0180361	-1	0.276908	0	0	3	6
PF3D7_0509100	SMC4	structural maintenance of chromosomes protein 4, putative	-1	0.0214235	-1	0.0500379	-1	0.430574	0	0	91	135
PF3D7_0509200	LRR2	leucine-rich repeat protein	-1	0.0249802	-1	0.073724	-1	0.34835	0	0	21	34
PF3D7_0509300		conserved Plasmodium protein, unknown function	-1	0.0172216	-1	0.017341	-1	0.994166	0	0	5	6
PF3D7_0509400	RNAPI	RNA polymerase I	-1	0.021196	-1	0.0720524	-1	0.2954	1	1	153	263
PF3D7_0509500		ERCC4 domain-containing protein, putative	-1	0.0200121	-1	0.0551627	-1	0.372135	0	0	22	35
PF3D7_0509600	AsnRS	asparagine--tRNA ligase	-1	0.025935	-1	0.0632378	-1	0.414813	0	0	46	71
PF3D7_0509700		conserved Plasmodium protein, unknown function	-1	0.0203183	-1	0.0245499	-1	0.833863	1	1	20	25
PF3D7_0509800	PI4KB	phosphatidylinositol 4-kinase beta	0.00232739	0.0212051	0	0.0565806	10.9461	0.377352	9	9	82	128
PF3D7_0509900		NSE4 domain-containing protein, putative	-1	0.0179641	-1	0.0301811	-1	0.61019	0	0	14	19
PF3D7_0510000		conserved Plasmodium protein, unknown function	-1	0.0187881	-1	0.0632133	-1	0.302329	0	0	37	61
PF3D7_0510100		KH domain-containing protein, putative	0.000311429	0.0351915	0	0.0505902	3.18468	0.696474	2	2	226	286
PF3D7_0510200	CYP87	peptidyl-prolyl cis-trans isomerase	-1	0.0152505	-1	0.0539216	-1	0.289289	0	0	28	50
PF3D7_0510300	SIP	stripes inner membrane complex protein, putative	-1	0.00679117	-1	0.0394737	-1	0.202427	0	0	4	10
PF3D7_0510400		PDCD2 domain-containing protein, putative	-1	0.0343788	-1	0.0559006	-1	0.620595	0	0	38	50
PF3D7_0510500	TopoI	topoisomerase I	-1	0.0145725	-1	0.0325145	-1	0.455501	0	0	30	45
PF3D7_0510700		conserved Plasmodium protein, unknown function	-1	0.0279178	-1	0.0433996	-1	0.651704	0	0	24	32
PF3D7_0510800		WD repeat-containing protein, putative	-1	0.0139417	-1	0.02849	-1	0.499375	0	0	22	32
PF3D7_0511000	TCTP	translationally-controlled tumor protein homolog	-1	0.00477707	-1	0.0205479	-1	0.304873	0	0	2	4
PF3D7_0511100		conserved Plasmodium protein, unknown function	-1	0.0233593	-1	0.0331492	-1	0.729419	0	0	7	9
PF3D7_0511200	SCD	stearoyl-CoA desaturase	-1	0.0107465	-1	0.0362826	-1	0.303605	0	0	25	44
PF3D7_0511300		MORN repeat protein, putative	-1	0.0260549	-1	0.0580913	-1	0.450945	0	0	92	134
PF3D7_0511400		conserved Plasmodium protein, unknown function	-1	0.0439331	-1	0.0368421	-1	1.18762	0	0	42	49
PF3D7_0511500		RNA pseudouridylate synthase, putative	-1	0.024305	-1	0.0576806	-1	0.421733	1	1	614	898
PF3D7_0511600	ARNP	apical rhoptry neck protein	-1	0.0115385	-1	0.0560748	-1	0.229722	0	0	6	12
PF3D7_0511700	CGI121	EKC/KEOPS complex subunit CGI121	-1	0.0180316	-1	0.0622837	-1	0.311967	0	0	8	14
PF3D7_0511800	INO1	inositol-3-phosphate synthase	-1	0.00476515	-1	0.0433526	-1	0.122247	0	0	7	22
PF3D7_0511900		conserved Plasmodium protein, unknown function	-1	0.0196435	-1	0.0194265	-1	1.01089	0	0	36	43
PF3D7_0512000	PFD6	prefoldin subunit 6	-1	0	-1	0.0272727	-1	0.101852	0	0	0	2
PF3D7_0512100		conserved protein, unknown function	-1	0.0217842	-1	0.0456853	-1	0.507284	0	0	7	10
PF3D7_0512200	GS	glutathione synthetase	-1	0.0321054	-1	0.0861244	-1	0.376813	0	0	52	82
PF3D7_0512300	MAT1	CDK-activating kinase assembly factor MAT1	-1	0.0124159	-1	0.0649038	-1	0.208388	0	0	8	17
PF3D7_0512400		conserved Plasmodium protein, unknown function	-1	0.049236	-1	0.0431034	-1	1.13735	0	0	29	34
PF3D7_0512500		conserved Plasmodium protein, unknown function	-1	0.0166124	-1	0.0589198	-1	0.287324	0	0	34	58
PF3D7_0512600	RAB1b	ras-related protein Rab-1B	-1	0.00204638	-1	0.0612245	-1	0.0615074	0	0	1	8
PF3D7_0512700	OPRT	orotate phosphoribosyltransferase	-1	0.0129808	-1	0.0131004	-1	0.99169	0	0	9	11
PF3D7_0512800		conserved Plasmodium protein, unknown function	-1	0.0351048	-1	0.0588235	-1	0.598293	0	0	144	193
PF3D7_0512900	AKAL	AKAP-like protein	-1	0.0225564	-1	0.0451128	-1	0.514706	0	0	15	21
PF3D7_0513000		conserved protein, unknown function	-1	0.0136502	-1	0.0464602	-1	0.313904	0	0	9	16
PF3D7_0513100		conserved protein, unknown function	-1	0.00828272	-1	0.0722101	-1	0.132377	0	0	5	16
PF3D7_0513200		CPSF domain-containing protein, putative	-1	0.0278086	-1	0.0540476	-1	0.515701	1	1	192	267
PF3D7_0513300	PNP	purine nucleoside phosphorylase	-1	0.020654	-1	0.0700637	-1	0.309728	0	0	12	23
PF3D7_0513400	YihA1	GTP-binding protein YihA1	-1	0.00722892	-1	0.0354331	-1	0.231938	0	0	5	11
PF3D7_0513500	PAM16	mitochondrial import inner membrane translocase subunit TIM16, putative	-1	0	-1	0.0294118	-1	0.0906667	0	0	0	2
PF3D7_0513600		deoxyribodipyrimidine photo-lyase, putative	-1	0.029254	-1	0.0625686	-1	0.470337	0	0	80	118
PF3D7_0513700	PSOP12	secreted ookinete protein, putative	-1	0.0289747	-1	0.0483871	-1	0.602912	0	0	52	72
PF3D7_0513800	RAB1a	ras-related protein Rab-1A	-1	0	-1	0.0566038	-1	0.0304685	0	0	0	7
PF3D7_0513900		conserved protein, unknown function	-1	0.0165017	-1	0.0283688	-1	0.602401	0	0	10	14
PF3D7_0514000	TTL	tubulin--tyrosine ligase, putative	-1	0.00484809	-1	0.0345324	-1	0.161558	1	1	5	13
PF3D7_0514100	UvrD	ATP-dependent DNA helicase UvrD	-1	0.0284228	-1	0.0745931	-1	0.383128	0	0	102	157
PF3D7_0514200		conserved Plasmodium protein, unknown function	-1	0.0257985	-1	0.0830769	-1	0.313997	0	0	56	92
PF3D7_0514300		aspartate--tRNA ligase, putative	-1	0.025333	-1	0.0616087	-1	0.414264	0	0	71	107
PF3D7_0514500		conserved Plasmodium membrane protein, unknown function	-1	0.0155945	-1	0.0666667	-1	0.253215	0	0	8	17
PF3D7_0514600		ribose-5-phosphate isomerase, putative	-1	0.00536993	-1	0.059081	-1	0.1145	0	0	3	12
PF3D7_0514700		MORN repeat protein, putative	-1	0.029161	-1	0.0504093	-1	0.580422	0	0	114	153
PF3D7_0514800		inositol polyphosphate multikinase, putative	-1	0.0302536	-1	0.0452261	-1	0.671866	0	0	68	89
PF3D7_0514900		conserved Plasmodium protein, unknown function	-1	0.0384381	-1	0.0490342	-1	0.787501	0	0	42	53
PF3D7_0515000	CWC2	pre-mRNA-splicing factor CWC2, putative	-1	0.0323861	-1	0.0916542	-1	0.356373	0	0	68	109
PF3D7_0515100	ROM9	rhomboid protease ROM9	-1	0.0241265	-1	0.045283	-1	0.540398	1	1	29	41
PF3D7_0515200		conserved Plasmodium protein, unknown function	-1	0.0225564	-1	0	-1	9.83835	0	0	8	8
PF3D7_0515300	PI3K	phosphatidylinositol 3-kinase	-1	0.0204862	-1	0.0490136	-1	0.419988	0	0	109	162
PF3D7_0515400		conserved protein, unknown function	-1	0.019972	-1	0.0417391	-1	0.484393	1	1	38	54
PF3D7_0515500	GEP1	gametogenesis essential protein 1, putative	-1	0.0225852	-1	0.0391548	-1	0.580913	0	0	53	74
PF3D7_0515600	GEP	gamete egress protein GEP, putative	-1	0.0210084	-1	0.0728376	-1	0.29127	0	0	65	113
PF3D7_0515700	GAP40	glideosome-associated protein 40, putative	-1	0.00919681	-1	0.0493537	-1	0.19954	0	0	10	24
PF3D7_0515800		BolA-like protein, putative	-1	0.0145867	-1	0.101351	-1	0.179087	0	0	3	8
PF3D7_0515900	NIF2	NLI interacting factor-like phosphatase, putative	-1	0.00742574	-1	0.0391061	-1	0.212329	0	0	6	13
PF3D7_0516000		RAP protein, putative	-1	0.027178	-1	0.0316344	-1	0.860609	0	0	73	91
PF3D7_0516100	ATPase1	cation-transporting ATPase 1	-1	0.0309226	-1	0.0518893	-1	0.597115	0	0	184	249
PF3D7_0516200	RPS11	40S ribosomal protein S11	-1	0.0057971	-1	0.00900901	-1	0.720847	0	0	2	3
PF3D7_0516300		tRNA pseudouridine synthase, putative	-1	0.0323676	-1	0.0609003	-1	0.535592	0	0	54	77
PF3D7_0516400	PhLP1	phosducin-like protein 1, putative	-1	0.0215741	-1	0.0690979	-1	0.322864	0	0	18	30
PF3D7_0516500	MFS1	major facilitator superfamily domain-containing protein, putative	-1	0.0105634	-1	0.0590962	-1	0.19031	0	0	11	28
PF3D7_0516600	MB2	sporozoite surface antigen MB2	-1	0.0274076	-1	0.0514019	-1	0.535255	0	1	109	153
PF3D7_0516700		ubiquitin carboxyl-terminal hydrolase 2, putative	-1	0.013945	-1	0.0713946	-1	0.1984	1	1	46	96
PF3D7_0516800	ApiAP2	AP2 domain transcription factor AP2-O2, putative	-1	0.0277156	-1	0.0540693	-1	0.513967	0	0	165	229
PF3D7_0516900	RPL2	60S ribosomal protein L2	-1	0.00330579	-1	0.0561798	-1	0.0823785	0	0	2	12
PF3D7_0517000		60S ribosomal protein L12, putative	-1	0	-1	0.0557276	-1	0.0388314	0	0	0	6
PF3D7_0517100		conserved protein, unknown function	-1	0.0338792	-1	0.0758988	-1	0.451903	0	0	40	59
PF3D7_0517200		conserved Plasmodium protein, unknown function	-1	0.0252951	-1	0.0944386	-1	0.272275	0	0	40	70
PF3D7_0517300	SR1	serine/arginine-rich splicing factor 1	-1	0	-1	0.0434783	-1	0.0277778	0	0	0	8
PF3D7_0517400	FACT-L	FACT complex subunit SPT16, putative	-1	0.0124481	-1	0.0602279	-1	0.210885	0	0	35	72
PF3D7_0517500		UTP--glucose-1-phosphate uridylyltransferase, putative	-1	0.0155819	-1	0.0564808	-1	0.28145	0	0	32	58
PF3D7_0517600	CPbeta	F-actin-capping protein subunit beta, putative	-1	0.0138632	-1	0.107822	-1	0.138559	0	0	10	27
PF3D7_0517700	EIF3B	eukaryotic translation initiation factor 3 subunit B, putative	-1	0.00229885	-1	0.0632603	-1	0.0441064	0	0	4	30
PF3D7_0517800	DCX	apicortin	-1	0.0310881	-1	0.0507246	-1	0.624309	0	0	18	25
PF3D7_0517900		zinc finger protein, putative	-1	0.0139398	-1	0.059375	-1	0.243146	0	0	19	38
PF3D7_0518000		NOSIP domain-containing protein, putative	-1	0.00908174	-1	0.059081	-1	0.17272	0	0	6	15
PF3D7_0518100	AMR2	protein AMR2	-1	0.0276941	-1	0.0591827	-1	0.470307	0	0	95	137
PF3D7_0518200	MDM2	SWIB/MDM2 domain-containing protein	-1	0.0061792	-1	0.0276498	-1	0.2944	0	0	2	4
PF3D7_0518300		proteasome subunit beta type-1, putative	-1	0.00174115	-1	0.0403587	-1	0.0783471	1	1	1	7
PF3D7_0518400	CYC3	cyclin, putative	-1	0.0160714	-1	0.0461538	-1	0.370052	0	0	9	15
PF3D7_0518500	DDX23	ATP-dependent RNA helicase DDX23, putative	-1	0.0177601	-1	0.0734095	-1	0.245285	0	0	49	94
PF3D7_0518600	WDR26	WD repeat-containing protein 26, putative	-1	0.021714	-1	0.0566327	-1	0.38651	0	0	69	106
PF3D7_0518700	PUF1	mRNA-binding protein PUF1	-1	0.0167539	-1	0.0516484	-1	0.326876	0	0	80	127
PF3D7_0518800	PSOP13	secreted ookinete protein, putative	-1	0.0243079	-1	0.0676056	-1	0.376244	0	0	12	20
PF3D7_0518900		conserved protein, unknown function	-1	0.016795	-1	0.0644172	-1	0.281734	0	0	8	15
PF3D7_0519000	SLBP	histone RNA hairpin-binding protein, putative	-1	0.0216606	-1	0.0627907	-1	0.357592	0	0	16	25
PF3D7_0519100		50S ribosomal protein L14, mitochondrial, putative	-1	0	-1	0.04	-1	0.0689655	0	0	0	3
PF3D7_0519200		V-type proton ATPase 16 kDa proteolipid subunit	-1	0.013181	-1	0.0168539	-1	0.808038	0	0	5	7
PF3D7_0519300	COX10	protoheme IX farnesyltransferase	-1	0.0285775	-1	0.0725157	-1	0.398795	0	0	45	72
PF3D7_0519400	RPS24	40S ribosomal protein S24	-1	0.00626305	-1	0.0362903	-1	0.231311	0	0	2	5
PF3D7_0519500	CCR4-1	CCR4 domain-containing protein 1, putative	-1	0.0302429	-1	0.0575693	-1	0.526533	0	0	188	260
PF3D7_0519600		zinc finger protein, putative	-1	0.032173	-1	0.0725806	-1	0.446932	0	0	61	88
PF3D7_0519700		FoP domain-containing protein, putative	-1	0.0105708	-1	0.0754717	-1	0.161193	0	0	5	13
PF3D7_0519800		EELM2 domain-containing protein, putative	-1	0.0301689	-1	0.0629171	-1	0.48398	0	0	50	72
PF3D7_0519900		conserved protein, unknown function	-1	0.0298546	-1	0.0404908	-1	0.74174	0	0	39	50
PF3D7_0520000	RPS9	40S ribosomal protein S9, putative	-1	0	-1	0.0504202	-1	0.0373979	0	0	0	6
PF3D7_0520100	PPM9	protein phosphatase PPM9, putative	-1	0.0239909	-1	0.0756076	-1	0.32194	0	0	42	70
PF3D7_0520200	MED17	mediator of RNA polymerase II transcription subunit 17, putative	-1	0.0411833	-1	0.0675676	-1	0.612517	0	0	71	96
PF3D7_0520300	LSM2	U6 snRNA-associated Sm-like protein LSm2, putative	-1	0	-1	0.0491803	-1	0.0673661	0	0	0	3
PF3D7_0520400		single-stranded DNA-binding protein, putative	-1	0.0119416	-1	0.0459519	-1	0.278786	0	0	9	16
PF3D7_0520500		phosphomethylpyrimidine kinase, putative	-1	0.00931264	-1	0.0275735	-1	0.365075	0	0	7	12
PF3D7_0520600	Ap4AH	bis(5'-nucleosyl)-tetraphosphatase [asymmetrical]	-1	0.0161435	-1	0.0687023	-1	0.26088	0	0	6	12
PF3D7_0520700		CDC73 domain-containing protein, putative	-1	0.0339145	-1	0.0795534	-1	0.428983	0	0	83	121
PF3D7_0520800		conserved protein, unknown function	-1	0.0260257	-1	0.0720607	-1	0.362732	0	0	133	209
PF3D7_0520900	SAHH	adenosylhomocysteinase	-1	0.0104076	-1	0.0836237	-1	0.13246	0	0	12	36
PF3D7_0521000		conserved Plasmodium protein, unknown function	-1	0.0427699	-1	0.0847914	-1	0.508458	0	0	56	77
PF3D7_0521100		conserved Plasmodium protein, unknown function	-1	0.0258303	-1	0.064803	-1	0.400804	1	1	98	149
PF3D7_0521200		conserved protein, unknown function	-1	0.0218182	-1	0.0740741	-1	0.304903	0	1	18	30
PF3D7_0521300		zinc finger protein, putative	-1	0.0245562	-1	0.0577508	-1	0.427881	0	0	83	121
PF3D7_0521400		conserved protein, unknown function	-1	0.0209336	-1	0.0559824	-1	0.381123	0	0	29	46
PF3D7_0521500		ribosomal large subunit pseudouridylate synthase, putative	-1	0.0214345	-1	0.0557769	-1	0.392427	1	1	26	40
PF3D7_0521600		conserved Plasmodium protein, unknown function	-1	0.0125	-1	0.0392157	-1	0.378447	0	0	3	5
PF3D7_0521700	DDX1	ATP-dependent RNA helicase DDX1, putative	-1	0.0222868	-1	0.0779221	-1	0.289985	0	0	46	82
PF3D7_0521800		AFG1-like ATPase, putative	-1	0.0189354	-1	0.0679712	-1	0.284607	0	0	30	52
PF3D7_0521900		conserved Plasmodium protein, unknown function	-1	0.0359428	-1	0.051846	-1	0.694463	0	0	161	205
PF3D7_0522000		conserved Plasmodium protein, unknown function	-1	0.0111386	-1	0.0182927	-1	0.669763	0	0	3	4
PF3D7_0522100		conserved Plasmodium protein, unknown function	-1	0.0235438	-1	0.0394046	-1	0.602291	0	0	45	60
PF3D7_0522200	TAF10	transcription initiation factor TFIID subunit 10, putative	-1	0.0103806	-1	0.0806452	-1	0.161222	0	0	3	8
PF3D7_0522300		18S rRNA (guanine-N(7))-methyltransferase, putative	-1	0.0165829	-1	0.0618557	-1	0.283653	0	0	11	21
PF3D7_0522400		conserved Plasmodium protein, unknown function	-1	0.0348033	-1	0.0636514	-1	0.547058	0	0	810	1106
PF3D7_0522500	RPL17	50S ribosomal protein L17, apicoplast, putative	-1	0.0100251	-1	0.0882353	-1	0.135393	1	1	4	13
PF3D7_0522600		magnesium transporter NIPA, putative	-1	0.00950461	-1	0.040724	-1	0.247553	0	0	11	23
PF3D7_0522700	SufA	iron-sulfur cluster assembly protein SufA	-1	0.0345357	-1	0.0401338	-1	0.867341	0	0	15	19
PF3D7_0522800	BUD31	pre-mRNA-splicing factor BUD31, putative	-1	0.00824931	-1	0.0746888	-1	0.138995	0	0	3	9
PF3D7_0522900		zinc finger protein, putative	-1	0.0428827	-1	0.0809353	-1	0.53119	0	0	168	228
PF3D7_0523000	MDR1	multidrug resistance protein 1	0.00554313	0.0210055	0	0.0708851	22.3069	0.298906	19	19	72	131
PF3D7_0523100	QCR2	mitochondrial-processing peptidase subunit alpha, putative	-1	0.0115385	-1	0.0655738	-1	0.184523	0	0	15	35
PF3D7_0523200		heptatricopeptide repeat-containing protein, putative	-1	0.0414294	-1	0.0739627	-1	0.562094	0	0	114	155
PF3D7_0523300	ApiCOX18	cytochrome c oxidase subunit ApiCOX18, putative	-1	0.00309598	-1	0.1	-1	0.0572924	0	0	1	8
PF3D7_0523400		DnaJ protein, putative	-1	0.00688776	-1	0.03386	-1	0.219273	0	0	9	19
PF3D7_0523500		dynein light chain Tctex-type, putative	-1	0.00349243	-1	0.0538922	-1	0.116959	0	0	1	4
PF3D7_0523600		conserved protein, unknown function	-1	0.00393701	-1	0.0517241	-1	0.106631	0	0	2	8
PF3D7_0523700		conserved Plasmodium membrane protein, unknown function	-1	0.0354803	-1	0.0672948	-1	0.528972	0	0	130	180
PF3D7_0523800	FVRT1	food vacuole resident transporter 1	-1	0.0356567	-1	0.0549542	-1	0.652256	0	0	59	81
PF3D7_0523900		MerC domain-containing protein, putative	-1	0.0121704	-1	0.0504202	-1	0.267668	0	0	6	12
PF3D7_0524000	KASbeta	karyopherin beta	-1	0.00147765	-1	0.0736842	-1	0.0244099	0	0	4	53
PF3D7_0524100		conserved Plasmodium protein, unknown function	-1	0.0514856	-1	0.076882	-1	0.670922	0	0	160	208
PF3D7_0524200		conserved Plasmodium membrane protein, unknown function	-1	0.0239574	-1	0.0671642	-1	0.378706	0	0	9	15
PF3D7_0524300		conserved Plasmodium protein, unknown function	-1	0.0447036	-1	0.0833333	-1	0.541336	0	0	46	62
PF3D7_0524400	RBG1	ribosome-interacting GTPase 1, putative	-1	0.00346554	-1	0.0860832	-1	0.0514805	0	0	3	23
PF3D7_0524500		conserved Plasmodium protein, unknown function	-1	0.0163399	-1	0.0454545	-1	0.398512	0	0	5	8
PF3D7_0524600		50S ribosomal protein L12, apicoplast, putative	-1	0.0424974	-1	0.0288462	-1	1.45105	0	0	27	31
PF3D7_0524700	TOM22	mitochondrial import receptor subunit TOM22, putative	-1	0.00794702	-1	0.0301508	-1	0.340383	0	0	2	4
PF3D7_0524800	UFD1	ubiquitin fusion degradation protein 1, putative	-1	0.0293835	-1	0.0517241	-1	0.572389	0	0	51	70
PF3D7_0524900	TYW1	S-adenosyl-L-methionine-dependent tRNA 4-demethylwyosine synthase, putative	-1	0.0256515	-1	0.0821918	-1	0.315166	0	0	63	105
PF3D7_0525000		zinc finger protein, putative	-1	0.0413364	-1	0.0888252	-1	0.468451	0	0	73	104
PF3D7_0525100	ACS10	acyl-CoA synthetase	-1	0.0216227	-1	0.022314	-1	0.969763	1	1	35	44
PF3D7_0525200	SMC6	structural maintenance of chromosomes protein 6, putative	-1	0.0300649	-1	0.0539568	-1	0.55881	0	0	139	189
PF3D7_0525300		conserved protein, unknown function	-1	0.0215708	-1	0.0415512	-1	0.527711	0	0	26	36
PF3D7_0525400		7-helix-1 protein	-1	0.0234104	-1	0.0518617	-1	0.45955	0	0	27	40
PF3D7_0525500		WD repeat-containing protein, putative	-1	0.0350714	-1	0.0730674	-1	0.481373	0	0	163	232
PF3D7_0525600		RNA methyltransferase, putative	-1	0.0326594	-1	0.0654362	-1	0.506978	0	0	28	41
PF3D7_0525700		conserved protein, unknown function	-1	0.0127524	-1	0.048583	-1	0.302923	0	0	4	8
PF3D7_0525800	IMC1g	inner membrane complex protein 1g, putative	-1	0.0207469	-1	0.0722222	-1	0.2992	0	0	15	28
PF3D7_0525900	NEK2	NIMA related kinase 2	-1	0.0342205	-1	0.0438413	-1	0.78678	0	0	24	31
PF3D7_0526000		RAP protein, putative	-1	0.0351717	-1	0.0621375	-1	0.569154	0	0	71	96
PF3D7_0526100		conserved Plasmodium membrane protein, unknown function	-1	0.0264533	-1	0.0716561	-1	0.376898	0	0	27	42
PF3D7_0526200	ARFGAP2	ADP-ribosylation factor GTPase-activating protein 2	-1	0.0334661	-1	0.0684411	-1	0.494306	0	0	42	60
PF3D7_0526300	WDR55	WD repeat-containing protein 55, putative	-1	0.0226795	-1	0.0672897	-1	0.348018	0	0	18	30
PF3D7_0526400		conserved Plasmodium protein, unknown function	-1	0.0134831	-1	0.0510204	-1	0.278581	0	0	12	22
PF3D7_0526500		conserved Plasmodium protein, unknown function	-1	0.0335745	-1	0.07	-1	0.481583	0	0	116	165
PF3D7_0526600		conserved Plasmodium protein, unknown function	-1	0.0319448	-1	0.0469484	-1	0.680977	0	0	352	472
PF3D7_0526700		conserved protein, unknown function	-1	0.047619	-1	0.057554	-1	0.828744	0	0	94	118
PF3D7_0526800		conserved Plasmodium protein, unknown function	-1	0.0328587	-1	0.0515464	-1	0.644291	0	0	30	40
PF3D7_0526900		transmembrane emp24 domain-containing protein, putative	-1	0.0173633	-1	0.0394737	-1	0.463249	0	0	9	14
PF3D7_0527000	MCM3	DNA replication licensing factor MCM3, putative	-1	0.013807	-1	0.0577596	-1	0.244069	0	0	32	65
PF3D7_0527100	UBC13	ubiquitin-conjugating enzyme E2 13	-1	0.00275229	-1	0.0418118	-1	0.117178	0	0	1	5
PF3D7_0527200	USP14	ubiquitin carboxyl-terminal hydrolase 14	0.000670241	0.0368633	0	0.113497	2.10925	0.328371	1	1	55	92
PF3D7_0527300	METAP1a	methionine aminopeptidase 1a, putative	-1	0.0138597	-1	0.0735552	-1	0.200653	0	0	11	25
PF3D7_0527400		conserved Plasmodium protein, unknown function	-1	0.0622598	-1	0.116608	-1	0.542092	0	0	27	38
PF3D7_0527500	HIP	Hsc70-interacting protein	-1	0.0214222	-1	0.0818182	-1	0.268982	0	0	24	45
PF3D7_0527600		conserved Plasmodium protein, unknown function	-1	0.0368153	-1	0.0668414	-1	0.556138	0	0	41	58
PF3D7_0527900	DDX41	ATP-dependent RNA helicase DDX41, putative	-1	0.0210483	-1	0.0914634	-1	0.234759	0	0	34	69
PF3D7_0528000	UMP1	proteasome maturation factor UMP1, putative	-1	0.00328228	-1	0.07109	-1	0.0840831	0	0	1	6
PF3D7_0528100		AP-1/2 complex subunit beta, putative	-1	0.0103154	-1	0.10351	-1	0.103109	0	0	23	81
PF3D7_0528200	EIF3E	eukaryotic translation initiation factor 3 subunit E, putative	-1	0.00935308	-1	0.0701107	-1	0.142031	0	0	12	31
PF3D7_0528300		conserved protein, unknown function	-1	0.0522733	-1	0.105	-1	0.501339	1	1	64	92
PF3D7_0528400	DHHC7	palmitoyltransferase DHHC7	-1	0.0230077	-1	0.0858434	-1	0.275619	0	0	23	42
PF3D7_0528500	CPalpha	F-actin-capping protein subunit alpha, putative	-1	0.015894	-1	0.0414201	-1	0.400955	0	0	12	19
PF3D7_0528600		conserved Plasmodium protein, unknown function	-1	0.02625	-1	0.0584416	-1	0.479626	0	0	7	10
PF3D7_0528700	CYP23	peptidyl-prolyl cis-trans isomerase	-1	0.0222372	-1	0.108033	-1	0.218868	0	0	11	24
PF3D7_0528800		nuclear GTP-binding protein, putative	-1	0.0351446	-1	0.0975904	-1	0.364536	0	0	47	74
PF3D7_0528900		conserved protein, unknown function	-1	0.0230088	-1	0.0983607	-1	0.246166	0	0	13	25
PF3D7_0529000	TIP	T-cell immunomodulatory protein homolog, putative	-1	0.0183206	-1	0.0895161	-1	0.209185	0	0	32	69
PF3D7_0529100	ATrx2	thioredoxin-like protein, putative	-1	0.0307467	-1	0.0517241	-1	0.609428	0	0	14	19
PF3D7_0529200		sugar transporter, putative	-1	0.0414053	-1	0.0658996	-1	0.632062	0	0	55	76
PF3D7_0529300	TIC22	apicoplast TIC22 protein	-1	0.0173997	-1	0.0931264	-1	0.198098	0	0	12	26
PF3D7_0529400	AKIT5	apicomplexan kinetochore protein 5, putative	-1	0.0340667	-1	0.0784922	-1	0.435753	0	0	128	187
PF3D7_0529500		cell cycle regulator protein, putative	-1	0.00231125	-1	0.0931677	-1	0.0458651	0	0	1	11
PF3D7_0529700		heptatricopeptide repeat-containing protein, putative	-1	0.0391092	-1	0.110599	-1	0.355763	0	0	96	152
PF3D7_0529800		conserved Plasmodium protein, unknown function	-1	0.0452523	-1	0.0983075	-1	0.461356	0	0	217	308
PF3D7_0529900		RING zinc finger protein, putative	-1	0.00433735	-1	0.055102	-1	0.0998393	1	1	3	12
PF3D7_0530000		conserved Plasmodium protein, unknown function	-1	0.0325203	-1	0.0625	-1	0.54716	0	0	8	11
PF3D7_0530100	SYN6	SNARE protein, putative	-1	0.0248815	-1	0.0606936	-1	0.425219	0	0	14	21
PF3D7_0530200	PPT	phosphoenolpyruvate/phosphate translocator	-1	0.0271421	-1	0.0837642	-1	0.32969	0	0	34	61
PF3D7_0530300	PIC6	PhIL1-interacting candidate PIC6	-1	0.0421014	-1	0.0821168	-1	0.514189	0	0	152	212
PF3D7_0530400		conserved Plasmodium protein, unknown function	-1	0.0467101	-1	0.0864745	-1	0.541242	0	0	208	286
PF3D7_0530500		conserved Plasmodium membrane protein, unknown function	-1	0.0450379	-1	0.0940499	-1	0.480865	0	0	113	162
PF3D7_0530600		XAP-5 DNA binding protein, putative	-1	0.0332734	-1	0.0862069	-1	0.391717	0	0	37	57
PF3D7_0530700		conserved Plasmodium protein, unknown function	-1	0.0621378	-1	0.0984802	-1	0.632222	1	1	168	222
PF3D7_0530800		CPW-WPC family protein	-1	0.0208668	-1	0.0774648	-1	0.282713	0	0	13	24
PF3D7_0530900	FRM1	formin 1	-1	0.0469441	-1	0.0906612	-1	0.518525	1	1	308	441
PF3D7_0531000		SURF1 domain-containing protein, putative	-1	0.0551345	-1	0.105216	-1	0.526329	0	0	97	136
PF3D7_0531100		conserved Plasmodium protein, unknown function	-1	0.072909	-1	0.0865533	-1	0.842604	0	0	496	608
PF3D7_0531200		ribosomal protein S16, mitochondrial, putative	-1	0.0190235	-1	0.111748	-1	0.182762	0	0	10	23
PF3D7_0531300		conserved Plasmodium protein, unknown function	-1	0.0469799	-1	0.104895	-1	0.454247	0	0	35	50
PF3D7_0531400		G-patch domain-containing protein, putative	-1	0.0727974	-1	0.0711394	-1	1.02321	0	0	214	255
PF3D7_0532100	ETRAMP5	early transcribed membrane protein 5	-1	0.0453822	-1	0.0942408	-1	0.492715	0	0	19	31
PF3D7_0532200		Plasmodium exported protein (PHISTc), unknown function	-1	0.0869822	-1	0.0934844	-1	0.931622	0	0	49	60
PF3D7_0532300		Plasmodium exported protein (PHISTb), unknown function	-1	0.0277411	-1	0.0409938	-1	0.682267	0	0	35	46
PF3D7_0532400	LyMP	lysine-rich membrane-associated PHISTb protein	-1	0.0232558	-1	0.037037	-1	0.634762	0	0	30	41
PF3D7_0532500		Plasmodium exported protein, unknown function	-1	0.0428571	-1	0.0797872	-1	0.553851	0	0	13	18
PF3D7_0532600		Plasmodium exported protein, unknown function	-1	0.126476	-1	0.110294	-1	1.14375	0	0	50	60
PF3D7_0601900		conserved Plasmodium protein, unknown function	-1	0.0162866	-1	0.025	-1	0.68749	0	0	5	7
PF3D7_0602000		zinc finger protein, putative	-1	0.0259764	-1	0.0747843	-1	0.349544	0	0	94	146
PF3D7_0602100	MTR4	ATP-dependent RNA helicase MTR4	-1	0.0343048	-1	0.0935441	-1	0.368561	0	0	113	184
PF3D7_0602200		MYND-type zinc finger protein, putative	-1	0.0288308	-1	0.0891089	-1	0.334345	0	0	18	30
PF3D7_0602300	PALM	liver merozoite formation protein, putative	-1	0.0191083	-1	0.0875	-1	0.228573	0	0	15	29
PF3D7_0602400	EF-G	elongation factor G	-1	0.0171303	-1	0.0781638	-1	0.223064	0	0	39	81
PF3D7_0602500		geranylgeranyl transferase type-2 subunit beta, putative	-1	0.0281284	-1	0.12983	-1	0.222458	0	0	26	54
PF3D7_0602600		SAC3 domain-containing protein, putative	-1	0.0278061	-1	0.069206	-1	0.40419	0	0	91	134
PF3D7_0602700		conserved Plasmodium protein, unknown function	-1	0.0417258	-1	0.0794118	-1	0.530032	1	1	49	67
PF3D7_0602800	JmjC2	JmjC domain-containing protein 2, putative	-1	0.0385173	-1	0.0754527	-1	0.51411	0	0	62	87
PF3D7_0602900		conserved Plasmodium protein, unknown function	-1	0.026212	-1	0.0955137	-1	0.280238	0	0	31	53
PF3D7_0603000		SDE2 domain-containing protein, putative	-1	0.029212	-1	0.0618893	-1	0.4772	0	0	43	62
PF3D7_0603100		RNA-binding protein, putative	-1	0.0311868	-1	0.0586319	-1	0.538177	0	0	36	48
PF3D7_0603200	BCS1	mitochondrial chaperone BCS1, putative	-1	0.028136	-1	0.0861244	-1	0.332759	0	0	32	56
PF3D7_0603300	DHODH	dihydroorotate dehydrogenase	0.00503476	0.0179813	0	0.0782065	8.80472	0.236221	7	7	25	50
PF3D7_0603400	TEX1	trophozoite exported protein 1	-1	0.0477673	-1	0.0739103	-1	0.64785	1	1	133	172
PF3D7_0603500	CAX	cation/H+ antiporter	-1	0.00872657	-1	0.0644796	-1	0.146568	0	0	9	28
PF3D7_0603600		AT-rich interactive domain-containing protein, putative	-1	0.0424417	-1	0.0829841	-1	0.512346	0	0	251	350
PF3D7_0603700	mFRS	phenylalanine--tRNA ligase	-1	0.0182927	-1	0.0837989	-1	0.22591	0	0	20	40
PF3D7_0603800	CEP76	NdP2 protein, putative	-1	0.0183507	-1	0.0480167	-1	0.384734	0	0	83	129
PF3D7_0603900		conserved Plasmodium protein, unknown function	-1	0.0285815	-1	0.0763636	-1	0.38209	0	0	27	41
PF3D7_0604000		conserved Plasmodium protein, unknown function	-1	0.0359234	-1	0.0665145	-1	0.541332	1	1	180	248
PF3D7_0604100	SIP2	AP2 domain transcription factor	-1	0.0412844	-1	0.103138	-1	0.401352	0	0	204	307
PF3D7_0604200		ribosomal protein L41, mitochondrial, putative	-1	0	-1	0.0326087	-1	0.108747	0	0	0	2
PF3D7_0604300		conserved Plasmodium protein, unknown function	-1	0.0358939	-1	0.100083	-1	0.361645	0	0	69	109
PF3D7_0604400		conserved protein, unknown function	-1	0.013463	-1	0.0328467	-1	0.444305	0	0	6	9
PF3D7_0604500		GYF domain-containing protein, putative	-1	0.0329047	-1	0.0818966	-1	0.402704	0	0	238	352
PF3D7_0604600		DNA helicase, putative	-1	0.0359605	-1	0.0621937	-1	0.579641	0	0	153	208
PF3D7_0604700	GILP	glyoxalase I-like protein GILP	-1	0.0239893	-1	0.0690979	-1	0.358273	0	0	18	30
PF3D7_0604800		RAP protein, putative	-1	0.0278138	-1	0.0620009	-1	0.450846	0	0	100	144
PF3D7_0604900		conserved Plasmodium protein, unknown function	-1	0.0128571	-1	0.0182927	-1	0.75437	0	0	3	4
PF3D7_0605000		50S ribosomal protein L24, putative	-1	0.0104969	-1	0.0736196	-1	0.163982	0	0	5	13
PF3D7_0605100	KH1	KH domain-containing protein, putative	-1	0.0146606	-1	0.0539484	-1	0.278264	0	0	27	50
PF3D7_0605200		acylphosphatase, putative	-1	0.00588235	-1	0.0833333	-1	0.0897514	0	0	3	13
PF3D7_0605300	ARK1	serine/threonine protein kinase ARK1	-1	0	-1	0.0603015	-1	0.0169376	0	0	0	12
PF3D7_0605400		calcium-binding protein, putative	-1	0.029484	-1	0.0921053	-1	0.336305	0	0	12	19
PF3D7_0605500		cyclin dependent kinase binding protein, putative	-1	0.0245033	-1	0.0541401	-1	0.458589	0	0	37	54
PF3D7_0605600		nucleoside diphosphate kinase, putative	-1	0.0523816	-1	0.077894	-1	0.673308	0	0	239	311
PF3D7_0605700		conserved Plasmodium protein, unknown function	-1	0.0328728	-1	0.0965665	-1	0.349087	0	0	23	38
PF3D7_0605800	RAD50	DNA repair protein RAD50, putative	-1	0.0296676	-1	0.0636391	-1	0.467545	0	0	166	237
PF3D7_0605900		elongation of fatty acids protein, putative	-1	0	-1	0.0447761	-1	0.0274029	0	0	0	8
PF3D7_0606000	KIC1	protein KIC1	-1	0.0606708	-1	0.0947368	-1	0.641708	0	0	161	212
PF3D7_0606100		RNA-binding protein, putative	-1	0.0308195	-1	0.0435685	-1	0.71155	0	0	44	58
PF3D7_0606200	PEX4	ubiquitin-conjugating enzyme E2 PEX4, putative	-1	0.00794351	-1	0.0553506	-1	0.178609	0	0	3	8
PF3D7_0606300		conserved Plasmodium protein, unknown function	-1	0.0031881	-1	0.0361446	-1	0.156568	0	0	1	3
PF3D7_0606400		conserved Plasmodium protein, unknown function	-1	0.0222222	-1	0.047619	-1	0.497143	0	0	7	10
PF3D7_0606500	PTB	polypyrimidine tract-binding protein, putative	0.0012285	0.0227273	0	0.0741758	3.22359	0.311525	2	2	37	64
PF3D7_0606600		conserved Plasmodium protein, unknown function	-1	0.0323437	-1	0.0690789	-1	0.469371	0	0	195	279
PF3D7_0606700		coatomer alpha subunit, putative	-1	0.0180609	-1	0.0856109	-1	0.213193	0	0	67	138
PF3D7_0606800	VFT1	VFT protein	-1	0.0110294	-1	0.108779	-1	0.111445	0	0	8	27
PF3D7_0606900	GLP2	glutaredoxin-like protein	-1	0.014742	-1	0.0511364	-1	0.310704	0	0	8	14
PF3D7_0607000		translation initiation factor IF-2, putative	-1	0.00711396	-1	0.0642988	-1	0.115805	0	0	17	52
PF3D7_0607100		MYND-type zinc finger protein, putative	-1	0.0153584	-1	0.0566802	-1	0.28076	0	0	18	32
PF3D7_0607200		RING zinc finger protein, putative	-1	0.0142001	-1	0.064194	-1	0.231411	0	0	15	30
PF3D7_0607300	UROD	uroporphyrinogen III decarboxylase	-1	0.0128458	-1	0.0521739	-1	0.258817	0	0	13	25
PF3D7_0607400		G-protein associated signal transduction protein, putative	-1	0.006453	-1	0.0737938	-1	0.094556	0	0	10	36
PF3D7_0607500	COQ2	4-hydroxybenzoate polyprenyltransferase, putative	-1	0.0342501	-1	0.0604265	-1	0.571778	0	0	44	61
PF3D7_0607600	SAS6	spindle assembly abnormal protein 6, putative	-1	0.0195107	-1	0.06	-1	0.329892	0	0	42	68
PF3D7_0607700		conserved Plasmodium protein, unknown function	-1	0.0372428	-1	0.0611043	-1	0.610337	0	0	257	340
PF3D7_0607800		GTP-binding protein, putative	-1	0.0279984	-1	0.0837344	-1	0.338637	0	0	47	76
PF3D7_0607900		conserved Plasmodium protein, unknown function	-1	0.0275398	-1	0.0532258	-1	0.521185	0	0	60	82
PF3D7_0608000	DPH7	diphthine methyltransferase, putative	-1	0.01892	-1	0.0415945	-1	0.468437	0	0	16	24
PF3D7_0608100		conserved Plasmodium protein, unknown function	-1	0.031401	-1	0.0487062	-1	0.646694	0	0	104	136
PF3D7_0608200		conserved Plasmodium protein, unknown function	-1	0.0101523	-1	0.0519481	-1	0.229716	0	0	4	8
PF3D7_0608300		heptatricopeptide repeat-containing protein, putative	-1	0.0308152	-1	0.0633318	-1	0.488621	0	0	110	156
PF3D7_0608310	SAM50	sorting assembly machinery 50 kDa subunit, putative	-1	0.0151921	-1	0.0411523	-1	0.381289	0	0	17	27
PF3D7_0608400	C4AP4	respiratory chain complex 4 associated protein 4	-1	0.0189394	-1	0.0526316	-1	0.398895	0	0	5	8
PF3D7_0608500		proteasome subunit alpha type-2, putative	-1	0.00353565	-1	0.0491803	-1	0.100608	0	0	2	9
PF3D7_0608600		conserved Plasmodium protein, unknown function	-1	0.0152707	-1	0.0379747	-1	0.421506	0	0	11	16
PF3D7_0608700	CCT6	T-complex protein 1 subunit zeta	-1	0.00304491	-1	0.0722513	-1	0.0510608	0	0	4	27
PF3D7_0608800	OAT	ornithine aminotransferase	-1	0.00405405	-1	0.0890323	-1	0.0550465	0	0	4	27
PF3D7_0608900		conserved Plasmodium protein, unknown function	-1	0.0383336	-1	0.0640937	-1	0.600356	0	0	96	127
PF3D7_0609000	NUP637	nucleoporin NUP637, putative	-1	0.025068	-1	0.0658906	-1	0.38101	0	0	381	581
PF3D7_0609100	ZIP1	zinc transporter ZIP1, putative	-1	0.0267753	-1	0.0412844	-1	0.657137	1	1	23	32
PF3D7_0609200		citrate synthase-like protein, putative	-1	0.021527	-1	0.071831	-1	0.307226	1	1	25	42
PF3D7_0609300		conserved Plasmodium protein, unknown function	-1	0.0313757	-1	0.0627615	-1	0.502827	1	1	78	108
PF3D7_0609400	CLS	mitochondrial cardiolipin synthase, putative	-1	0.0154952	-1	0.0335707	-1	0.471127	0	0	23	34
PF3D7_0609500		conserved Plasmodium protein, unknown function	0.000764429	0.0168174	0	0.0510493	3.22461	0.333918	2	2	44	74
PF3D7_0609600		conserved Plasmodium protein, unknown function	-1	0.0372193	-1	0.0608519	-1	0.61348	1	1	116	156
PF3D7_0609700	KIC6	protein KIC6	-1	0.0299052	-1	0.0699617	-1	0.429013	0	0	142	209
PF3D7_0609800	DHHC2	palmitoyltransferase DHHC2, putative	-1	0.00146413	-1	0.0174419	-1	0.147502	0	0	1	4
PF3D7_0609900		conserved Plasmodium protein, unknown function	-1	0.0183119	-1	0.0543404	-1	0.33917	0	0	93	146
PF3D7_0610000		ribosomal protein L19, mitochondrial, putative	-1	0.00780911	-1	0.0460653	-1	0.190082	0	0	6	14
PF3D7_0610100	SLU7	pre-mRNA-splicing factor SLU7, putative	-1	0.0126126	-1	0.08	-1	0.166183	0	0	14	32
PF3D7_0610200	RBM25	RNA-binding protein 25, putative	-1	0.0279146	-1	0.0514541	-1	0.545833	1	1	68	91
PF3D7_0610400	H3	histone H3	-1	0	-1	0.0212014	-1	0.114761	0	0	0	2
PF3D7_0610500		peptidyl-tRNA hydrolase PTRHD1, putative	-1	0.013245	-1	0.0857143	-1	0.182816	0	0	4	10
PF3D7_0610600	CDPK2	calcium-dependent protein kinase 2	-1	0.000798297	-1	0.0449309	-1	0.0331667	0	0	1	14
PF3D7_0610700		conserved Plasmodium protein, unknown function	-1	0	-1	0.0425532	-1	0.0890152	0	0	0	2
PF3D7_0610800	TK	transketolase	0.000622665	0.0124533	0.00242131	0.0653753	0.395014	0.197264	1	2	20	47
PF3D7_0610900	SPT5	transcription elongation factor SPT5, putative	-1	0.0142827	-1	0.0389986	-1	0.37085	0	0	45	72
PF3D7_0611000		SNARE associated Golgi protein, putative	-1	0.00585652	-1	0.038674	-1	0.178882	0	0	4	11
PF3D7_0611100	SDH3	succinate dehydrogenase subunit 3, putative	-1	0	-1	0.06	-1	0.0683995	0	0	0	3
PF3D7_0611200	AP2-EXP2	AP2 domain transcription factor AP2-EXP2	-1	0.00576092	-1	0.0700935	-1	0.0989779	0	0	4	14
PF3D7_0611300	ATPTG2	ATP synthase-associated protein, putative	-1	0.00435624	-1	0.0518359	-1	0.106546	0	0	3	11
PF3D7_0611400	SWIB	SWI/SNF-related matrix-associated actin-dependent regulator of chromatin	-1	0.0178686	-1	0.0331492	-1	0.545052	0	0	37	51
PF3D7_0611500		conserved protein, unknown function	-1	0.00892857	-1	0.0481283	-1	0.202267	0	0	8	17
PF3D7_0611600	BTP1	basal complex transmembrane protein 1	-1	0.0297459	-1	0.06778	-1	0.443464	0	0	48	71
PF3D7_0611700	RPL39	60S ribosomal protein L39	-1	0	-1	0.032967	-1	0.177215	0	0	0	1
PF3D7_0611800		conserved Plasmodium protein, unknown function	-1	0.0275241	-1	0.0368879	-1	0.746921	1	1	225	283
PF3D7_0611900		lsm12, putative	-1	0.004662	-1	0.0686275	-1	0.0953933	0	0	2	9
PF3D7_0612000		conserved Plasmodium protein, unknown function	-1	0.0143541	-1	0.0434783	-1	0.390562	0	0	3	5
PF3D7_0612100	EIF3L	eukaryotic translation initiation factor 3 subunit L, putative	-1	0.0117115	-1	0.0573614	-1	0.211819	0	0	19	39
PF3D7_0612200	LRR6	leucine-rich repeat protein	-1	0.0207014	-1	0.0571848	-1	0.364173	0	1	97	149
PF3D7_0612300	TMEM234	transmembrane protein 234, putative	-1	0.0175439	-1	0.0416667	-1	0.461327	0	0	5	8
PF3D7_0612400		conserved Plasmodium protein, unknown function	-1	0.0102099	-1	0.0324324	-1	0.345866	0	0	6	10
PF3D7_0612500		conserved Plasmodium protein, unknown function	-1	0.0232816	-1	0.0306122	-1	0.781905	0	0	7	9
PF3D7_0612600	NCS6	cytoplasmic tRNA 2-thiolation protein 1, putative	-1	0.0224377	-1	0.0447761	-1	0.50937	0	0	27	38
PF3D7_0612700	P12	6-cysteine protein P12	-1	0.025	-1	0.0343137	-1	0.736717	0	0	21	28
PF3D7_0612800	P12p	6-cysteine protein P12p	-1	0.0239217	-1	0.0662139	-1	0.370618	0	0	22	35
PF3D7_0612900	NOG1	nucleolar GTP-binding protein 1, putative	-1	0.0301144	-1	0.0998336	-1	0.305386	0	0	50	90
PF3D7_0613000		conserved Plasmodium protein, unknown function	-1	0.0034965	-1	0.0461538	-1	0.134627	0	0	1	4
PF3D7_0613100		conserved Plasmodium protein, unknown function	-1	0.00533808	-1	0.0201342	-1	0.404522	0	0	1	2
PF3D7_0613200		conserved Plasmodium protein, unknown function	-1	0.00671141	-1	0.147059	-1	0.0831935	0	0	1	6
PF3D7_0613300	ROP14	rhoptry protein ROP14	-1	0.0379066	-1	0.0408719	-1	0.927901	0	0	134	164
PF3D7_0613400	RPL18	50S ribosomal protein L18, apicoplast, putative	-1	0.00394218	-1	0.0594059	-1	0.0929303	0	0	2	10
PF3D7_0613500		AP-3 complex subunit beta, putative	-1	0.023664	-1	0.0660731	-1	0.360738	0	1	80	127
PF3D7_0613600		conserved Plasmodium protein, unknown function	-1	0.0285164	-1	0.0509804	-1	0.562372	0	0	74	100
PF3D7_0613700		syntaxin-binding protein, putative	-1	0.0173712	-1	0.0701299	-1	0.253247	0	0	30	57
PF3D7_0613800	ApiAP2	AP2 domain transcription factor, putative	0.000193886	0.0363536	0	0.0680013	3.19531	0.535206	2	2	375	512
PF3D7_0613900	MyoE	myosin E, putative	-1	0.0399679	-1	0.0567286	-1	0.705421	1	1	216	276
PF3D7_0614000		thiamine-phosphate synthase, putative	-1	0.0265285	-1	0.0470325	-1	0.570271	0	0	35	49
PF3D7_0614100		filamin domain-containing protein, putative	-1	0.0292828	-1	0.0464945	-1	0.63287	0	0	69	90
PF3D7_0614200	NAR1	cytosolic Fe-S cluster assembly factor NAR1, putative	0.000438532	0.0285046	0	0.0419735	2.09925	0.682131	1	1	65	84
PF3D7_0614300	MFR1	major facilitator superfamily-related transporter, putative	-1	0.0178946	-1	0.0708024	-1	0.257271	1	1	37	72
PF3D7_0614400	CWF7	pre-mRNA-splicing factor CWF7, putative	-1	0.0186335	-1	0.104839	-1	0.188696	0	0	12	25
PF3D7_0614500	RPL19	60S ribosomal protein L19	-1	0	-1	0.0745342	-1	0.0263718	0	0	0	8
PF3D7_0614600		conserved Plasmodium protein, unknown function	-1	0.0187016	-1	0.0441676	-1	0.431012	0	0	29	42
PF3D7_0614700		F-box protein FBXO6, putative	-1	0.0225714	-1	0.0550756	-1	0.416208	0	0	34	51
PF3D7_0614800	NTHL1	endonuclease III-like protein 1, putative	-1	0.0351418	-1	0.0472779	-1	0.747757	0	0	38	49
PF3D7_0614900		conserved Plasmodium membrane protein, unknown function	-1	0.0239705	-1	0.0794016	-1	0.304806	0	0	65	111
PF3D7_0615000		conserved Plasmodium protein, unknown function	-1	0.0329068	-1	0.0655022	-1	0.520547	0	0	12	17
PF3D7_0615100	ENR	enoyl-acyl carrier reductase	-1	0.026616	-1	0.0728745	-1	0.372555	0	0	28	46
PF3D7_0615200		conserved protein, unknown function	-1	0.0147265	-1	0.0327273	-1	0.465641	0	0	14	20
PF3D7_0615300	GWT1	GPI-anchored wall transfer protein 1, putative	-1	0.0295567	-1	0.0500363	-1	0.594092	0	0	64	87
PF3D7_0615400		ribonuclease, putative	-1	0.0358279	-1	0.0753805	-1	0.47622	0	0	244	348
PF3D7_0615500	CRK5	cdc2-related protein kinase 5	-1	0.00579151	-1	0.0536627	-1	0.116489	1	1	10	31
PF3D7_0615600		zinc finger protein, putative	-1	0.0373241	-1	0.0632911	-1	0.59065	0	0	236	316
PF3D7_0615700	ALYREF	THO complex subunit 4, putative	-1	0.0129088	-1	0.0358566	-1	0.399063	0	0	5	8
PF3D7_0615800	COG4	conserved oligomeric Golgi complex subunit 4, putative	-1	0.02092	-1	0.0689849	-1	0.306339	0	0	62	103
PF3D7_0615900		protein phosphatase, putative	-1	0.0486249	-1	0.0730594	-1	0.666469	0	0	221	285
PF3D7_0616000	PDXK	pyridoxal kinase	-1	0.0235517	-1	0.0685279	-1	0.350634	0	0	29	47
PF3D7_0616100		conserved Plasmodium protein, unknown function	-1	0.0296496	-1	0.0684932	-1	0.4525	0	0	11	16
PF3D7_0616200	NDC80	kinetochore protein NDC80	-1	0.0149558	-1	0.052459	-1	0.293392	0	0	22	38
PF3D7_0616300		conserved Plasmodium protein, unknown function	-1	0.0194004	-1	0.034188	-1	0.586783	0	0	11	15
PF3D7_0616400		conserved Plasmodium protein, unknown function	-1	0.0450273	-1	0.048583	-1	0.927135	0	0	190	230
PF3D7_0616500	TLP	TRAP-like protein	-1	0.0470911	-1	0.0863109	-1	0.546996	0	0	160	222
PF3D7_0616600		conserved protein, unknown function	-1	0.0357675	-1	0.076841	-1	0.469484	0	0	56	80
PF3D7_0616700		ras GTPAse, putative	-1	0.0270898	-1	0.0733591	-1	0.375267	0	0	35	54
PF3D7_0616800	MQO	malate:quinone oxidoreductase	0.000798085	0.0143655	0	0.0319489	2.1249	0.461597	1	1	18	28
PF3D7_0616900		conserved Plasmodium protein, unknown function	-1	0.0454999	-1	0.054371	-1	0.837659	0	0	152	186
PF3D7_0617000	TOM40	mitochondrial import receptor subunit TOM40, putative	-1	0.0195936	-1	0.0557276	-1	0.362738	0	0	18	30
PF3D7_0617100		AP-2 complex subunit alpha, putative	-1	0.0123873	-1	0.0792746	-1	0.159386	0	0	38	89
PF3D7_0617200		BFR1 domain-containing protein, putative	-1	0.0134088	-1	0.0764618	-1	0.184043	0	0	15	32
PF3D7_0617300		RNA-binding protein, putative	-1	0	-1	0.0728745	-1	0.0349561	0	0	0	6
PF3D7_0617800	H2A	histone H2A	-1	0	-1	0.0216606	-1	0.115706	0	0	0	2
PF3D7_0617900	H3.3	histone H3 variant	-1	0	-1	0.0319149	-1	0.079258	0	0	0	3
PF3D7_0618000		conserved Plasmodium membrane protein, unknown function	-1	0.0187817	-1	0.0478469	-1	0.398309	0	0	37	57
PF3D7_0618100		conserved Plasmodium protein, unknown function	-1	0.0355795	-1	0.071618	-1	0.50021	1	1	66	93
PF3D7_0618200		conserved protein, unknown function	-1	0.0142469	-1	0.0368098	-1	0.416112	0	0	7	11
PF3D7_0618300		60S ribosomal protein L27a, putative	-1	0.00282752	-1	0.0428571	-1	0.117417	0	0	1	5
PF3D7_0618400		LMBR1 domain-containing protein, putative	-1	0.0309278	-1	0.0730994	-1	0.427906	0	0	45	70
PF3D7_0618500	MDH	malate dehydrogenase	-1	0.00672948	-1	0.0552764	-1	0.140205	0	0	5	16
PF3D7_0618600	ROM10	rhomboid protease ROM10	-1	0.0198171	-1	0.0473373	-1	0.434761	0	0	13	21
PF3D7_0618700		trafficking protein particle complex subunit 6A, putative	-1	0.0237209	-1	0.0939759	-1	0.262403	0	0	17	30
PF3D7_0618800		heptatricopeptide repeat-containing protein, putative	-1	0.0231131	-1	0.0399746	-1	0.581909	0	0	59	80
PF3D7_0618900	GPI1	phosphatidylinositol N-acetylglucosaminyltransferase subunit GPI1	-1	0.02228	-1	0.058277	-1	0.387585	0	0	40	63
PF3D7_0619000		FPL domain-containing protein, putative	-1	0.0390648	-1	0.0618905	-1	0.632393	1	1	176	231
PF3D7_0619100		conserved Plasmodium protein, unknown function	-1	0.025434	-1	0.0453686	-1	0.570956	0	0	21	29
PF3D7_0619200		conserved Plasmodium protein, unknown function	-1	0.0377358	-1	0.0538033	-1	0.703255	1	1	100	129
PF3D7_0619300		conserved Plasmodium protein, unknown function	0.000441647	0.0383129	0	0.0655556	5.39748	0.58507	4	4	347	465
PF3D7_0619400		cell division cycle protein 48 homologue, putative	-1	0.0020284	-1	0.0737864	-1	0.0333661	0	0	4	42
PF3D7_0619500	ACS12	acyl-CoA synthetase	-1	0.0305321	-1	0.0716216	-1	0.428393	0	0	105	158
PF3D7_0619600		conserved Plasmodium protein, unknown function	-1	0.042511	-1	0.0653696	-1	0.652531	0	0	93	121
PF3D7_0619700		F-box protein FBXO1, putative	-1	0.0151007	-1	0.0767591	-1	0.202679	0	0	24	48
PF3D7_0619800		conserved Plasmodium membrane protein, unknown function	-1	0.043967	-1	0.0633351	-1	0.694888	0	0	279	358
PF3D7_0619900	SF3A2	splicing factor 3A subunit 2, putative	-1	0.00527241	-1	0.037594	-1	0.174787	0	0	3	8
PF3D7_0620000	PIMMS43	PIMMS43 protein	-1	0.0282258	-1	0.0467626	-1	0.609651	0	0	35	48
PF3D7_0620100	ATPTG12	ATP synthase-associated protein, putative	-1	0	-1	0.0280374	-1	0.0907549	0	0	0	2
PF3D7_0620200		conserved Plasmodium protein, unknown function	-1	0.0110792	-1	0.0375783	-1	0.315254	0	0	9	15
PF3D7_0620300		conserved Plasmodium protein, unknown function	-1	0.0390625	-1	0.0291262	-1	1.33603	0	0	80	92
PF3D7_0620400	MSP10	merozoite surface protein 10	-1	0.0405509	-1	0.0553506	-1	0.735927	0	0	53	68
PF3D7_0620500		cleavage stimulation factor subunit 1, putative	-1	0.0355901	-1	0.0587629	-1	0.609367	0	0	58	77
PF3D7_0620600		conserved Plasmodium protein, unknown function	-1	0.040107	-1	0.0656934	-1	0.617645	0	0	30	39
PF3D7_0620700		DnaJ protein, putative	-1	0.0257079	-1	0.0308748	-1	0.837942	0	0	23	29
PF3D7_0621000		conserved Plasmodium protein, unknown function	-1	0.0228535	-1	0.0874233	-1	0.265039	0	0	48	86
PF3D7_0621100		conserved Plasmodium protein, unknown function	-1	0.0282169	-1	0.0736029	-1	0.385624	0	0	94	148
PF3D7_0621200	PDX1	pyridoxine biosynthesis protein PDX1	-1	0.00556328	-1	0.0481283	-1	0.137645	0	0	4	13
PF3D7_0621300	PUF3	mRNA-binding protein PUF3	-1	0.0382294	-1	0.0482234	-1	0.794705	0	0	76	95
PF3D7_0621400	ALV7	Pf77 protein	-1	0.0355828	-1	0.060274	-1	0.594067	0	0	58	80
PF3D7_0621500	RPP1	ribonuclease P/MRP protein subunit RPP1, putative	-1	0.0294349	-1	0.0383212	-1	0.774369	0	0	25	32
PF3D7_0621700		RAP protein, putative	-1	0.0275525	-1	0.0717471	-1	0.385951	0	0	111	170
PF3D7_0621800		nascent polypeptide-associated complex subunit alpha, putative	-1	0.00672143	-1	0.0644172	-1	0.131278	0	0	3	10
PF3D7_0621900	SRP68	signal recognition particle subunit SRP68, putative	-1	0.0285912	-1	0.0957447	-1	0.302046	0	0	55	94
PF3D7_0622000		conserved Plasmodium protein, unknown function	-1	0.0247462	-1	0.0351906	-1	0.717017	0	0	13	17
PF3D7_0622100		conserved Plasmodium protein, unknown function	-1	0.0320443	-1	0.0643514	-1	0.50006	0	0	108	150
PF3D7_0622200	MIAB	tRNA-2-methylthio-N(6)-dimethylallyladenosine synthase	-1	0.0315591	-1	0.076087	-1	0.418028	0	0	67	102
PF3D7_0622300		vacuolar transporter chaperone, putative	-1	0.0151048	-1	0.0552283	-1	0.279224	0	0	31	56
PF3D7_0622400		conserved protein, unknown function	-1	0.0123584	-1	0.0789474	-1	0.185572	0	0	4	9
PF3D7_0622500		RNA methyltransferase, putative	-1	0.0367578	-1	0.0368852	-1	0.996622	0	0	39	48
PF3D7_0622600	QCR9	cytochrome b-c1 complex subunit 9, putative	-1	0.00418994	-1	0.0191083	-1	0.348096	0	0	1	2
PF3D7_0622700		conserved Plasmodium membrane protein, unknown function	-1	0.0300322	-1	0.0561622	-1	0.542577	0	0	28	40
PF3D7_0622800		leucine--tRNA ligase, putative	-1	0.0220711	-1	0.0850044	-1	0.261839	1	1	79	144
PF3D7_0622900	AP2Tel	AP2 domain transcription factor AP2Tel	-1	0.0386429	-1	0.0631801	-1	0.612746	0	0	194	254
PF3D7_0623000	CS	chorismate synthase	-1	0.0227808	-1	0.0996785	-1	0.233923	0	0	29	60
PF3D7_0623100	NAB2	nuclear polyadenylated RNA-binding protein NAB2, putative	-1	0.0251583	-1	0.0653226	-1	0.389478	0	0	49	76
PF3D7_0623200	FNR	ferredoxin--NADP reductase	-1	0.0231023	-1	0.057971	-1	0.408591	1	1	21	33
PF3D7_0623300		EGF-like membrane protein, putative	-1	0.0171038	-1	0.0633245	-1	0.287466	0	0	10	18
PF3D7_0623400	Mei2	MEI2-like RNA-binding protein	-1	0.0132242	-1	0.0710059	-1	0.195908	0	0	14	30
PF3D7_0623500	SOD2	superoxide dismutase [Fe]	-1	0.0121704	-1	0.0208817	-1	0.608536	0	0	8	11
PF3D7_0623600		splicing factor-like protein 1, putative	-1	0.0234427	-1	0.0929577	-1	0.256972	0	0	35	68
PF3D7_0623700	SUV3	ATP-dependent RNA helicase SUV3, putative	-1	0.0412795	-1	0.0966072	-1	0.429184	0	0	117	173
PF3D7_0623800	TKL4	tyrosine kinase-like protein, putative	-1	0.0326213	-1	0.103741	-1	0.315444	0	0	197	319
PF3D7_0623900		ribonuclease H2 subunit A, putative	-1	0.0114833	-1	0.0704501	-1	0.177923	0	0	8	20
PF3D7_0624000	HK	hexokinase	-1	0.00254453	-1	0.0858086	-1	0.038079	0	0	3	29
PF3D7_0624100		conserved protein, unknown function	-1	0.0195685	-1	0.0775862	-1	0.264989	0	0	13	25
PF3D7_0624200		SURP domain-containing protein, putative	-1	0.0341444	-1	0.090566	-1	0.384262	0	0	29	45
PF3D7_0624300		CPW-WPC family protein	-1	0.0303468	-1	0.062069	-1	0.504582	0	0	14	20
PF3D7_0624400		conserved protein, unknown function	-1	0.0350916	-1	0.0446334	-1	0.789054	0	0	53	67
PF3D7_0624500	APC11	anaphase-promoting complex subunit 11, putative	-1	0.00913242	-1	0.0588235	-1	0.210168	0	0	2	5
PF3D7_0624600	ISWI	ISWI chromatin-remodeling complex ATPase	-1	0.0145149	-1	0.0781065	-1	0.187231	1	1	98	208
PF3D7_0624700	PIGL	N-acetylglucosaminyl-phosphatidylinositol de-N-acetylase, putative	-1	0.0229258	-1	0.0675	-1	0.353775	0	0	14	23
PF3D7_0624800		conserved Plasmodium protein, unknown function	-1	0.0369091	-1	0.0544355	-1	0.681457	0	0	57	75
PF3D7_0624900		GAS8-like protein, putative	-1	0.0117117	-1	0.0614035	-1	0.20136	0	0	13	27
PF3D7_0625000	SMS1	sphingomyelin synthase 1, putative	-1	0.0084799	-1	0.0270619	-1	0.334021	0	0	9	16
PF3D7_0625100	SMS2	sphingomyelin synthase 2, putative	-1	0.0165403	-1	0.0429799	-1	0.397768	0	0	16	26
PF3D7_0625200		conserved Plasmodium protein, unknown function	-1	0.0278542	-1	0.0530035	-1	0.533785	0	0	27	37
PF3D7_0625300	MtDNAP	mitochondrial DNA polymerase	-1	0.0266988	-1	0.0446348	-1	0.600419	0	0	96	129
PF3D7_0625400		conserved Plasmodium protein, unknown function	-1	0.037025	-1	0.0799373	-1	0.46904	0	0	38	55
PF3D7_0625500		conserved Plasmodium membrane protein, unknown function	-1	0.0178713	-1	0.0572519	-1	0.324878	0	0	15	25
PF3D7_0625600	PAP	poly(A) polymerase PAP, putative	-1	0.00964423	-1	0.0792564	-1	0.128059	0	0	15	42
PF3D7_0625700		conserved protein, unknown function	-1	0.0244898	-1	0.0769231	-1	0.349569	0	0	6	10
PF3D7_0625800		conserved Plasmodium protein, unknown function	-1	0.0390415	-1	0.0443975	-1	0.880878	0	0	63	77
PF3D7_0625900		conserved Plasmodium protein, unknown function	-1	0.0441357	-1	0.0967742	-1	0.462254	0	0	36	52
PF3D7_0626000		conserved Plasmodium protein, unknown function	-1	0.0258069	-1	0.0569909	-1	0.454812	0	0	113	163
PF3D7_0626100		oxidoreductase, short-chain dehydrogenase family, putative	-1	0.00544465	-1	0.042796	-1	0.146489	0	0	5	15
PF3D7_0626200		conserved Plasmodium protein, unknown function	-1	0.0361331	-1	0.0584416	-1	0.623854	0	0	38	50
PF3D7_0626300	FabB/FabF	3-oxoacyl-acyl-carrier protein synthase I/II	-1	0.0177462	-1	0.0915254	-1	0.200746	0	1	20	47
PF3D7_0626400		CRAL/TRIO domain-containing protein, putative	-1	0.0307816	-1	0.0713477	-1	0.433922	0	0	89	131
PF3D7_0626500	CEP135	centrosomal protein CEP135, putative	-1	0.0300794	-1	0.0777202	-1	0.390018	0	0	72	107
PF3D7_0626600		conserved Plasmodium protein, unknown function	-1	0.00831025	-1	0.0779221	-1	0.134453	0	0	3	9
PF3D7_0626700		ATPase	-1	0.015625	-1	0.058296	-1	0.280283	0	0	14	27
PF3D7_0626800	PyrK	pyruvate kinase	-1	0.00330852	-1	0.0519878	-1	0.0765819	0	0	4	21
PF3D7_0626900		ribosomal protein L46, mitochondrial, putative	-1	0.0202487	-1	0.0332103	-1	0.62081	0	0	19	25
PF3D7_0627000		conserved Plasmodium protein, unknown function	-1	0.0214541	-1	0.0375	-1	0.606375	0	0	6	8
PF3D7_0627100		ankyrin-repeat protein, putative	0.000707658	0.0160403	0	0.0577992	4.31833	0.280173	3	3	68	120
PF3D7_0627200	PLC5	myosin light chain, putative	-1	0.017561	-1	0.102128	-1	0.192708	0	0	6	14
PF3D7_0627300	RNF5	E3 ubiquitin-protein ligase RNF5, putative	-1	0.0313526	-1	0.0684736	-1	0.464224	0	0	35	51
PF3D7_0627400	TIM22	mitochondrial import inner membrane translocase subunit TIM22, putative	-1	0.00852878	-1	0.0265487	-1	0.366648	0	0	4	7
PF3D7_0627500	DJ1	protein DJ-1	-1	0.00457317	-1	0.0527638	-1	0.119794	0	0	2	9
PF3D7_0627600		conserved Plasmodium protein, unknown function	-1	0.0324544	-1	0.0201005	-1	1.58767	0	0	32	36
PF3D7_0627700		transportin	-1	0.0124481	-1	0.028466	-1	0.443548	1	1	35	53
PF3D7_0627800	ACAS	acetyl-CoA synthetase	0.00247661	0.0243533	0	0.042007	7.70748	0.583406	6	6	59	83
PF3D7_0627900	POP4	ribonuclease P protein subunit p29, putative	-1	0.0182073	-1	0.0432099	-1	0.437736	0	0	13	20
PF3D7_0628000	PTPS	6-pyruvoyltetrahydropterin synthase	-1	0.00477707	-1	0.0387097	-1	0.169048	0	0	2	6
PF3D7_0628100	HECT1	HECT domain-containing protein 1, putative	-1	0.0242796	-1	0.044512	-1	0.545823	0	0	619	858
PF3D7_0628200	PK4	eukaryotic translation initiation factor 2-alpha kinase	0.000130599	0.0210265	0.000640205	0.0460948	0.328332	0.457553	1	2	161	233
PF3D7_0628300	CEPT	choline/ethanolaminephosphotransferase, putative	-1	0.00320856	-1	0.0124481	-1	0.31025	0	0	3	6
PF3D7_0628400		protease, putative	-1	0.0145455	-1	0.0358974	-1	0.42263	0	0	12	19
PF3D7_0628500		conserved Plasmodium protein, unknown function	-1	0.00766937	-1	0.00592885	-1	1.24574	0	0	6	7
PF3D7_0628600		DNA methyltransferase 1-associated protein 1, putative	-1	0.00833912	-1	0.0302013	-1	0.298071	0	0	8	14
PF3D7_0628700		conserved Plasmodium protein, unknown function	-1	0.0174662	-1	0.0172018	-1	1.01482	0	0	25	30
PF3D7_0628800	GATB	glutamyl-tRNA(Gln) amidotransferase subunit B	-1	0.0105023	-1	0.0261438	-1	0.411023	0	0	23	35
PF3D7_0628900		RAP protein, putative	-1	0.0182253	-1	0.0325012	-1	0.564133	0	1	66	89
PF3D7_0629000	GNA1	glucosamine 6-phosphate N-acetyltransferase	-1	0.00832948	-1	0.0256959	-1	0.355576	0	0	6	10
PF3D7_0629100	NAPRT	nicotinate phosphoribosyltransferase, putative	-1	0.013544	-1	0.029438	-1	0.470026	1	1	22	33
PF3D7_0629200		DnaJ protein, putative	-1	0.0031881	-1	0.019802	-1	0.199781	0	0	3	7
PF3D7_0629300	PL	phospholipase, putative	-1	0.0114522	-1	0.0322364	-1	0.363679	0	0	24	40
PF3D7_0629400	PABP3	polyadenylate-binding protein 3, putative	-1	0.0040228	-1	0.0253998	-1	0.173405	0	0	8	17
PF3D7_0629500	AAT1	amino acid transporter AAT1	0.00344511	0.0124024	0	0.0243463	6.63677	0.521431	5	5	18	27
PF3D7_0629600		ribosomal RNA-processing protein 7, putative	-1	0.0139824	-1	0.00733496	-1	1.76059	0	0	9	10
PF3D7_0629700	SET1	SET domain protein, putative	-1	0.0243568	-1	0.0413518	-1	0.589545	1	1	414	549
PF3D7_0629800		cullin-2, putative	-1	0.015317	-1	0.0617849	-1	0.251817	0	0	43	79
PF3D7_0629900		CRAL/TRIO domain-containing protein, putative	0.00252207	0.0100883	0	0.0670103	3.24464	0.164556	2	2	8	21
PF3D7_0630000		CPW-WPC family protein	-1	0.00581677	-1	0.0579399	-1	0.120233	0	0	4	13
PF3D7_0630100		alpha/beta hydrolase, putative	-1	0.0390764	-1	0.0666667	-1	0.589454	0	0	66	89
PF3D7_0630200	PSOP6	secreted ookinete protein, putative	-1	0.00899101	-1	0.0269058	-1	0.39482	0	0	3	5
PF3D7_0630300		DNA polymerase epsilon catalytic subunit A, putative	-1	0.0144894	-1	0.0614357	-1	0.237408	0	0	104	199
PF3D7_0630400		conserved Plasmodium protein, unknown function	-1	0.0208406	-1	0.0570523	-1	0.375567	0	0	20	32
PF3D7_0630500	YTM1	ribosome biogenesis protein YTM1, putative	-1	0.0251487	-1	0.0491803	-1	0.51853	0	0	31	44
PF3D7_0630600		deubiquitinating enzyme MINDY, putative	-1	0.0116112	-1	0.0725138	-1	0.164613	0	0	27	62
PF3D7_0630700		bifunctional methylenetetrahydrofolate dehydrogenase/cyclohydrolase, putative	-1	0.0421331	-1	0.0594648	-1	0.711228	0	0	69	89
PF3D7_0630800		TPH domain-containing protein, putative	-1	0.0270903	-1	0.0947955	-1	0.292645	0	0	27	44
PF3D7_0630900	HAS1	ATP-dependent RNA helicase HAS1	-1	0.0162896	-1	0.0450902	-1	0.369791	0	0	24	39
PF3D7_0701900		Plasmodium exported protein, unknown function	-1	0.101702	-1	0.113761	-1	0.894349	1	1	239	301
PF3D7_0702000		Plasmodium exported protein (hyp12), unknown function	-1	0.0552764	-1	0.0425532	-1	1.28883	0	0	33	39
PF3D7_0702200	LPL20	lysophospholipase LPL20	-1	0.0337079	-1	0.0802817	-1	0.426051	0	0	35	54
PF3D7_0702300	STARP	sporozoite threonine and asparagine-rich protein	-1	0.0372017	-1	0.0222017	-1	1.65718	0	0	53	61
PF3D7_0702400	SEMP1	small exported membrane protein 1	-1	0.0298343	-1	0.042654	-1	0.719005	0	0	9	12
PF3D7_0702500		Plasmodium exported protein, unknown function	-1	0.0348259	-1	0.0251572	-1	1.36318	0	0	21	25
PF3D7_0702600		chitinase, fragment	-1	0.0286624	-1	0.128049	-1	0.248633	0	0	6	13
PF3D7_0702900		centrin, putative	-1	0.0485075	-1	0.0535714	-1	0.91108	0	0	13	16
PF3D7_0703000		conserved Plasmodium protein, unknown function	-1	0.0496624	-1	0.0935175	-1	0.532038	0	1	228	316
PF3D7_0703100	CIA2	cytosolic iron-sulfur assembly component 2, putative	-1	0.00674663	-1	0.0915254	-1	0.0937634	0	0	3	12
PF3D7_0703200		conserved Plasmodium protein, unknown function	-1	0.0619064	-1	0.0918233	-1	0.675025	0	1	239	309
PF3D7_0703300		conserved Plasmodium protein, unknown function	-1	0.0332103	-1	0.0627615	-1	0.547138	0	0	12	17
PF3D7_0703400		conserved Plasmodium protein, unknown function	-1	0.0484344	-1	0.0859189	-1	0.565965	0	0	99	135
PF3D7_0703500		erythrocyte membrane-associated antigen	-1	0.0244489	-1	0.0987925	-1	0.248685	0	0	139	259
PF3D7_0703600		conserved protein, unknown function	-1	0.0138249	-1	0.0289855	-1	0.500875	0	0	9	13
PF3D7_0703700		conserved protein, unknown function	-1	0.0448478	-1	0.111406	-1	0.410266	0	0	28	42
PF3D7_0703800		conserved Plasmodium protein, unknown function	-1	0.0420053	-1	0.0665796	-1	0.63279	0	0	112	146
PF3D7_0703900		conserved Plasmodium membrane protein, unknown function	-1	0.051261	-1	0.0807068	-1	0.635527	0	0	563	732
PF3D7_0704000		conserved Plasmodium membrane protein, unknown function	-1	0.042166	-1	0.05995	-1	0.7039	1	1	346	442
PF3D7_0704100	BTP2	basal complex transmembrane protein 2	-1	0.0466612	-1	0.0753683	-1	0.619624	1	1	416	549
PF3D7_0704200	NSUN1	RNA cytosine C(5)-methyltransferase, putative	-1	0.0368016	-1	0.06914	-1	0.534327	0	0	110	151
PF3D7_0704300	BLEB	basal complex protein BLEB	-1	0.0470571	-1	0.0518172	-1	0.908484	0	0	218	266
PF3D7_0704400		phosphoinositide-binding protein, putative	-1	0.038303	-1	0.0740506	-1	0.519596	0	0	96	135
PF3D7_0704500		serine/threonine protein kinase, putative	-1	0.0439497	-1	0.0611725	-1	0.719493	0	0	177	225
PF3D7_0704600	UT	HECT-type E3 ubiquitin ligase UT	-1	0.0398739	-1	0.0819952	-1	0.48688	1	1	388	548
PF3D7_0704700	PPAT	phosphopantetheine adenylyltransferase, putative	-1	0.0316198	-1	0.0831234	-1	0.382413	0	0	106	161
PF3D7_0704800	PPM12	protein phosphatase PPM12, putative	-1	0.0398681	-1	0.0805063	-1	0.49697	1	1	129	182
PF3D7_0704900	RF2	peptide chain release factor 2	-1	0.0121996	-1	0.0736196	-1	0.176779	0	0	11	27
PF3D7_0705000		mRNA cap guanine-N7 methyltransferase, putative	-1	0.0229233	-1	0.0492918	-1	0.468275	0	0	70	99
PF3D7_0705100		conserved Plasmodium protein, unknown function	-1	0.0385387	-1	0.0647182	-1	0.597762	0	0	96	127
PF3D7_0705200		conserved Plasmodium protein, unknown function	-1	0.0380307	-1	0.0776316	-1	0.49144	0	0	146	205
PF3D7_0705300	ORC2	origin recognition complex subunit 2	-1	0.0190523	-1	0.0719258	-1	0.269378	0	0	39	70
PF3D7_0705400	MCM7	DNA replication licensing factor MCM7	-1	0.00807537	-1	0.0660248	-1	0.128246	0	0	16	48
PF3D7_0705500		inositol-phosphate phosphatase, putative	-1	0.0316465	-1	0.0706294	-1	0.449073	0	0	222	323
PF3D7_0705600		RNA helicase, putative	-1	0.0367275	-1	0.0775558	-1	0.475732	0	0	104	148
PF3D7_0705700		40S ribosomal protein S29, putative	-1	0	-1	0	-1	1	0	0	0	0
PF3D7_0705800	CRISP	cysteine-rich secretory protein	-1	0.00839161	-1	0.0474684	-1	0.208292	0	0	4	9
PF3D7_0705900		ATP synthase subunit C, putative	-1	0.00501253	-1	0.0686275	-1	0.102114	0	0	2	9
PF3D7_0706000		importin-7, putative	-1	0.0075575	-1	0.0726804	-1	0.10763	0	0	23	70
PF3D7_0706100		EF hand domain-containing protein, putative	-1	0.0253308	-1	0.0499562	-1	0.509393	0	0	97	135
PF3D7_0706200		conserved protein, unknown function	-1	0.0204082	-1	0.0263158	-1	0.809228	0	0	4	5
PF3D7_0706300	AKIT11	apicomplexan kinetochore protein 11, putative	-1	0.0234375	-1	0.0857143	-1	0.298405	0	0	7	12
PF3D7_0706400	RPL37	60S ribosomal protein L37	-1	0.0089955	-1	0.0882353	-1	0.140796	0	0	2	7
PF3D7_0706500		conserved Plasmodium protein, unknown function	-1	0.0273634	-1	0.06554	-1	0.419385	0	0	118	171
PF3D7_0706600		conserved Plasmodium protein, unknown function	-1	0.045265	-1	0.0732394	-1	0.620831	0	0	76	102
PF3D7_0706700	MSH2-2	DNA mismatch repair protein MSH2, putative	-1	0.022083	-1	0.0648211	-1	0.344931	0	0	47	79
PF3D7_0707200		conserved Plasmodium protein, unknown function	-1	0.0322681	-1	0.0602722	-1	0.536681	0	0	173	235
PF3D7_0707300	RAMA	rhoptry-associated membrane antigen	-1	0.0263836	-1	0.0593293	-1	0.448583	0	0	58	81
PF3D7_0707400		AAA family ATPase, putative	-1	0.0110883	-1	0.0759494	-1	0.152171	0	0	18	46
PF3D7_0707500		conserved Plasmodium protein, unknown function	-1	0.0312578	-1	0.0541935	-1	0.57854	0	0	126	168
PF3D7_0707600	MED10	mediator of RNA polymerase II transcription subunit 10, putative	-1	0.0180131	-1	0.0402145	-1	0.467602	0	0	11	16
PF3D7_0707700		E3 ubiquitin-protein ligase, putative	-1	0.0237138	-1	0.0580511	-1	0.412326	0	0	57	85
PF3D7_0707800		RAP protein, putative	-1	0.0203069	-1	0.0736607	-1	0.278691	0	0	60	104
PF3D7_0707900		ribosomal protein S8e, putative	-1	0.011194	-1	0.0646552	-1	0.190943	0	0	7	17
PF3D7_0708000		cytoskeleton associated protein, putative	-1	0.0171296	-1	0.0447427	-1	0.38858	0	0	37	57
PF3D7_0708100	RPB10	DNA-directed RNA polymerases I, II, and III subunit RPABC5, putative	-1	0	-1	0.05	-1	0.0952381	0	0	0	2
PF3D7_0708200		conserved Plasmodium protein, unknown function	-1	0.0255908	-1	0.0581717	-1	0.443563	0	0	61	89
PF3D7_0708300	BUD32	EKC/KEOPS complex subunit BUD32	-1	0.00540541	-1	0.0444444	-1	0.152263	0	0	3	9
PF3D7_0708400	HSP90	heat shock protein 90	-1	0.003307	-1	0.0401259	-1	0.0935647	1	1	6	23
PF3D7_0708500		heat shock protein 86 family protein	0	0.0305721	0.00222552	0.0778932	0.151614	0.395574	0	1	70	105
PF3D7_0708600	IMC1d	inner membrane complex protein 1d, putative	-1	0.00965665	-1	0.0363196	-1	0.294043	0	0	6	11
PF3D7_0708700	COX4	cytochrome c oxidase subunit 4, putative	-1	0.0108108	-1	0.0378788	-1	0.314546	0	0	6	11
PF3D7_0708800	HSP110c	heat shock protein 110	-1	0.00425264	-1	0.0375742	-1	0.123031	0	0	9	28
PF3D7_0708900	SCO1	protein SCO1, putative	-1	0.0230375	-1	0.034749	-1	0.673789	0	0	18	24
PF3D7_0709000	CRT	chloroquine resistance transporter	0.0088293	0.0313931	0	0.0352021	11.1287	0.89441	9	9	32	41
PF3D7_0709100		Cg1 protein	-1	0.0199455	-1	0.0493708	-1	0.407521	0	0	61	95
PF3D7_0709200	GLP3	glutaredoxin-like protein	-1	0.0207101	-1	0.041958	-1	0.509237	0	0	14	20
PF3D7_0709300	MED14	mediator of RNA polymerase II transcription subunit 14, putative	-1	0.0293255	-1	0.0423358	-1	0.693653	0	0	200	258
PF3D7_0709400		Cg7 protein	-1	0.0241113	-1	0.0621931	-1	0.390452	0	0	78	116
PF3D7_0709500		nucleic acid-binding protein, putative	-1	0.0179462	-1	0.0542986	-1	0.362157	0	0	6	10
PF3D7_0709600	POP1	ribonucleases P/MRP protein subunit POP1, putative	-1	0.0349447	-1	0.0820569	-1	0.42806	0	0	100	150
PF3D7_0709700	PARE	prodrug activation and resistance esterase	0.0134078	0.0134078	0	0.0471698	14.4212	0.29909	12	12	12	22
PF3D7_0709800		conserved protein, unknown function	-1	0.0127389	-1	0.0789474	-1	0.217663	0	0	2	5
PF3D7_0709900		hydrolase, putative	-1	0.0315863	-1	0.0490576	-1	0.645004	0	0	181	240
PF3D7_0710000		conserved Plasmodium protein, unknown function	-1	0.0292582	-1	0.070836	-1	0.413959	1	1	241	352
PF3D7_0710100		conserved protein, unknown function	-1	0.0305855	-1	0.0891089	-1	0.349025	0	0	35	56
PF3D7_0710200		conserved Plasmodium protein, unknown function	-1	0.0460702	-1	0.104753	-1	0.440464	1	1	339	483
PF3D7_0710300		conserved protein, unknown function	-1	0.0102669	-1	0.072	-1	0.163733	0	0	5	14
PF3D7_0710400	RAD14	DNA repair protein RAD14, putative	-1	0.0282916	-1	0.0502793	-1	0.571146	0	0	26	35
PF3D7_0710500		conserved protein, unknown function	-1	0.0174788	-1	0.0649038	-1	0.285069	0	0	11	20
PF3D7_0710600	RPL34	60S ribosomal protein L34	-1	0.0138632	-1	0.032491	-1	0.467001	0	0	5	8
PF3D7_0710700		conserved Plasmodium protein, unknown function	-1	0.0466926	-1	0.130435	-1	0.366648	0	0	24	36
PF3D7_0710800	USE1	protein transport protein USE1, putative	-1	0.0395299	-1	0.0769231	-1	0.519928	0	0	37	52
PF3D7_0710900	RPL1	50S ribosomal protein L1, mitochondrial, putative	-1	0.0337538	-1	0.0449775	-1	0.755454	0	0	33	43
PF3D7_0711000	CDC48	AAA family ATPase, CDC48 subfamily	-1	0.0172528	-1	0.0872781	-1	0.200409	1	1	52	111
PF3D7_0711100		conserved protein, unknown function	-1	0.0272418	-1	0.0789474	-1	0.357569	0	0	16	26
PF3D7_0711200		conserved Plasmodium protein, unknown function	-1	0.0369577	-1	0.0856587	-1	0.43386	0	0	92	136
PF3D7_0711300		conserved Plasmodium protein, unknown function	-1	0.0403587	-1	0.0319149	-1	1.24155	0	0	12	14
PF3D7_0711400	SAP18	histone deacetylase complex subunit SAP18, putative	-1	0.0465753	-1	0.0773481	-1	0.6047	0	0	85	113
PF3D7_0711500		regulator of chromosome condensation, putative	-1	0.0232189	-1	0.0774527	-1	0.304575	0	0	39	69
PF3D7_0713100	MC-2TM	Pfmc-2TM Maurer's cleft two transmembrane protein	-1	0.0982456	-1	0.111111	-1	0.885834	0	0	56	70
PF3D7_0713200	EPF1	exported protein family 1	-1	0.0773381	-1	0.10084	-1	0.770632	0	0	43	55
PF3D7_0713400	SR25	GPCR-like receptor SR25	-1	0.00910125	-1	0.0923077	-1	0.108487	0	0	8	26
PF3D7_0713500		conserved Plasmodium protein, unknown function	-1	0.0375365	-1	0.10271	-1	0.367799	0	0	90	138
PF3D7_0713600		ribosomal protein S5, mitochondrial, putative	-1	0.0275711	-1	0.098081	-1	0.284003	0	0	63	109
PF3D7_0713700		conserved Plasmodium protein, unknown function	-1	0.0156454	-1	0.0168539	-1	0.935045	0	0	8	10
PF3D7_0713800	NELFA	negative elongation factor A, putative	-1	0.0149667	-1	0.0493151	-1	0.324188	0	0	9	15
PF3D7_0713900		conserved Plasmodium protein, unknown function	-1	0.0384901	-1	0.0621852	-1	0.61958	0	0	346	453
PF3D7_0714000	H2B.Z	histone H2B variant	-1	0	-1	0.0238095	-1	0.112903	0	0	0	2
PF3D7_0714100		MAATS1 domain-containing protein, putative	-1	0.0187025	-1	0.0266272	-1	0.708212	0	0	32	41
PF3D7_0714200		conserved Plasmodium protein, unknown function	-1	0.0398749	-1	0.0725568	-1	0.551219	0	0	136	185
PF3D7_0714300	DHHC4	palmitoyltransferase DHHC4, putative	-1	0.0262417	-1	0.0568648	-1	0.464064	0	0	87	124
PF3D7_0714400		calmodulin, putative	-1	0.0156576	-1	0.0302267	-1	0.539616	0	0	10	14
PF3D7_0714500		transcription elongation factor s-II, putative	-1	0.0187438	-1	0.0605042	-1	0.319895	0	0	19	31
PF3D7_0714600		conserved protein, unknown function	-1	0.0277008	-1	0.056338	-1	0.497316	0	0	40	56
PF3D7_0715000	PNPase	4-nitrophenylphosphatase	-1	0.0331633	-1	0.0702703	-1	0.480375	0	0	26	39
PF3D7_0715100	MYCBP	C-Myc-binding protein, putative	-1	0.0332103	-1	0.0357143	-1	0.935893	0	0	9	11
PF3D7_0715200		conserved Plasmodium protein, unknown function	-1	0.0335094	-1	0.0486726	-1	0.689519	0	0	184	239
PF3D7_0715300		calcium/calmodulin-dependent protein kinase, putative	-1	0.0180298	-1	0.0610778	-1	0.303256	0	0	23	40
PF3D7_0715400	PSOP20	secreted ookinete protein, putative	-1	0.0148883	-1	0.0815217	-1	0.199042	0	0	8	18
PF3D7_0715500		ATP synthase subunit epsilon, mitochondrial, putative	-1	0.00567108	-1	0.0252101	-1	0.355314	0	0	1	2
PF3D7_0715600		GTP-binding translation elongation factor tu family protein, putative	-1	0.0109769	-1	0.0564334	-1	0.201436	0	0	20	45
PF3D7_0715700		conserved protein, unknown function	-1	0.00996678	-1	0.0508475	-1	0.241168	0	0	3	6
PF3D7_0715800	DMT1	drug/metabolite transporter DMT1, putative	-1	0.029319	-1	0.0807537	-1	0.369676	0	0	31	51
PF3D7_0715900	CDF	cation diffusion facilitator family protein, putative	-1	0.0236628	-1	0.0721757	-1	0.333954	0	0	32	55
PF3D7_0716000		RNA-binding protein, putative	-1	0.0257511	-1	0.0824742	-1	0.314923	0	0	72	120
PF3D7_0716100	SDA1	protein SDA1, putative	-1	0.0194344	-1	0.0524017	-1	0.374927	0	0	52	80
PF3D7_0716200		PDCD2 domain-containing protein, putative	-1	0.0274302	-1	0.0783848	-1	0.353547	0	0	57	90
PF3D7_0716300		conserved protein, unknown function	-1	0.0168453	-1	0.026616	-1	0.642253	0	0	22	29
PF3D7_0716400		transcription initiation factor IIA subunit 1, putative	-1	0.0046225	-1	0.0433213	-1	0.147786	0	0	2	6
PF3D7_0716500		conserved Plasmodium protein, unknown function	-1	0.0174847	-1	0.0353866	-1	0.505613	0	0	19	28
PF3D7_0716600	SufS	cysteine desulfurase	-1	0.0157107	-1	0.0427163	-1	0.377579	0	0	21	34
PF3D7_0716700		conserved Plasmodium protein, unknown function	-1	0.0556668	-1	0.0825336	-1	0.675899	0	0	139	182
PF3D7_0716800	EIF3I	eukaryotic translation initiation factor 3 subunit I, putative	-1	0.00254669	-1	0.0805369	-1	0.0450249	0	0	2	18
PF3D7_0716900	DMT2	drug/metabolite transporter DMT2	-1	0.00128205	-1	0.100529	-1	0.0238566	0	0	1	20
PF3D7_0717000		conserved Plasmodium membrane protein, unknown function	-1	0.00548948	-1	0.0356436	-1	0.182236	0	0	4	10
PF3D7_0717100		CRAL/TRIO domain-containing protein, putative	-1	0.0216591	-1	0.0713287	-1	0.307534	0	0	49	83
PF3D7_0717200		conserved Plasmodium protein, unknown function	-1	0.0150943	-1	0.0720339	-1	0.218752	0	0	16	33
PF3D7_0717300		transcription initiation factor IIE subunit alpha, putative	-1	0.0163321	-1	0.0451505	-1	0.37456	0	0	16	25
PF3D7_0717400		queuine tRNA-ribosyltransferase, putative	-1	0.0306397	-1	0.0454928	-1	0.676956	0	0	57	75
PF3D7_0717500	CDPK4	calcium-dependent protein kinase 4	-1	0.00309677	-1	0.0474041	-1	0.0788281	0	0	4	18
PF3D7_0717600	IMC32	inner membrane complex protein, putative	-1	0.0155185	-1	0.0576923	-1	0.273328	0	0	41	71
PF3D7_0717700		serine--tRNA ligase, putative	-1	0.0174375	-1	0.0332226	-1	0.534404	0	0	23	33
PF3D7_0717800		conserved Plasmodium protein, unknown function	-1	0.0239979	-1	0.0526778	-1	0.458002	1	1	92	132
PF3D7_0717900		thioredoxin-like protein	-1	0.0107399	-1	0.0644699	-1	0.176936	0	0	12	27
PF3D7_0718000		dynein heavy chain, putative	0.000137246	0.0164696	0	0.0471592	3.20372	0.350091	2	2	240	380
PF3D7_0718100	EST	exported serine/threonine protein kinase	-1	0.0243963	-1	0.0468636	-1	0.521959	0	0	164	228
PF3D7_0718300	CRMP2	cysteine repeat modular protein 2	0.000322286	0.0119246	0	0.0329516	3.22984	0.364668	2	2	74	121
PF3D7_0718400		ribosomal protein S8, mitochondrial, putative	-1	0.00652174	-1	0.036	-1	0.241635	0	0	2	5
PF3D7_0718500		prefoldin subunit 3, putative	-1	0.00427046	-1	0.063253	-1	0.0948408	0	0	2	9
PF3D7_0718600		conserved Plasmodium protein, unknown function	-1	0.0233617	-1	0.0302133	-1	0.77565	0	0	65	82
PF3D7_0718700		conserved Plasmodium membrane protein, unknown function	-1	0.025732	-1	0.048583	-1	0.537268	0	0	29	41
PF3D7_0718800		conserved protein, unknown function	-1	0.00610998	-1	0.0358566	-1	0.200596	0	0	4	10
PF3D7_0718900		conserved Plasmodium protein, unknown function	-1	0.0140515	-1	0.029484	-1	0.503034	0	0	8	12
PF3D7_0719000		conserved protein, unknown function	-1	0.0131926	-1	0.0361446	-1	0.404196	0	0	5	8
PF3D7_0719100		ATP synthase F0 subunit a-like protein, putative	-1	0.0161043	-1	0.0664557	-1	0.265025	0	0	7	14
PF3D7_0719200	NEK4	NIMA related kinase 4	-1	0	-1	0.0107335	-1	0.0998571	0	0	0	2
PF3D7_0719300	ARP6	actin-related protein ARP6	-1	0.019883	-1	0.0505618	-1	0.39745	1	1	51	78
PF3D7_0719400		conserved Plasmodium protein, unknown function	-1	0.0215178	-1	0.0583524	-1	0.371021	0	0	93	144
PF3D7_0719500	CDC50A	cell division control protein CDC50A	-1	0.0129199	-1	0.0235294	-1	0.563493	0	0	15	21
PF3D7_0719600		60S ribosomal protein L11a, putative	-1	0.00241741	-1	0.0369231	-1	0.116612	0	0	1	5
PF3D7_0719700	RPS10	40S ribosomal protein S10, putative	-1	0	-1	0.0381356	-1	0.0654102	0	0	0	3
PF3D7_0719800		conserved protein, unknown function	-1	0.0124592	-1	0.0503497	-1	0.259291	0	0	14	26
PF3D7_0719900		conserved Plasmodium membrane protein, unknown function	-1	0.0295601	-1	0.0680518	-1	0.435266	0	0	250	369
PF3D7_0720000	CSL4	exosome complex component CSL4, putative	-1	0.0106686	-1	0.0167598	-1	0.673438	0	0	5	7
PF3D7_0720100	ESF2	pre-rRNA-processing protein ESF2, putative	-1	0.0360313	-1	0.0616967	-1	0.593381	0	0	23	31
PF3D7_0720200		conserved protein, unknown function	-1	0.0101695	-1	0.028169	-1	0.422995	0	0	3	5
PF3D7_0720300		conserved Plasmodium protein, unknown function	-1	0.0231065	-1	0.0542169	-1	0.4608	0	0	6	9
PF3D7_0720400	AIF	apoptosis-inducing factor, putative	-1	0.0154011	-1	0.0782374	-1	0.202695	0	0	24	53
PF3D7_0720500		conserved Plasmodium protein, unknown function	-1	0	-1	0.0396476	-1	0.0642786	0	0	0	3
PF3D7_0720600		conserved protein, unknown function	-1	0.00516351	-1	0.0307692	-1	0.207676	1	1	3	7
PF3D7_0720700	PX1	phosphoinositide-binding protein PX1	-1	0.0289117	-1	0.0653798	-1	0.443637	0	0	157	227
PF3D7_0720800		Ham1-like protein, putative	-1	0.00615174	-1	0.0182927	-1	0.39707	0	0	3	5
PF3D7_0720900		tetratricopeptide repeat protein, putative	-1	0.014918	-1	0.0313316	-1	0.497957	0	0	10	14
PF3D7_0721000		conserved Plasmodium membrane protein, unknown function	-1	0.0255656	-1	0.0555109	-1	0.461566	0	0	223	315
PF3D7_0721100		conserved protein, unknown function	-1	0.00656814	-1	0.031746	-1	0.242409	0	0	4	8
PF3D7_0721200		conserved Plasmodium protein, unknown function	-1	0.033637	-1	0.0603329	-1	0.560307	0	0	80	109
PF3D7_0721300	DDX31	ATP-dependent DNA helicase DDX31	-1	0.0287511	-1	0.0548523	-1	0.527651	0	0	64	90
PF3D7_0721400		rhoptry protein, putative	-1	0.0115163	-1	0.00806452	-1	1.35295	0	0	6	7
PF3D7_0721500		conserved Plasmodium membrane protein, unknown function	-1	0.0353001	-1	0.0363322	-1	0.971954	0	0	69	83
PF3D7_0721600		40S ribosomal protein S5, putative	-1	0.00216763	-1	0.0552632	-1	0.0712553	0	0	1	8
PF3D7_0721700	PSOP1	secreted ookinete protein, putative	-1	0.013465	-1	0.0517241	-1	0.27151	0	0	15	30
PF3D7_0721800		conserved Plasmodium protein, unknown function	-1	0.00729927	-1	0.0212766	-1	0.432691	0	0	2	3
PF3D7_0721900		V-type ATPase V0 subunit e, putative	-1	0	-1	0.0208333	-1	0.183908	0	0	0	1
PF3D7_0722000		conserved Plasmodium protein, unknown function	-1	0.0366826	-1	0.045045	-1	0.820202	0	0	23	28
PF3D7_0722100	PELO	protein pelota homolog, putative	-1	0.0221923	-1	0.0543807	-1	0.41781	1	1	22	34
PF3D7_0722200	RALP1	rhoptry-associated leucine zipper-like protein 1	-1	0.0270032	-1	0.0498155	-1	0.546463	0	0	51	69
PF3D7_0722300		ubiquitin carboxyl-terminal hydrolase, putative	-1	0.0290786	-1	0.0594714	-1	0.491494	0	0	89	125
PF3D7_0722400	OLA1	Obg-like ATPase 1, putative	-1	0	-1	0.0562771	-1	0.0163882	0	0	0	13
PF3D7_0722500	CWC15	pre-mRNA-splicing factor CWC15, putative	-1	0.0164986	-1	0.0672646	-1	0.259021	0	0	12	22
PF3D7_0722600	UTP7	U3 small nucleolar RNA-associated protein 7, putative	-1	0.0203023	-1	0.0482897	-1	0.427639	0	0	30	46
PF3D7_0722700	C3AP1	respiratory chain complex 3 associated protein 1	-1	0.0154639	-1	0.0652174	-1	0.287462	0	0	3	6
PF3D7_0722800		conserved protein, unknown function	-1	0.0178444	-1	0.0442478	-1	0.411748	0	0	25	40
PF3D7_0722900		conserved protein, unknown function	-1	0.00393529	-1	0.0735849	-1	0.0683628	0	0	3	16
PF3D7_0723000		tRNAHis guanylyltransferase, putative	-1	0.0160142	-1	0.0597345	-1	0.282652	0	0	12	21
PF3D7_0723100	CPH1	protein CPH1, putative	-1	0.0290493	-1	0.036	-1	0.811086	0	0	33	42
PF3D7_0723200		conserved Plasmodium protein, unknown function	-1	0.00928074	-1	0.0604651	-1	0.167687	0	0	8	21
PF3D7_0723300		conserved protein, unknown function	-1	0.0263726	-1	0.0851211	-1	0.313183	0	0	57	98
PF3D7_0723400		conserved Plasmodium protein, unknown function	-1	0.0354419	-1	0.0525036	-1	0.676605	0	0	127	163
PF3D7_0723500		dynactin subunit 5, putative	-1	0.0110092	-1	0.0661765	-1	0.186417	0	0	6	15
PF3D7_0723600		proteasome assembly chaperone 4, putative	-1	0.0161146	-1	0.0386266	-1	0.451712	0	0	6	9
PF3D7_0723700		metallo-hydrolase/oxidoreductase, putative	-1	0.0255369	-1	0.0686334	-1	0.375303	1	1	65	103
PF3D7_0723800	AKIT1	apicomplexan kinetochore protein 1, putative	-1	0.0245157	-1	0.0450141	-1	0.546293	0	0	135	183
PF3D7_0723900		RNA-binding protein, putative	-1	0.0294406	-1	0.0571895	-1	0.5173	0	0	90	125
PF3D7_0724000		Rab GTPase activator and protein kinase, putative	-1	0.0288083	-1	0.0567951	-1	0.508858	0	0	139	195
PF3D7_0724100		conserved Plasmodium protein, unknown function	-1	0.0232864	-1	0.0501742	-1	0.467935	0	0	59	83
PF3D7_0724200	TAP42	type 2A phosphatase-associated protein 42, putative	-1	0.0309472	-1	0.0964778	-1	0.326708	1	1	33	54
PF3D7_0724300	COQ3	ubiquinone biosynthesis O-methyltransferase, putative	-1	0.0179928	-1	0.0583658	-1	0.320932	0	0	15	25
PF3D7_0724400	PAM18	mitochondrial import inner membrane translocase subunit TIM14, putative	-1	0.00710059	-1	0	-1	3.2355	0	0	2	2
PF3D7_0724500		conserved Plasmodium protein, unknown function	-1	0.0248691	-1	0.0463576	-1	0.548075	0	0	19	26
PF3D7_0724600		protein kinase, putative	-1	0.0237865	-1	0.0586387	-1	0.407434	0	0	123	179
PF3D7_0724700	BDP6	bromodomain protein 6, putative	-1	0.0251745	-1	0.0589255	-1	0.428236	1	1	220	322
PF3D7_0724800		kelch domain-containing protein, putative	-1	0.0162214	-1	0.0608696	-1	0.276711	0	0	17	31
PF3D7_0724900		kinesin-20, putative	-1	0.0360531	-1	0.0736067	-1	0.491132	0	0	171	241
PF3D7_0725000		exonuclease I, putative	-1	0.0351854	-1	0.0724288	-1	0.487705	0	0	118	168
PF3D7_0725100		conserved Plasmodium membrane protein, unknown function	-1	0.0451374	-1	0.065331	-1	0.691988	0	0	179	229
PF3D7_0725200		mago nashi protein homologue, putative	-1	0.00549954	-1	0.036	-1	0.207103	0	0	2	5
PF3D7_0725300		conserved protein, unknown function	0.000505561	0.0293225	0	0.0569307	2.10212	0.518933	1	1	58	81
PF3D7_0725400		conserved Plasmodium protein, unknown function	-1	0.0185414	-1	0.0828729	-1	0.253765	0	0	5	10
PF3D7_0726100		Plasmodium exported protein, unknown function	-1	0.0539859	-1	0.0767442	-1	0.705201	0	0	107	140
PF3D7_0726200	FIKK7.1	serine/threonine protein kinase, FIKK family	-1	0.0393676	-1	0.0418929	-1	0.940332	0	0	83	101
PF3D7_0726300	PMS1	DNA mismatch repair protein PMS1, putative	-1	0.0311304	-1	0.0452996	-1	0.689091	0	0	103	134
PF3D7_0726400		conserved Plasmodium membrane protein, unknown function	-1	0.0425834	-1	0.0737875	-1	0.57753	1	1	529	707
PF3D7_0726500		ubiquitin carboxyl-terminal hydrolase, putative	-1	0.0326101	-1	0.0993417	-1	0.329037	0	0	257	423
PF3D7_0726600		conserved Plasmodium protein, unknown function	-1	0.0337536	-1	0.0774379	-1	0.439703	0	0	58	85
PF3D7_0726700		conserved Plasmodium protein, unknown function	-1	0.0119048	-1	0.0860215	-1	0.159342	0	0	5	13
PF3D7_0726800	OST2	dolichyl-diphosphooligosaccharide--protein glycosyltransferase subunit OST2, putative	-1	0	-1	0.0301508	-1	0.102366	0	0	0	2
PF3D7_0726900	TIM50	mitochondrial import inner membrane translocase subunit TIM50, putative	-1	0.027195	-1	0.0732601	-1	0.377184	0	0	35	55
PF3D7_0727000	VPS53	vacuolar protein sorting-associated protein 53, putative	-1	0.0428223	-1	0.0956757	-1	0.449387	0	0	123	182
PF3D7_0727100		conserved protein, unknown function	-1	0.0299476	-1	0.0566394	-1	0.531558	1	1	80	110
PF3D7_0727200	NFS1	cysteine desulfurase IscS	-1	0.0283089	-1	0.0938478	-1	0.306566	0	0	38	68
PF3D7_0727300	DNMT	DNA (cytosine-5)-methyltransferase	-1	0.0473474	-1	0.0923913	-1	0.515175	0	0	83	117
PF3D7_0727400		proteasome subunit alpha type-5, putative	-1	0.0115575	-1	0.0967742	-1	0.132451	0	0	7	23
PF3D7_0727500		mTERF domain-containing protein, putative	-1	0.03074	-1	0.100726	-1	0.308722	0	0	54	91
PF3D7_0727600		conserved Plasmodium protein, unknown function	-1	0.0378857	-1	0.0849591	-1	0.448227	0	0	97	142
PF3D7_0727700		conserved Plasmodium protein, unknown function	-1	0.0514788	-1	0.0934256	-1	0.552834	0	0	123	168
PF3D7_0727800		cation transporting ATPase, putative	-1	0.0387001	-1	0.114749	-1	0.338359	0	1	183	301
PF3D7_0727900		conserved Plasmodium protein, unknown function	-1	0.0380711	-1	0.106282	-1	0.359342	1	1	185	282
PF3D7_0728000	eIF2alpha	eukaryotic translation initiation factor 2 subunit alpha	-1	0.00375783	-1	0.0469565	-1	0.101429	0	0	3	12
PF3D7_0728100		anaphase-promoting complex subunit 1, putative	-1	0.0463076	-1	0.0928392	-1	0.499147	0	0	644	902
PF3D7_0728200	ALP3	actin-like protein, putative	-1	0.037181	-1	0.0696056	-1	0.538543	0	0	51	71
PF3D7_0728300		conserved protein, unknown function	-1	0.0152575	-1	0.116418	-1	0.143735	0	0	8	21
PF3D7_0728400		SDH5 domain-containing protein, putative	-1	0.0314136	-1	0.0797872	-1	0.414697	0	0	10	15
PF3D7_0728500		EF hand domain-containing protein, putative	-1	0.0166205	-1	0.0704225	-1	0.262426	0	0	6	11
PF3D7_0728600		RING zinc finger protein, putative	-1	0.0409922	-1	0.0959627	-1	0.428169	0	0	222	325
PF3D7_0728700		alpha/beta hydrolase, putative	-1	0.0376546	-1	0.0703736	-1	0.538394	0	0	67	94
PF3D7_0728800		conserved Plasmodium protein, unknown function	-1	0.0350627	-1	0.0647482	-1	0.546968	0	0	41	56
PF3D7_0728900		RNA-binding protein, putative	-1	0.0278157	-1	0.0818182	-1	0.345888	0	0	34	55
PF3D7_0729000	SRP9	signal recognition particle subunit SRP9	-1	0.0117188	-1	0.107143	-1	0.137713	0	0	3	9
PF3D7_0729100	AKIT8	apicomplexan kinetochore protein 8, putative	-1	0.041251	-1	0.0718332	-1	0.575094	0	0	266	359
PF3D7_0729200	AOP	1-cys peroxiredoxin	-1	0.0168919	-1	0.0610687	-1	0.294183	0	0	10	18
PF3D7_0729300	NMD3	60S ribosomal export protein NMD3, putative	-1	0.0349841	-1	0.100858	-1	0.349513	0	0	77	124
PF3D7_0729400		ribosome biogenesis protein BRX1, putative	-1	0.0278133	-1	0.072	-1	0.393639	0	0	29	44
PF3D7_0729500	MT-A70	N6-adenosine-methyltransferase MT-A70	-1	0.029745	-1	0.092423	-1	0.325341	0	0	56	93
PF3D7_0729600	CMC1	COX assembly mitochondrial protein, putative	-1	0.00739523	-1	0.0579151	-1	0.160006	0	0	3	8
PF3D7_0729700		zinc finger protein, putative	-1	0.0387194	-1	0.0808882	-1	0.481593	0	0	77	111
PF3D7_0729800		dynein light chain, putative	-1	0.00409277	-1	0.0604027	-1	0.121775	0	0	1	4
PF3D7_0729900		dynein heavy chain, putative	-1	0.0148727	-1	0.0806699	-1	0.185098	0	0	184	412
PF3D7_0730000		conserved protein, unknown function	-1	0.00706714	-1	0.0588235	-1	0.164925	0	0	2	6
PF3D7_0730100		tRNA pseudouridine synthase D, putative	-1	0.038955	-1	0.0621302	-1	0.629494	0	0	84	112
PF3D7_0730200		AP-4 complex subunit beta, putative	-1	0.0199651	-1	0.0485915	-1	0.416012	0	0	42	65
PF3D7_0730300	ApiAP2	AP2 domain transcription factor AP2-L, putative	-1	0.0348453	-1	0.083958	-1	0.416929	1	1	116	172
PF3D7_0730400	IMP2	IMP1-like protein, putative	-1	0.00261324	-1	0.0742049	-1	0.064545	0	0	1	8
PF3D7_0730500		conserved Plasmodium protein, unknown function	-1	0.0348383	-1	0.0712082	-1	0.490186	0	0	241	341
PF3D7_0730800		Plasmodium exported protein, unknown function	-1	0.0294668	-1	0.023622	-1	1.23495	0	0	21	25
PF3D7_0730900	PTP4	EMP1-trafficking protein	-1	0.018471	-1	0.0246551	-1	0.750928	0	0	96	124
PF3D7_0731100	PTP2	EMP1-trafficking protein	-1	0.0282407	-1	0.037037	-1	0.765124	0	0	61	80
PF3D7_0731200		Plasmodium exported protein, unknown function	-1	0.0171128	-1	0.0469667	-1	0.379985	0	0	13	21
PF3D7_0731300	PfG174	Plasmodium exported protein (PHISTb), unknown function	-1	0.0140366	-1	0.0293542	-1	0.497868	0	0	11	16
PF3D7_0731500	EBA175	erythrocyte binding antigen-175	-1	0.0297941	-1	0.0232558	-1	1.27823	1	1	110	129
PF3D7_0731600	ACS5	acyl-CoA synthetase	-1	0.0161998	-1	0.0542692	-1	0.30432	0	0	32	57
PF3D7_0731700		Plasmodium exported protein (hyp9), unknown function	-1	0.053719	-1	0.0654206	-1	0.826079	0	0	26	33
PF3D7_0731800	GEXP08	alpha/beta hydrolase, putative	-1	0.021587	-1	0.0444033	-1	0.492345	0	0	36	52
PF3D7_0800800		Plasmodium exported protein (hyp7), unknown function	-1	0.0642857	-1	0.0685714	-1	0.939055	0	0	33	41
PF3D7_0801000		Plasmodium exported protein (PHISTc)	-1	0.0268568	-1	0.0543478	-1	0.496937	1	1	81	116
PF3D7_0801300	WARP	von Willebrand factor A domain-related protein	-1	0.0129559	-1	0.0392523	-1	0.351155	0	0	9	16
PF3D7_0801400		conserved Plasmodium protein, unknown function	-1	0.0103448	-1	0.114504	-1	0.125826	0	0	2	7
PF3D7_0801500	NOL10	nucleolar protein 10, putative	-1	0.0228221	-1	0.116571	-1	0.200338	0	0	31	65
PF3D7_0801600		conserved protein, unknown function	-1	0.0163399	-1	0.0694444	-1	0.266191	0	0	5	10
PF3D7_0801700	SENP2	sentrin-specific protease 2, putative	-1	0.0386765	-1	0.0668934	-1	0.57946	0	0	173	232
PF3D7_0801800		mannose-6-phosphate isomerase, putative	-1	0.0219153	-1	0.125396	-1	0.177135	0	0	55	121
PF3D7_0801900	LSD2	lysine-specific histone demethylase, putative	-1	0.0414994	-1	0.071554	-1	0.58043	0	0	486	649
PF3D7_0802000	GDH3	glutamate dehydrogenase, putative	0.000588697	0.0167779	0	0.0702929	3.2345	0.241528	2	2	57	113
PF3D7_0802100	AP2-LT	AP2 domain transcription factor AP2-LT	-1	0.0414968	-1	0.0870133	-1	0.477747	0	0	268	379
PF3D7_0802200	1-CysPxn	1-cys peroxiredoxin	-1	0.0207678	-1	0.0675	-1	0.324454	0	0	11	20
PF3D7_0802300	PWP2	periodic tryptophan protein 2, putative	-1	0.0248932	-1	0.0803994	-1	0.312425	0	0	68	119
PF3D7_0802400		cyclin-like protein, putative	-1	0.0292299	-1	0.0710383	-1	0.41566	0	0	52	78
PF3D7_0802500		inositol 5-phosphatase, putative	-1	0.0254717	-1	0.0701835	-1	0.365251	0	0	90	141
PF3D7_0802600	ACbeta	adenylyl cyclase beta	-1	0.0254148	-1	0.0689949	-1	0.369818	0	0	144	225
PF3D7_0802700		conserved Plasmodium protein, unknown function	-1	0.026436	-1	0.0519685	-1	0.51694	0	0	27	38
PF3D7_0802800	CNA	serine/threonine protein phosphatase 2B catalytic subunit A	-1	0.00408348	-1	0.0607522	-1	0.0764725	0	0	6	27
PF3D7_0802900		conserved Plasmodium protein, unknown function	-1	0.0145914	-1	0.0306122	-1	0.518556	0	0	5	7
PF3D7_0803000	CYP81	peptidyl-prolyl cis-trans isomerase	-1	0.030745	-1	0.0729572	-1	0.425638	0	0	52	77
PF3D7_0803100	UTP14	U3 small nucleolar RNA-associated protein 14, putative	-1	0.0397078	-1	0.0711864	-1	0.559596	0	0	125	167
PF3D7_0803200		filament assembling protein, putative	-1	0.0179837	-1	0.0454545	-1	0.40218	0	0	33	49
PF3D7_0803300	MORG1	mitogen-activated protein kinase organizer 1, putative	-1	0.0144605	-1	0.0301508	-1	0.496337	0	0	13	19
PF3D7_0803400	RAD54	DNA repair and recombination protein RAD54, putative	-1	0.0183346	-1	0.0736104	-1	0.252076	1	1	56	105
PF3D7_0803500		AAA family ATPase, putative	-1	0.0249255	-1	0.0729313	-1	0.343989	1	1	92	144
PF3D7_0803600		conserved Plasmodium protein, unknown function	-1	0.0335153	-1	0.0613226	-1	0.548221	0	0	133	184
PF3D7_0803700	g-tub	tubulin gamma chain	-1	0	-1	0.070197	-1	0.0115078	0	0	0	19
PF3D7_0803800		proteasome subunit beta type-4	-1	0.00621118	-1	0.0714286	-1	0.104348	0	0	4	15
PF3D7_0804000		cactin homolog, putative	-1	0.0232981	-1	0.0587234	-1	0.401349	0	0	47	70
PF3D7_0804300		zinc finger protein, putative	-1	0.0325893	-1	0.0554273	-1	0.590969	0	0	73	97
PF3D7_0804400	METAP1c	methionine aminopeptidase 1c, putative	-1	0.0238784	-1	0.0657318	-1	0.368	0	0	44	69
PF3D7_0804500		conserved Plasmodium membrane protein, unknown function	-1	0.0319931	-1	0.0694814	-1	0.460923	1	1	483	692
PF3D7_0804600		tRNA pseudouridine synthase, putative	-1	0.0202069	-1	0.0525701	-1	0.391948	0	0	28	43
PF3D7_0804700		conserved Plasmodium protein, unknown function	-1	0.0316644	-1	0.0455508	-1	0.69635	0	0	160	203
PF3D7_0804800	CYP24	peptidyl-prolyl cis-trans isomerase	-1	0.00748596	-1	0.0501393	-1	0.176931	0	0	4	10
PF3D7_0804900		GTPase-activating protein, putative	-1	0.0310035	-1	0.0878828	-1	0.358189	0	0	38	60
PF3D7_0805000		alpha/beta hydrolase, putative	-1	0.011745	-1	0.056338	-1	0.228991	0	0	7	15
PF3D7_0805100		conserved protein, unknown function	-1	0.0212662	-1	0.0368715	-1	0.584219	0	0	29	40
PF3D7_0805200	GAMER	gamete release protein, putative	-1	0.017991	-1	0.0167598	-1	1.05941	0	0	4	5
PF3D7_0805300		zinc finger protein, putative	-1	0.0312204	-1	0.0612245	-1	0.512233	0	0	99	135
PF3D7_0805400		N-acetyltransferase, GNAT family, putative	-1	0.0198675	-1	0.0321716	-1	0.635926	0	0	11	15
PF3D7_0805500		conserved Plasmodium protein, unknown function	-1	0.0222579	-1	0.0625745	-1	0.359145	1	1	60	95
PF3D7_0805600	PAP2	phosphatidic acid phosphatase 2	-1	0.0227984	-1	0.0772059	-1	0.306041	0	0	17	31
PF3D7_0805700	FIKK8	serine/threonine protein kinase, FIKK family	-1	0.022719	-1	0.0485661	-1	0.470511	0	0	83	118
PF3D7_0805800		conserved Plasmodium protein, unknown function	-1	0.0303309	-1	0.0403587	-1	0.756561	0	0	33	42
PF3D7_0805900		conserved protein, unknown function	-1	0.00962567	-1	0.0394737	-1	0.270754	0	0	6	11
PF3D7_0806000		AAA family ATPase, putative	-1	0.0293697	-1	0.0525739	-1	0.56114	0	0	89	121
PF3D7_0806100		conserved Plasmodium protein, unknown function	-1	0.0290571	-1	0.0556098	-1	0.527097	0	0	49	68
PF3D7_0806200	DPY19	Dpy-19-like C-mannosyltransferase	-1	0.0112994	-1	0.0569948	-1	0.203305	1	1	28	61
PF3D7_0806300	FLP	ferlin-like protein, putative	-1	0.0111165	-1	0.0634596	-1	0.177974	0	0	46	108
PF3D7_0806400	ALG13	UDP-N-acetylglucosamine transferase subunit ALG13, putative	-1	0.0114855	-1	0.0405405	-1	0.318017	0	0	5	9
PF3D7_0806500		DnaJ protein, putative	-1	0.0199839	-1	0.0849558	-1	0.240089	0	0	33	65
PF3D7_0806600		kinesin-like protein, putative	-1	0.026526	-1	0.0727763	-1	0.367847	0	0	62	98
PF3D7_0806700		conserved Plasmodium membrane protein, unknown function	-1	0.0255959	-1	0.0447878	-1	0.57284	0	0	165	222
PF3D7_0806800		V-type proton ATPase subunit a, putative	0.000774194	0.0112258	0	0.0656682	3.224	0.175319	2	2	29	67
PF3D7_0806900		conserved protein, unknown function	-1	0.010612	-1	0.0404722	-1	0.279307	0	0	10	18
PF3D7_0807000		YEATS domain-containing protein, putative	-1	0.00921942	-1	0.0394737	-1	0.26433	0	0	5	10
PF3D7_0807100	PSH3	DNA helicase PSH3	-1	0.0385628	-1	0.086224	-1	0.449	0	0	127	185
PF3D7_0807200		conserved Plasmodium membrane protein, unknown function	-1	0.012884	-1	0.0508475	-1	0.266191	0	0	13	25
PF3D7_0807300	RAB18	ras-related protein Rab-18	-1	0.00203943	-1	0.0432277	-1	0.0857608	0	0	1	6
PF3D7_0807400	COQ10	coenzyme Q-binding protein COQ10 homolog, mitochondrial	-1	0.0147059	-1	0.02	-1	0.758272	0	0	7	9
PF3D7_0807500		proteasome subunit alpha type-6, putative	-1	0.00636267	-1	0.0583153	-1	0.130239	0	0	4	13
PF3D7_0807600		conserved Plasmodium protein, unknown function	-1	0.0193376	-1	0.0528224	-1	0.369328	0	0	65	99
PF3D7_0807700	DegP	serine protease DegP	-1	0.0198082	-1	0.0649526	-1	0.309456	0	0	42	74
PF3D7_0807800	RPN10	26S proteasome regulatory subunit RPN10, putative	-1	0.0116183	-1	0.0497925	-1	0.244776	0	0	14	26
PF3D7_0807900	TyrRS	tyrosine--tRNA ligase	-1	0.00436205	-1	0.0341463	-1	0.152102	1	1	4	11
PF3D7_0808000		conserved Plasmodium protein, unknown function	-1	0.0242737	-1	0.0686909	-1	0.355874	0	0	83	129
PF3D7_0808100		AP-3 complex subunit delta, putative	-1	0.0334582	-1	0.0739394	-1	0.454179	0	0	134	195
PF3D7_0808200	PMX	plasmepsin X	-1	0.0130152	-1	0.0825959	-1	0.164095	0	0	18	46
PF3D7_0808300		ubiquitin regulatory protein, putative	-1	0.020654	-1	0.0588235	-1	0.367682	0	0	12	20
PF3D7_0808400	SEC28	coatomer subunit epsilon, putative	-1	0.0259241	-1	0.0350467	-1	0.749054	0	0	18	23
PF3D7_0809200	pfa55-14	asparagine-rich antigen Pfa55-14	-1	0.030486	-1	0.0705329	-1	0.434431	0	0	101	146
PF3D7_0809400		conserved protein, unknown function	-1	0.03348	-1	0.074017	-1	0.455477	0	0	71	103
PF3D7_0809500		histone acetyltransferase subunit NuA4, putative	-1	0.0039267	-1	0.0662983	-1	0.106541	0	0	1	5
PF3D7_0809600		peptidase family C50, putative	-1	0.0260439	-1	0.0624415	-1	0.417677	0	0	379	557
PF3D7_0809700	RUVB1	RuvB-like helicase 1	-1	0.011889	-1	0.039823	-1	0.310801	0	0	15	27
PF3D7_0809800		conserved Plasmodium protein, unknown function	-1	0.0199775	-1	0.0374805	-1	0.53647	0	0	65	89
PF3D7_0809900	JmjC1	JmjC domain-containing protein 1, putative	-1	0.0216791	-1	0.0544041	-1	0.401662	0	0	68	103
PF3D7_0810000		acyl-CoA binding protein, putative	-1	0.00887574	-1	0.020979	-1	0.515722	0	0	2	3
PF3D7_0810100		ribosomal protein L33, apicoplast, putative	-1	0.0180941	-1	0.0335196	-1	0.580667	0	0	5	7
PF3D7_0810200	ABCK1	ABC1 family, putative	-1	0.0142017	-1	0.0380507	-1	0.379567	0	0	33	52
PF3D7_0810300	PPM5	protein phosphatase PPM5, putative	-1	0.0111579	-1	0.0323974	-1	0.357639	0	0	15	25
PF3D7_0810400	AQP2	aquaporin, putative	-1	0.0161182	-1	0.0216718	-1	0.750709	0	0	24	31
PF3D7_0810500	PPM7	protein phosphatase PPM7, putative	-1	0.00272851	-1	0.0558659	-1	0.0690995	0	0	2	12
PF3D7_0810600	DBP1	ATP-dependent RNA helicase DBP1, putative	-1	0.00727532	-1	0.0224796	-1	0.3351	1	1	17	28
PF3D7_0810700		conserved Plasmodium protein, unknown function	-1	0.00881489	-1	0.0116732	-1	0.799883	0	0	3	4
PF3D7_0810800	PPPK-DHPS	hydroxymethyldihydropterin pyrophosphokinase-dihydropteroate synthase	-1	0.00920775	-1	0.0208696	-1	0.454747	0	0	16	24
PF3D7_0810900		conserved Plasmodium protein, unknown function	-1	0.0165563	-1	0.015625	-1	1.05002	0	0	5	6
PF3D7_0811000	CUL1	cullin-1, putative	-1	0.00773445	-1	0.0308544	-1	0.261181	0	0	16	29
PF3D7_0811100		mitochondrial carrier protein, putative	-1	0.00451807	-1	0.0135593	-1	0.36495	0	0	6	10
PF3D7_0811200	EMC1	ER membrane protein complex subunit 1, putative	-1	0.018967	-1	0.0362041	-1	0.528098	1	1	53	75
PF3D7_0811300	CAF1	CCR4-associated factor 1	-1	0.0178491	-1	0.0456062	-1	0.394099	0	0	79	120
PF3D7_0811400		conserved protein, unknown function	-1	0.00469169	-1	0.0328358	-1	0.158329	0	0	7	18
PF3D7_0811500	CARM1	histone-arginine methyltransferase CARM1, putative	-1	0.025077	-1	0.0364807	-1	0.690787	0	0	57	74
PF3D7_0811600		conserved protein, unknown function	-1	0.0131298	-1	0.0211268	-1	0.626829	0	0	39	53
PF3D7_0811700		conserved Plasmodium protein, unknown function	-1	0.0175686	-1	0.0470325	-1	0.377468	1	1	54	82
PF3D7_0811800		conserved Plasmodium protein, unknown function	-1	0.0129193	-1	0.0204545	-1	0.64242	0	1	19	25
PF3D7_0811900		RNA-binding protein, putative	-1	0.0180743	-1	0.0567929	-1	0.321945	0	0	53	87
PF3D7_0812000		conserved protein, unknown function	-1	0.0167131	-1	0.0246575	-1	0.687424	0	0	20	26
PF3D7_0812100		proteasome activator complex subunit 4, putative	-1	0.0182778	-1	0.053931	-1	0.340595	0	0	120	195
PF3D7_0812200	HTRA2	trypsin-like serine protease, putative	-1	0.0142132	-1	0.026087	-1	0.560167	0	0	14	20
PF3D7_0812220	YihA3	GTP-binding protein YihA3	-1	0.00694123	-1	0.043299	-1	0.183837	0	0	5	12
PF3D7_0812300	SSP3	sporozoite surface protein 3, putative	-1	0.0176315	-1	0.0675497	-1	0.269596	0	0	20	37
PF3D7_0812400	KARalpha	karyopherin alpha	-1	0	-1	0.0501475	-1	0.0133974	0	0	0	17
PF3D7_0812500		RNA-binding protein, putative	-1	0.0261483	-1	0.0577334	-1	0.456476	0	0	63	90
PF3D7_0812600		ubiquitin-conjugating enzyme E2, putative	-1	0	-1	0.0711864	-1	0.0307468	0	0	0	7
PF3D7_0812700	SNRPC	U1 small nuclear ribonucleoprotein C, putative	-1	0.0306644	-1	0.0247934	-1	1.22291	0	0	18	21
PF3D7_0812800		zinc finger protein, putative	-1	0.011215	-1	0.0245902	-1	0.548497	0	0	2	3
PF3D7_0812900		conserved Plasmodium protein, unknown function	-1	0.0194099	-1	0.047619	-1	0.410498	0	0	75	115
PF3D7_0813000	KIC7	protein KIC7	-1	0.0132188	-1	0.0662021	-1	0.206905	0	0	20	39
PF3D7_0813100		conserved Plasmodium protein, unknown function	-1	0.0265968	-1	0.0478088	-1	0.561353	0	0	44	60
PF3D7_0813200		CS domain protein, putative	-1	0.0283627	-1	0.0841683	-1	0.346023	0	0	22	36
PF3D7_0813300		NPL domain-containing protein, putative	-1	0.00890963	-1	0.0431211	-1	0.227291	0	0	7	14
PF3D7_0813400		conserved protein, unknown function	-1	0.0145543	-1	0.0574018	-1	0.260649	0	0	24	43
PF3D7_0813500		PUB domain-containing protein, putative	-1	0.0501285	-1	0.0835544	-1	0.603289	0	0	65	86
PF3D7_0813600		translation initiation factor SUI1, putative	-1	0.0357675	-1	0.0735294	-1	0.495719	0	0	24	34
PF3D7_0813700	ABCF1	ABC transporter F family member 1	-1	0.0297948	-1	0.0555292	-1	0.538687	0	0	106	145
PF3D7_0813800	GMD	GDP-mannose 4,6-dehydratase	-1	0.0161167	-1	0.107143	-1	0.158508	0	0	14	36
PF3D7_0813900	RPS16	40S ribosomal protein S16, putative	-1	0.00294118	-1	0.0631579	-1	0.0839967	0	0	1	7
PF3D7_0814000		60S ribosomal protein L13-2, putative	-1	0.0134271	-1	0.0631579	-1	0.233357	0	0	7	15
PF3D7_0814100		conserved Plasmodium protein, unknown function	-1	0.00274474	-1	0.0241935	-1	0.195427	0	0	1	3
PF3D7_0814200	ALBA1	DNA/RNA-binding protein Alba 1	-1	0.00343249	-1	0.0486815	-1	0.0983673	0	0	2	10
PF3D7_0814300		AAA family ATPase, putative	-1	0.0444544	-1	0.0615466	-1	0.723656	0	0	132	171
PF3D7_0814400		phospholipase PLA1, putative	-1	0.011818	-1	0.0604027	-1	0.202727	0	0	20	41
PF3D7_0814500		conserved protein, unknown function	-1	0.0387299	-1	0.0846224	-1	0.460723	0	0	74	105
PF3D7_0814600	SIMP	structural integrity maintenance protein SIMP, putative	-1	0.011669	-1	0.125348	-1	0.0998527	0	0	11	41
PF3D7_0814700		conserved Plasmodium protein, unknown function	-1	0.0373167	-1	0.0820312	-1	0.462746	0	0	28	42
PF3D7_0814900	FeSOD	superoxide dismutase [Fe]	-1	0.00619835	-1	0.0442478	-1	0.174595	0	0	3	8
PF3D7_0815000	SEL3	selenoprotein	-1	0.0221187	-1	0.0558376	-1	0.407214	0	0	19	30
PF3D7_0815100		heptatricopeptide repeat and RAP domain-containing protein, putative	-1	0.0433645	-1	0.0690789	-1	0.629757	1	1	105	140
PF3D7_0815200		importin subunit beta, putative	-1	0.00331439	-1	0.0632184	-1	0.0587023	0	0	7	40
PF3D7_0815300		FAD-dependent monooxygenase, putative	-1	0.0268768	-1	0.0770913	-1	0.351231	0	0	79	126
PF3D7_0815400	ATPTG3	ATP synthase-associated protein, putative	-1	0.0101266	-1	0.0340909	-1	0.341075	0	0	4	7
PF3D7_0815500		conserved Plasmodium protein, unknown function	-1	0.0138211	-1	0.0609756	-1	0.235928	0	0	17	32
PF3D7_0815600	EIF3G	eukaryotic translation initiation factor 3 subunit G, putative	-1	0	-1	0.0588235	-1	0.0227425	0	0	0	9
PF3D7_0815700	Ub	ubiquitin	-1	0.0250181	-1	0.0493421	-1	0.516632	0	0	23	33
PF3D7_0815800	VPS9	vacuolar protein sorting-associated protein 9, putative	-1	0.03154	-1	0.072955	-1	0.433858	1	1	145	211
PF3D7_0815900	LipDH	dihydrolipoyl dehydrogenase, apicoplast	-1	0.0297952	-1	0.0641026	-1	0.469388	0	0	48	73
PF3D7_0816000	RRB1	ribosome assembly protein RRB1, putative	-1	0.0247934	-1	0.093985	-1	0.269588	0	0	30	55
PF3D7_0816100	PPCDC	phosphopantothenoylcysteine decarboxylase, putative	-1	0.010989	-1	0.0194175	-1	0.605996	0	0	5	7
PF3D7_0816200	VPS2	vacuolar protein sorting-associated protein 2, putative	-1	0.0135309	-1	0.0443787	-1	0.331168	0	0	7	12
PF3D7_0816300	HAP2P	HAP2-GCS1 domain-containing protein, putative	-1	0.0272109	-1	0.0658683	-1	0.416334	0	0	68	101
PF3D7_0816400		EF-hand calcium-binding domain-containing protein, putative	-1	0.00341491	-1	0.0687679	-1	0.0706489	0	0	2	10
PF3D7_0816500	HSP20	small heat shock protein HSP20, putative	-1	0.00960769	-1	0.0584416	-1	0.193892	0	0	4	10
PF3D7_0816600	ClpB1	chaperone protein ClpB1	-1	0.015943	-1	0.0717256	-1	0.226008	0	0	41	87
PF3D7_0816700	TRAPPC2L	trafficking protein particle complex subunit 2-like protein, putative	-1	0	-1	0.0120482	-1	0.17529	0	0	0	1
PF3D7_0816800	DMC1	meiotic recombination protein DMC1, putative	-1	0.0122349	-1	0.0573529	-1	0.227794	0	0	10	23
PF3D7_0816900	AK2	adenylate kinase 2	-1	0.0277237	-1	0.0350467	-1	0.798644	0	0	19	24
PF3D7_0817000	UBA3	NEDD8-activating enzyme E1 catalytic subunit, putative	-1	0.0251309	-1	0.0465116	-1	0.549432	0	0	24	34
PF3D7_0817100		tRNA modification GTPase, putative	-1	0.0218376	-1	0.0647648	-1	0.341647	0	0	45	73
PF3D7_0817200		conserved protein, unknown function	-1	0.0311819	-1	0.089404	-1	0.352085	0	0	62	98
PF3D7_0817300		conserved Plasmodium protein, unknown function	-1	0.0329201	-1	0.0689127	-1	0.478934	0	0	185	260
PF3D7_0817400		phosphatase, putative	-1	0.0257787	-1	0.0446927	-1	0.581388	0	0	48	64
PF3D7_0817500	HINT1	histidine triad nucleotide-binding protein 1	-1	0.00904295	-1	0.0518732	-1	0.204971	0	0	4	10
PF3D7_0817600		conserved protein, unknown function	-1	0.0468948	-1	0.0689655	-1	0.681731	0	0	111	147
PF3D7_0817700	RON5	rhoptry neck protein 5	-1	0.011486	-1	0.0408759	-1	0.286576	0	0	32	60
PF3D7_0817800	C3AP3	respiratory chain complex 3 associated protein 3	-1	0.0153453	-1	0.0288462	-1	0.620955	0	0	2	3
PF3D7_0817900	HMGB2	high mobility group protein B2	-1	0	-1	0.0872093	-1	0.0405469	0	0	0	5
PF3D7_0818000	SNRNP27	U4/U6.U5 small nuclear ribonucleoprotein, putative	-1	0.0540541	-1	0.0360825	-1	1.48492	0	0	50	57
PF3D7_0818100	CZIF2	zinc finger protein, putative	-1	0.0256024	-1	0.0622837	-1	0.417413	0	0	34	52
PF3D7_0818200	14-3-3I	14-3-3 protein	-1	0	-1	0.0726872	-1	0.0189214	0	0	0	11
PF3D7_0818300		dynactin subunit 6, putative	-1	0.0395873	-1	0.0544835	-1	0.729821	0	0	55	71
PF3D7_0818400	FCF1	rRNA-processing protein FCF1, putative	-1	0.00829876	-1	0.0695652	-1	0.142152	0	0	4	12
PF3D7_0818500		zinc finger protein, putative	-1	0.0104895	-1	0.0503356	-1	0.237184	0	0	5	10
PF3D7_0818600	PBLP	BEM46-like protein, putative	-1	0.0396898	-1	0.0448598	-1	0.887802	0	0	29	37
PF3D7_0818700		DNA helicase, putative	-1	0.0301804	-1	0.0737573	-1	0.41156	0	0	92	138
PF3D7_0818800	IMP4	U3 small nucleolar ribonucleoprotein protein IMP4, putative	-1	0.0122722	-1	0.0363322	-1	0.355644	0	0	11	18
PF3D7_0818900	HSP70	heat shock protein 70	-1	0.00125026	-1	0.085188	-1	0.0210019	1	1	2	39
PF3D7_0819000		ribonuclease, putative	-1	0.0351338	-1	0.0671525	-1	0.525146	1	1	116	159
PF3D7_0819100		BRIX domain, putative	-1	0.0233731	-1	0.105809	-1	0.22991	0	0	17	34
PF3D7_0819200	PLP5	perforin-like protein 5	-1	0.0162162	-1	0.0846995	-1	0.196589	0	0	27	58
PF3D7_0819300		conserved Plasmodium protein, unknown function	-1	0.038432	-1	0.0716981	-1	0.538271	0	0	100	138
PF3D7_0819400	PLP4	perforin-like protein 4	-1	0.0205864	-1	0.0883978	-1	0.237717	0	0	33	65
PF3D7_0819500		conserved protein, unknown function	-1	0.00631579	-1	0.028436	-1	0.247187	0	0	6	12
PF3D7_0819600		ubiquitin-like protein, putative	-1	0.0192783	-1	0.0563674	-1	0.357134	0	0	13	22
PF3D7_0819700		conserved Plasmodium protein, unknown function	-1	0.0343261	-1	0.0630137	-1	0.548055	0	0	68	91
PF3D7_0819800		conserved Plasmodium protein, unknown function	-1	0.0387553	-1	0.0621387	-1	0.625244	0	0	137	180
PF3D7_0819900	LSM3	U6 snRNA-associated Sm-like protein LSm3, putative	-1	0.00444444	-1	0	-1	2.11333	0	0	1	1
PF3D7_0820000	SRCAP	Snf2-related CBP activator, putative	-1	0.0252101	-1	0.0807473	-1	0.313695	1	1	131	216
PF3D7_0820100		RNA-binding protein, putative	-1	0.0169237	-1	0.0722892	-1	0.244737	0	0	15	29
PF3D7_0820200	PGPS	phosphatidylglycerophosphate synthase	-1	0.0361889	-1	0.0899719	-1	0.405877	0	0	59	91
PF3D7_0820300		conserved Plasmodium protein, unknown function	-1	0.0590909	-1	0.0761589	-1	0.777616	0	0	91	114
PF3D7_0820400		conserved Plasmodium protein, unknown function	-1	0.0345659	-1	0.0507812	-1	0.685201	0	0	43	56
PF3D7_0820500	YIF1	protein transport protein YIF1, putative	-1	0.0382617	-1	0.0791855	-1	0.485967	0	0	81	116
PF3D7_0820600		conserved protein, unknown function	-1	0.0143498	-1	0.0592885	-1	0.252192	0	0	16	31
PF3D7_0820700	KDH	2-oxoglutarate dehydrogenase E1 component	-1	0.010737	-1	0.0664084	-1	0.166141	0	0	27	67
PF3D7_0820800		conserved Plasmodium protein, unknown function	-1	0.0259804	-1	0.0754258	-1	0.348298	0	0	53	84
PF3D7_0820900		conserved Plasmodium protein, unknown function	-1	0.060096	-1	0.0713668	-1	0.842579	0	0	238	293
PF3D7_0821000		conserved Plasmodium protein, unknown function	-1	0.00554236	-1	0.0602837	-1	0.102541	0	0	7	24
PF3D7_0821100	PK1	protein kinase 1	-1	0.0269878	-1	0.0826686	-1	0.329666	0	0	62	100
PF3D7_0821200		conserved protein, unknown function	-1	0.023338	-1	0.0573248	-1	0.426233	0	0	11	17
PF3D7_0821300	DHX36	ATP-dependent RNA helicase DHX36, putative	-1	0.0291856	-1	0.0729673	-1	0.40344	0	0	62	97
PF3D7_0821400		conserved Plasmodium protein, unknown function	-1	0.0296703	-1	0.0976744	-1	0.324168	0	0	9	16
PF3D7_0821500	NEP1	ribosomal RNA small subunit methyltransferase NEP1, putative	-1	0.0346821	-1	0.0878378	-1	0.403705	0	0	24	37
PF3D7_0821600	CLP1	polyribonucleotide 5'-hydroxyl-kinase Clp1, putative	-1	0.0270867	-1	0.0742438	-1	0.369442	0	0	45	72
PF3D7_0821700		60S ribosomal protein L22, putative	-1	0	-1	0.103004	-1	0.0248374	0	0	0	8
PF3D7_0821800	SEC61B	protein transport protein SEC61 subunit beta, putative	-1	0.010582	-1	0.0185185	-1	0.657143	0	0	2	3
PF3D7_0821900		WPP motif-containing protein, putative	-1	0.0148883	-1	0.108434	-1	0.163341	0	0	4	10
PF3D7_0822000		ribosomal protein L4, mitochondrial, putative	-1	0.0185009	-1	0.0861878	-1	0.220471	0	0	26	52
PF3D7_0822100	MED7	mediator of RNA polymerase II transcription subunit 7, putative	-1	0.0171331	-1	0.0659341	-1	0.276873	0	0	10	18
PF3D7_0822200		phosphorylated CTD interacting factor 1 WW domain-containing protein, putative	-1	0.0456665	-1	0.0590868	-1	0.773791	0	0	173	217
PF3D7_0822300	SNRPG	small nuclear ribonucleoprotein G, putative	-1	0.00494234	-1	0.0201342	-1	0.38084	0	0	1	2
PF3D7_0822400		conserved Plasmodium protein, unknown function	-1	0.0270566	-1	0.0621547	-1	0.442008	0	0	33	48
PF3D7_0822500	DLC1	dynein light chain 1	-1	0.0185695	-1	0.0606936	-1	0.326418	0	0	9	16
PF3D7_0822600	SEC23	protein transport protein SEC23	-1	0.00660308	-1	0.0821326	-1	0.0858284	0	0	12	50
PF3D7_0822700	TRP1	thrombospondin-related protein 1, putative	-1	0.0361135	-1	0.0734967	-1	0.494061	0	0	84	117
PF3D7_0822800	SNRNP40	U5 small nuclear ribonucleoprotein 40 kDa protein, putative	-1	0.0302775	-1	0.0548446	-1	0.561115	0	0	24	34
PF3D7_0822900	PIC2	PhIL1-interacting candidate PIC2	-1	0.0524416	-1	0.0660487	-1	0.794942	0	0	155	193
PF3D7_0823000	VPS15	serine/threonine protein kinase VPS15, putative	0.000599042	0.0374401	0	0.0575467	3.19778	0.652251	2	2	125	163
PF3D7_0823100		RWD domain-containing protein, putative	-1	0.0332168	-1	0.135593	-1	0.253696	0	0	19	35
PF3D7_0823200		RNA-binding protein, putative	-1	0.00877621	-1	0.0845865	-1	0.117266	0	0	6	21
PF3D7_0823300	GCN5	histone acetyltransferase GCN5	-1	0.0307986	-1	0.0809328	-1	0.382437	0	0	113	172
PF3D7_0823400		alpha/beta hydrolase, putative	-1	0.0123592	-1	0.0995086	-1	0.130677	0	0	15	42
PF3D7_0823500	IMC1i	inner membrane complex protein 1i, putative	-1	0.0360557	-1	0.0762125	-1	0.478113	0	0	44	66
PF3D7_0823600	LipB	lipoate-protein ligase B	-1	0.0393013	-1	0.126939	-1	0.314159	0	0	42	72
PF3D7_0823700	TOM7	mitochondrial import receptor subunit TOM7, putative	-1	0.00613497	-1	0.0526316	-1	0.200073	0	0	1	3
PF3D7_0823800		DnaJ protein, putative	-1	0.0329602	-1	0.0666667	-1	0.498609	0	0	53	77
PF3D7_0823900	DTC	dicarboxylate/tricarboxylate carrier	-1	0.015894	-1	0.0841584	-1	0.199964	1	1	12	29
PF3D7_0824000		conserved Plasmodium protein, unknown function	-1	0.0492374	-1	0.0725806	-1	0.680368	0	0	99	129
PF3D7_0824100		3'-5' exonuclease, putative	-1	0.0547809	-1	0.0829493	-1	0.664054	0	0	55	73
PF3D7_0824200		conserved Plasmodium protein, unknown function	-1	0.0249584	-1	0.063121	-1	0.39849	0	0	70	106
PF3D7_0824300	OBG2	GTP-binding protein Obg2, putative	-1	0.0303083	-1	0.0391837	-1	0.77619	0	0	58	74
PF3D7_0824400	NT2	nucleoside transporter 2	-1	0.0155367	-1	0.0292398	-1	0.541242	0	0	22	32
PF3D7_0824500		conserved protein, unknown function	-1	0.0353571	-1	0.0795053	-1	0.451428	0	0	33	48
PF3D7_0824600	DRE2	Fe-S cluster assembly protein DRE2, putative	-1	0.0152827	-1	0.0681818	-1	0.239476	0	0	10	20
PF3D7_0824700	LMF1	lipase maturation factor, putative	-1	0.0207612	-1	0.0396341	-1	0.531174	0	0	30	43
PF3D7_0824800		conserved Plasmodium membrane protein, unknown function	-1	0.0313405	-1	0.0624658	-1	0.503975	0	0	101	139
PF3D7_0824900		conserved Plasmodium protein, unknown function	-1	0.0528111	-1	0.0971005	-1	0.545621	0	0	129	177
PF3D7_0825000		conserved Plasmodium protein, unknown function	-1	0.0541317	-1	0.0682927	-1	0.793303	0	0	226	282
PF3D7_0825100		ankyrin-repeat protein, putative	-1	0.00866426	-1	0.0302013	-1	0.330252	0	0	4	7
PF3D7_0825200	IF3a	translation initiation factor IF-3	-1	0.0173267	-1	0.0212766	-1	0.831877	0	0	7	9
PF3D7_0825300		SAYSvFN domain-containing protein, putative	-1	0.0081448	-1	0.0889831	-1	0.115904	0	0	3	10
PF3D7_0825400	ATPTG15	ATP synthase-associated protein, putative	-1	0.00684932	-1	0.0441176	-1	0.210168	0	0	2	5
PF3D7_0825500	KRI1	protein KRI1, putative	-1	0.039975	-1	0.0924658	-1	0.435815	0	0	64	91
PF3D7_0825600	COA5	cytochrome c oxidase assembly factor 5, putative	-1	0.028481	-1	0.084507	-1	0.368895	0	0	6	10
PF3D7_0825700	CryPH	crystalloid-specific PH domain-containing protein, putative	-1	0.0462963	-1	0.037037	-1	1.24219	0	0	35	41
PF3D7_0825800		PH-like domain-containing protein, putative	-1	0.0458358	-1	0.0832117	-1	0.555191	0	0	51	70
PF3D7_0825900		conserved Plasmodium protein, unknown function	-1	0.0438963	-1	0.0939457	-1	0.470465	0	0	70	100
PF3D7_0826000		conserved Plasmodium protein, unknown function	-1	0.0452689	-1	0.0654045	-1	0.693589	0	0	133	171
PF3D7_0826100	HEUL	HECT-like E3 ubiquitin ligase, putative	4.68552e-05	0.0337826	0.000225547	0.0836779	0.333223	0.404024	1	2	721	1092
PF3D7_0826200		alpha/beta hydrolase, putative	-1	0.0314451	-1	0.0954401	-1	0.333702	0	0	47	77
PF3D7_0826300		SPRY domain, putative	-1	0.0443975	-1	0.110953	-1	0.404542	0	0	49	75
PF3D7_0826400	CPT	cis-prenyltransferase	-1	0.0283749	-1	0.0335821	-1	0.850103	0	0	22	28
PF3D7_0826500	UBE4B	ubiquitin conjugation factor E4 B, putative	-1	0.0291322	-1	0.133333	-1	0.220107	0	0	95	191
PF3D7_0826600	VAMP7	SNARE protein, putative	-1	0.0102439	-1	0.0609481	-1	0.185721	0	0	7	16
PF3D7_0826700	RACK1	receptor for activated c kinase	-1	0.00262238	-1	0.0525478	-1	0.0703033	0	0	2	13
PF3D7_0826900		conserved Plasmodium protein, unknown function	-1	0.0524158	-1	0.113014	-1	0.466089	0	0	98	142
PF3D7_0827000	DBP10	ATP-dependent RNA helicase DBP10, putative	-1	0.0463466	-1	0.121182	-1	0.383893	0	0	148	230
PF3D7_0827100	IF2c	translation initiation factor IF-2, putative	-1	0.0337176	-1	0.0870166	-1	0.389316	0	0	117	180
PF3D7_0827200		conserved Plasmodium protein, unknown function	-1	0.048508	-1	0.081363	-1	0.597972	1	1	123	162
PF3D7_0827300		conserved Plasmodium protein, unknown function	-1	0.0407326	-1	0.0614334	-1	0.665397	0	0	86	110
PF3D7_0827400		conserved protein, unknown function	-1	0.0186683	-1	0.0906593	-1	0.220339	0	0	10	21
PF3D7_0827500		ribosomal protein L21, apicoplast, putative	-1	0.0115335	-1	0.0761719	-1	0.164091	0	0	9	22
PF3D7_0827600		conserved Plasmodium protein, unknown function	-1	0.0419383	-1	0.112253	-1	0.374802	0	0	178	269
PF3D7_0827700		magnesium transporter, putative	-1	0.0426479	-1	0.0724543	-1	0.59081	0	0	99	136
PF3D7_0827800	SET3	SET domain protein, putative	-1	0.0415397	-1	0.0863188	-1	0.482144	0	0	250	352
PF3D7_0827900	PDI8	protein disulfide-isomerase	-1	0.00860092	-1	0.0967742	-1	0.0960213	0	0	10	38
PF3D7_0828000	ROM3	rhomboid protease ROM3	-1	0.0202492	-1	0.0555556	-1	0.379924	0	0	13	22
PF3D7_0828100		conserved Plasmodium protein, unknown function	-1	0.0614467	-1	0.0885678	-1	0.694995	1	1	158	205
PF3D7_0828200		leucine--tRNA ligase, putative	-1	0.0400397	-1	0.0813695	-1	0.493601	0	0	148	209
PF3D7_0828300		conserved protein, unknown function	-1	0.0419176	-1	0.094431	-1	0.447741	0	0	58	84
PF3D7_0828400	OXA1	mitochondrial inner membrane protein OXA1, putative	-1	0.0391215	-1	0.105431	-1	0.374737	0	0	57	90
PF3D7_0828500		translation initiation factor eIF-2B subunit alpha, putative	-1	0.0238001	-1	0.0795053	-1	0.308656	0	0	20	35
PF3D7_0828600	FT1	folate transporter 1	-1	0.0157198	-1	0.100216	-1	0.162986	0	0	19	50
PF3D7_0828700		conserved protein, unknown function	-1	0.0464016	-1	0.0991234	-1	0.469993	0	0	121	170
PF3D7_0828800	GAMA	GPI-anchored micronemal antigen	-1	0.0264269	-1	0.0698835	-1	0.382537	0	0	48	76
PF3D7_0828900		conserved protein, unknown function	-1	0.0112528	-1	0.0615836	-1	0.208373	0	0	5	12
PF3D7_0829000		conserved Plasmodium membrane protein, unknown function	-1	0.0497804	-1	0.0965005	-1	0.516809	0	0	238	329
PF3D7_0829100	CCDC124	coiled-coil domain-containing protein 124, putative	-1	0.00184275	-1	0.0461538	-1	0.0735586	0	0	1	6
PF3D7_0829200	PHB1	prohibitin 1, putative	-1	0	-1	0.0634615	-1	0.0210637	0	0	0	11
PF3D7_0829300	LSM8	U6 snRNA-associated Sm-like protein LSm8, putative	-1	0.00432277	-1	0.0882353	-1	0.0887629	0	0	1	6
PF3D7_0829400		prolyl 4-hydroxylase subunit alpha, putative	-1	0.0287748	-1	0.0924933	-1	0.317244	0	0	31	54
PF3D7_0829500		conserved Plasmodium protein, unknown function	-1	0.0677448	-1	0.087477	-1	0.774852	0	0	377	472
PF3D7_0829600	ETRAMP8	early transcribed membrane protein 8	-1	0.0537897	-1	0.0384615	-1	1.37726	0	0	22	26
PF3D7_0830300	SIAP2	sporozoite invasion-associated protein 2	-1	0.0750782	-1	0.0721154	-1	1.04056	0	0	72	87
PF3D7_0830400		CRA domain-containing protein, putative	-1	0.0211694	-1	0.108	-1	0.215521	0	0	7	16
PF3D7_0830500	TryThrA	sporozoite and liver stage tryptophan-rich protein, putative	-1	0.04	-1	0.0509915	-1	0.786704	1	1	67	85
PF3D7_0830600		Plasmodium exported protein (PHISTc), unknown function	-1	0.0503089	-1	0.10084	-1	0.502835	0	0	57	81
PF3D7_0830700		Plasmodium exported protein (hyp9), unknown function	-1	0.0226843	-1	0.0234375	-1	0.970021	0	0	12	15
PF3D7_0830800	SURF8.2	surface-associated interspersed protein 8.2 (SURFIN 8.2)	-1	0.0749371	-1	0.0740615	-1	1.01179	0	0	387	460
PF3D7_0830900		Plasmodium exported protein, unknown function	-1	0.0552799	-1	0.0552147	-1	1.00114	0	0	26	32
PF3D7_0831000	GEXP09	Plasmodium exported protein (PHISTb), unknown function	-1	0.0591364	-1	0.0973725	-1	0.610729	0	0	63	84
PF3D7_0831100	SURF8.1	surface-associated interspersed protein 8.1 (SURFIN 8.1)	-1	0.0679612	-1	0.0605405	-1	1.12219	0	0	329	385
PF3D7_0831200		DnaJ protein, putative	-1	0.0588978	-1	0.0707269	-1	0.833643	0	0	140	176
PF3D7_0831300	GEXP13	Plasmodium exported protein, unknown function	-1	0.0565315	-1	0.0501761	-1	1.12556	0	0	118	137
PF3D7_0831400		Plasmodium exported protein, unknown function	-1	0.0386495	-1	0.00630252	-1	5.30843	0	0	29	30
PF3D7_0831500		Plasmodium exported protein (PHIST), unknown function	-1	0.028731	-1	0.046332	-1	0.628804	0	0	24	32
PF3D7_0831600	CLAG8	cytoadherence linked asexual protein 8	-1	0.029406	-1	0.0522737	-1	0.564735	0	0	100	141
PF3D7_0831700	HSP70x	heat shock protein 70	-1	0.000621375	-1	0.00232198	-1	0.40746	0	0	1	2
PF3D7_0901700		Plasmodium exported protein (hyp5), unknown function	-1	0.0525998	-1	0.0527638	-1	0.996983	0	0	29	36
PF3D7_0901800		Plasmodium exported protein, unknown function	-1	0.0269327	-1	0.0211765	-1	1.2555	0	0	18	21
PF3D7_0901900		probable protein, unknown function	-1	0.043297	-1	0.0915254	-1	0.478072	0	0	45	63
PF3D7_0902000	FIKK9.1	serine/threonine protein kinase, FIKK family	-1	0.0350834	-1	0.0380184	-1	0.924143	0	0	47	58
PF3D7_0902100	FIKK9.2	serine/threonine protein kinase, FIKK family	-1	0.0358535	-1	0.0742049	-1	0.488012	0	0	46	67
PF3D7_0902200	FIKK9.3	serine/threonine protein kinase, FIKK family	-1	0.0282232	-1	0.0728863	-1	0.392043	0	0	44	69
PF3D7_0902300	FIKK9.4	serine/threonine protein kinase, FIKK family	-1	0.0312916	-1	0.0430769	-1	0.730176	0	0	47	61
PF3D7_0902400	FIKK9.5	serine/threonine protein kinase, FIKK family	-1	0.0340993	-1	0.0437956	-1	0.781952	0	0	46	58
PF3D7_0902500	FIKK9.6	serine/threonine protein kinase, FIKK family	-1	0.028866	-1	0.0311526	-1	0.928028	0	0	42	52
PF3D7_0902600	FIKK9.7	serine/threonine protein kinase, FIKK family	-1	0.017038	-1	0.0487805	-1	0.357078	0	0	26	42
PF3D7_0902800	SERA9	serine repeat antigen 9	-1	0.0490572	-1	0.0577999	-1	0.849769	0	0	111	142
PF3D7_0902900		early transcribed membrane protein, putative	-1	0.0861833	-1	0.0306122	-1	2.62341	0	0	21	23
PF3D7_0903000		conserved protein, unknown function	-1	0.0231561	-1	0.0679245	-1	0.36259	0	0	9	15
PF3D7_0903100	RER1	protein RER1, putative	-1	0.0184805	-1	0.109244	-1	0.182855	0	0	9	22
PF3D7_0903200	RAB7	ras-related protein RAB7	-1	0.0039604	-1	0.0775862	-1	0.0722835	0	0	2	11
PF3D7_0903300		conserved protein, unknown function	-1	0.0745645	-1	0.113335	-1	0.658257	1	1	595	780
PF3D7_0903400	DDX60	ATP-dependent RNA helicase DDX60, putative	-1	0.0474019	-1	0.109489	-1	0.433682	0	0	298	443
PF3D7_0903500	NUP138	nucleoporin NUP138, putative	-1	0.0466581	-1	0.106678	-1	0.438768	0	0	158	240
PF3D7_0903600		conserved protein, unknown function	-1	0.0277681	-1	0.0934996	-1	0.300556	0	0	53	88
PF3D7_0903700		alpha tubulin 1	-1	0	-1	0.0693642	-1	0.0116995	0	0	0	20
PF3D7_0903800	CCp4	LCCL domain-containing protein	-1	0.0305058	-1	0.097006	-1	0.31617	1	1	114	195
PF3D7_0903900	RPL32	60S ribosomal protein L32	-1	0.00625652	-1	0.0655022	-1	0.132526	0	0	2	7
PF3D7_0904000		GTPase-activating protein, putative	-1	0.0219675	-1	0.0683761	-1	0.329697	0	0	23	39
PF3D7_0904100		AP-4 complex subunit epsilon, putative	-1	0.036376	-1	0.0793796	-1	0.460043	0	0	125	183
PF3D7_0904200	PH	PH domain-containing protein, putative	-1	0.0360111	-1	0.0382166	-1	0.944117	0	0	26	32
PF3D7_0904300		conserved protein, unknown function	-1	0.0461888	-1	0.0788457	-1	0.586581	1	1	285	387
PF3D7_0904400	SPC3	signal peptidase complex subunit 3, putative	-1	0.0220913	-1	0.113924	-1	0.207676	0	0	10	22
PF3D7_0904500		prefoldin subunit 4, putative	-1	0.00925926	-1	0.030303	-1	0.364316	0	0	3	5
PF3D7_0904600		ubiquitin specific protease, putative	-1	0.0406772	-1	0.0880309	-1	0.463328	0	0	181	257
PF3D7_0904700	HU	bacterial histone-like protein	-1	0.0169252	-1	0.0821918	-1	0.224033	0	0	8	16
PF3D7_0904800	RPA1	replication protein A1, small fragment	-1	0.00592718	-1	0.120438	-1	0.0551657	0	0	7	40
PF3D7_0904900	CuTP	copper-transporting ATPase	-1	0.048863	-1	0.0945184	-1	0.517691	0	0	313	436
PF3D7_0905000	ATPTG4	ATP synthase-associated protein, putative	-1	0.0226095	-1	0.0795181	-1	0.295733	0	0	16	27
PF3D7_0905100	NUP221	nucleoporin NUP221, putative	-1	0.0271272	-1	0.0707819	-1	0.384768	0	0	139	225
PF3D7_0905200		mitochondrial carrier protein, putative	-1	0.0565339	-1	0.0779841	-1	0.726011	0	0	168	217
PF3D7_0905300		dynein heavy chain, putative	-1	0.0264978	-1	0.0899597	-1	0.29502	1	1	401	691
PF3D7_0905400	RhopH3	high molecular weight rhoptry protein 3	-1	0.0132743	-1	0.0412304	-1	0.328631	1	1	29	50
PF3D7_0905500		conserved protein, unknown function	-1	0.0101695	-1	0.0692308	-1	0.1653	0	0	6	15
PF3D7_0905600	WDR66	WD repeat-containing protein 66, putative	-1	0.0402154	-1	0.100106	-1	0.403508	0	0	122	185
PF3D7_0905700	ATG3	autophagy-related protein 3, putative	-1	0.0117647	-1	0.0621469	-1	0.204306	0	0	9	20
PF3D7_0905800		conserved Plasmodium protein, unknown function	-1	0.0482304	-1	0.0821918	-1	0.588326	0	0	144	194
PF3D7_0905900	SEC27	coatomer subunit beta, putative	-1	0.0180699	-1	0.0737101	-1	0.248838	0	0	45	85
PF3D7_0906000	RNaseII	exoribonuclease II	-1	0.0473684	-1	0.0802377	-1	0.591381	0	0	213	285
PF3D7_0906100	VPS46	vacuolar protein sorting-associated protein 46, putative	-1	0.00428878	-1	0.0986301	-1	0.0615328	0	0	2	14
PF3D7_0906200		conserved Plasmodium protein, unknown function	-1	0.0289788	-1	0.0799537	-1	0.367412	0	0	42	65
PF3D7_0906300		Maf-like protein, putative	-1	0.0372787	-1	0.0818966	-1	0.46073	0	0	40	59
PF3D7_0906400		dynein intermediate light chain, putative	-1	0.0429663	-1	0.0810811	-1	0.53242	1	1	90	124
PF3D7_0906500		arginase	-1	0.037	-1	0.0550847	-1	0.676938	0	0	37	50
PF3D7_0906600		zinc finger protein, putative	-1	0.0261641	-1	0.114894	-1	0.230592	0	0	56	101
PF3D7_0906700	LRR9	leucine-rich repeat protein	-1	0.0643847	-1	0.125	-1	0.51794	0	0	79	109
PF3D7_0906800		conserved Plasmodium protein, unknown function	-1	0.0367035	-1	0.0865385	-1	0.427204	0	0	72	105
PF3D7_0906890		conserved Plasmodium protein, unknown function	-1	0.01983	-1	0.0895522	-1	0.243298	0	0	7	13
PF3D7_0906910		tubulin-specific chaperone, putative	-1	0.0245273	-1	0.0658537	-1	0.385402	0	0	16	25
PF3D7_0907000		conserved Plasmodium protein, unknown function	-1	0.0148515	-1	0.0487805	-1	0.363133	0	0	3	5
PF3D7_0907100		conserved Plasmodium protein, unknown function	-1	0.067223	-1	0.0952826	-1	0.706299	0	0	239	307
PF3D7_0907200		GTPase-activating protein, putative	-1	0.0466558	-1	0.0997582	-1	0.46939	0	0	133	188
PF3D7_0907300		prefoldin-like protein, putative	-1	0.0402269	-1	0.0841837	-1	0.486419	0	0	26	37
PF3D7_0907400	ClpY	ATP-dependent protease ATPase subunit ClpY	-1	0.0250623	-1	0.0869272	-1	0.291545	0	0	57	100
PF3D7_0907500		conserved protein, unknown function	-1	0.00241352	-1	0.0557621	-1	0.0792437	0	0	1	6
PF3D7_0907600		translation initiation factor SUI1, putative	-1	0.0540496	-1	0.0931113	-1	0.582488	0	0	109	150
PF3D7_0907700	PA28	proteasome activator 28	-1	0.00727096	-1	0.14442	-1	0.0588773	0	0	5	27
PF3D7_0907800		ribosomal protein L35, apicoplast, putative	-1	0.040483	-1	0.09375	-1	0.443182	0	0	19	29
PF3D7_0907900	PDF	peptide deformylase	-1	0.0205597	-1	0.0632319	-1	0.341061	0	0	12	21
PF3D7_0908000	PMP1	plasma membrane protein 1, putative	-1	0.0253659	-1	0.110619	-1	0.235381	0	0	26	51
PF3D7_0908100		apicoplast integral membrane protein, putative	-1	0.034004	-1	0.0706806	-1	0.486664	0	0	40	58
PF3D7_0908200		conserved Plasmodium protein, unknown function	-1	0.0350846	-1	0.0754301	-1	0.466835	0	0	132	189
PF3D7_0908300		conserved protein, unknown function	-1	0.00545703	-1	0.0432432	-1	0.150005	0	0	4	12
PF3D7_0908400		conserved Plasmodium protein, unknown function	-1	0.0369357	-1	0.0496689	-1	0.752892	0	0	18	23
PF3D7_0908500		conserved Plasmodium protein, unknown function	-1	0.0471869	-1	0.085044	-1	0.555808	1	1	234	321
PF3D7_0908600		ribosomal RNA methyltransferase, putative	-1	0.046875	-1	0.0979899	-1	0.482164	0	0	59	85
PF3D7_0908700		tRNA pseudouridine synthase, putative	-1	0.0286707	-1	0.0466019	-1	0.624666	0	0	22	30
PF3D7_0908800		mitochondrial carrier protein, putative	0.00136893	0.0273785	0.00320513	0.0897436	0.519766	0.309831	2	3	40	68
PF3D7_0908900		conserved Plasmodium protein, unknown function	-1	0.0337395	-1	0.0561873	-1	0.603061	0	0	84	112
PF3D7_0909000		conserved Plasmodium protein, unknown function	-1	0.0236407	-1	0.0538922	-1	0.442376	0	0	60	87
PF3D7_0909100		conserved Plasmodium membrane protein, unknown function	-1	0.0472019	-1	0.0658135	-1	0.71929	0	0	88	112
PF3D7_0909200	POFUT2	GDP-fucose protein O-fucosyltransferase 2	-1	0.0292683	-1	0.0724832	-1	0.410123	0	0	34	52
PF3D7_0909300	ARP	apoptosis-related protein	-1	0.00610998	-1	0.0436893	-1	0.191047	0	0	2	5
PF3D7_0909400		exoribonuclease, putative	-1	0.0262346	-1	0.0991379	-1	0.266689	0	0	85	154
PF3D7_0909500	SPM1	subpellicular microtubule protein 1, putative	-1	0.0247581	-1	0.113839	-1	0.222653	0	0	29	63
PF3D7_0909600		conserved protein, unknown function	-1	0.0127431	-1	0.0432099	-1	0.304648	0	0	19	33
PF3D7_0909700		FHA domain protein, putative	0.00154959	0.0387397	0	0.0774072	5.41038	0.502723	4	4	100	141
PF3D7_0909800	SNRPD3	small nuclear ribonucleoprotein Sm D3, putative	-1	0.00721154	-1	0.0271493	-1	0.342689	0	0	2	4
PF3D7_0909900		helicase SKI2W, putative	-1	0.0254966	-1	0.0921228	-1	0.278856	1	1	86	155
PF3D7_0910000	SET4	histone-lysine N-methyltransferase SET4	-1	0.0546959	-1	0.120141	-1	0.45674	0	0	152	220
PF3D7_0910100		exportin-7, putative	-1	0.00920245	-1	0.0784314	-1	0.120764	0	0	27	79
PF3D7_0910200		conserved Plasmodium protein, unknown function	-1	0.0528476	-1	0.0799151	-1	0.661794	0	0	412	525
PF3D7_0910300		conserved protein, unknown function	-1	0.034829	-1	0.0760563	-1	0.463907	0	0	37	55
PF3D7_0910400		selenide water dikinase, putative	-1	0.0445896	-1	0.0981233	-1	0.456118	0	0	132	193
PF3D7_0910500		DNA repair protein REV1, putative	-1	0.0427732	-1	0.0738975	-1	0.580034	1	1	182	244
PF3D7_0910600	YKT6.1	SNARE protein	-1	0.0144132	-1	0.0524781	-1	0.29925	0	0	7	13
PF3D7_0910700	ALP5a	actin-like protein, putative	-1	0.0254047	-1	0.119183	-1	0.217578	0	0	34	69
PF3D7_0910800	NBP35	cytosolic Fe-S cluster assembly factor NBP35, putative	-1	0.0293668	-1	0.0904325	-1	0.330818	0	0	32	55
PF3D7_0910900		DNA primase large subunit, putative	-1	0.00982863	-1	0.0807175	-1	0.129099	0	0	13	37
PF3D7_0911000		phosphatidylinositol N-acetylglucosaminyltransferase, putative	-1	0.00568451	-1	0.0627376	-1	0.108563	0	0	4	15
PF3D7_0911100		START domain-containing protein, putative	-1	0.0283475	-1	0.0512115	-1	0.556251	1	1	82	113
PF3D7_0911200	SKA1	spindle and kinetochore-associated protein 1, putative	-1	0.0101146	-1	0.0702341	-1	0.165839	0	0	5	12
PF3D7_0911300	CRMP1	cysteine repeat modular protein 1	-1	0.0287846	-1	0.0538519	-1	0.535471	1	1	234	330
PF3D7_0911400		conserved Plasmodium protein, unknown function	-1	0.0334061	-1	0.0778575	-1	0.431244	0	0	102	149
PF3D7_0911500		conserved Plasmodium protein, unknown function	-1	0.0367965	-1	0.0752688	-1	0.501883	0	0	17	24
PF3D7_0911600		conserved Plasmodium protein, unknown function	-1	0.0413094	-1	0.08	-1	0.520624	0	0	53	73
PF3D7_0911700		GTP-binding protein, putative	-1	0.0310242	-1	0.0875286	-1	0.356923	0	0	83	134
PF3D7_0911800		conserved Plasmodium protein, unknown function	-1	0.0349345	-1	0.0347222	-1	1.00589	0	0	24	29
PF3D7_0911900	ICP	falstatin	-1	0.043043	-1	0.0823045	-1	0.52809	0	0	43	63
PF3D7_0912000		conserved Plasmodium protein, unknown function	-1	0.0484321	-1	0.090393	-1	0.536979	1	1	191	260
PF3D7_0912100		zinc finger protein, putative	-1	0.0256567	-1	0.0617089	-1	0.423576	0	0	28	41
PF3D7_0912200		conserved protein, unknown function	-1	0.0304842	-1	0.121622	-1	0.255589	0	0	34	64
PF3D7_0912400		alkaline phosphatase, putative	-1	0.00550459	-1	0.0876494	-1	0.0715174	0	0	6	28
PF3D7_0912500		SAP domain-containing protein, putative	-1	0.0355114	-1	0.0552147	-1	0.651193	0	0	25	34
PF3D7_0912600		conserved Plasmodium protein, unknown function	-1	0.0456674	-1	0.0856499	-1	0.535358	0	0	104	142
PF3D7_0912700		conserved Plasmodium protein, unknown function	-1	0.0326594	-1	0	-1	8.71306	0	0	7	7
PF3D7_0912800	GCD10	tRNA (adenine(58)-N(1))-methyltransferase non-catalytic subunit TRM6, putative	-1	0.0483239	-1	0.0594369	-1	0.81487	0	0	74	93
PF3D7_0912900	RPN8	26S proteasome regulatory subunit RPN8, putative	-1	0.00851582	-1	0.0615385	-1	0.153345	0	0	7	19
PF3D7_0913000		conserved protein, unknown function	-1	0.0222017	-1	0.0358566	-1	0.643876	0	0	8	11
PF3D7_0913100		heptatricopeptide repeat-containing protein, putative	-1	0.0486232	-1	0.0836751	-1	0.583448	0	0	93	127
PF3D7_0913200	EF-1beta	elongation factor 1-beta	-1	0.0338733	-1	0.0657895	-1	0.524449	0	0	23	33
PF3D7_0913300		conserved protein, unknown function	-1	0.0311915	-1	0.0769231	-1	0.409819	0	0	50	76
PF3D7_0913400		elongation factor, putative	-1	0.0147179	-1	0.0201342	-1	0.757342	0	0	6	8
PF3D7_0913500	AMR4	protein AMR4	-1	0.0122835	-1	0.0498615	-1	0.258961	0	0	13	25
PF3D7_0913600		conserved Plasmodium protein, unknown function	-1	0.0492387	-1	0.0821018	-1	0.60116	0	0	152	202
PF3D7_0913700		conserved protein, unknown function	-1	0.01645	-1	0.0738189	-1	0.228614	0	0	27	52
PF3D7_0913800		conserved Plasmodium protein, unknown function	-1	0.0141066	-1	0.0206897	-1	0.735747	0	0	3	4
PF3D7_0913900	RRSapi	arginine--tRNA ligase, putative	-1	0.0492084	-1	0.0949495	-1	0.520214	0	0	115	162
PF3D7_0914000		pseudouridylate synthase, putative	-1	0.0365854	-1	0.0653061	-1	0.562766	0	0	87	119
PF3D7_0914100		conserved Plasmodium protein, unknown function	-1	0.0471741	-1	0.0955414	-1	0.495399	0	0	138	193
PF3D7_0914200		phospholipid or glycerol acyltransferase, putative	-1	0.00889914	-1	0.0691995	-1	0.139565	0	0	9	26
PF3D7_0914300		met-10+ like protein, putative	-1	0.0377487	-1	0.0829732	-1	0.457984	0	0	74	106
PF3D7_0914400	KIC3	protein KIC3	-1	0.0033241	-1	0.0539326	-1	0.0866912	0	0	2	10
PF3D7_0914500		conserved Plasmodium protein, unknown function	-1	0.0591088	-1	0.0829439	-1	0.713361	0	0	256	327
PF3D7_0914600	ELF1	transcription elongation factor 1, putative	-1	0.0145455	-1	0.0655738	-1	0.258817	0	0	4	8
PF3D7_0914700	MFR4	major facilitator superfamily-related transporter, putative	-1	0.0186134	-1	0.10148	-1	0.189154	0	0	23	55
PF3D7_0914800		GINS complex subunit Psf3, putative	-1	0.00783801	-1	0.0771429	-1	0.121627	0	0	4	13
PF3D7_0914900		BSD-domain protein, putative	-1	0.0431373	-1	0.084058	-1	0.516125	0	0	77	106
PF3D7_0915000	NDH2	type II NADH:ubiquinone oxidoreductase	0.0023298	0.00465959	0	0.0572641	4.36617	0.0923407	3	3	6	24
PF3D7_0915100	UBC9	SUMO-conjugating enzyme UBC9	-1	0	-1	0.0315789	-1	0.0682226	0	0	0	3
PF3D7_0915200		ribonuclease H2 subunit C, putative	-1	0.0371901	-1	0.0800821	-1	0.471828	0	0	30	43
PF3D7_0915300		heptatricopeptide repeat-containing protein, putative	-1	0.0453782	-1	0.102362	-1	0.446049	0	0	81	120
PF3D7_0915400	PFK9	ATP-dependent 6-phosphofructokinase	0.000588986	0.0150191	0.00116099	0.0789474	0.597842	0.192914	2	3	51	119
PF3D7_0915500		conserved Plasmodium protein, unknown function	-1	0.0312563	-1	0.102616	-1	0.30828	0	0	52	86
PF3D7_0915600		conserved Plasmodium protein, unknown function	-1	0.0467967	-1	0.0589888	-1	0.798509	0	0	28	35
PF3D7_0915700	ApiCOX30	cytochrome c oxidase subunit ApiCOX30, putative	-1	0.0107991	-1	0.0841121	-1	0.148001	0	0	5	14
[truncated: 2,943 more rows]
