# Supplementary material for: Systematic in vitro evolution in Plasmodium falciparum reveals key determinants of drug resistance
Source: Science. Author manuscript; Available in PMC 2025 Feb 10. (PMC11809290; doi:10.1126/science.adk9893)
Supplement: SupplementaryData7_Featured_SNVs [file NIHMS2048195-supplement-SupplementaryData7_Featured_SNVs.xlsx]

## Sheet: SupplementaryData7_Featured_SNV
Supplementary Data 7. Prevalent field SNVs in pfcarl, pfmdr1, pfcytb and pfatp4. These four genes have 10 or more independently-derived mutations in compound selections and have proteins modelled in Fig. S5. All 7,113 Pf6 samples and all independent mutations from the 724 evolved clones were considered in the calculation of number of independent mutations, global alternate allele frequency (AAF) …
Gene ID	Gene Name	Chromosome	Position	Ref Base	Alt Base	Effect	Impact	Codon Change	Amino Acid Change	Number of Independent Mutations	Compound Selections	Pf6 AAF	Number of Pf6 samples	Pf6 countries
PF3D7_0321900	CARL	Pf3D7_03_v3	922978	A	G	missense_variant	MISSENSE	aAc/aGc	p.Asn2Ser/c.5A>G	0		0.00381704	12	Indonesia,Papua New Guinea
PF3D7_0321900	CARL	Pf3D7_03_v3	923038	G	T	missense_variant	MISSENSE	aGa/aTa	p.Arg22Ile/c.65G>T	0		0.00730677	14	Gambia,Ghana,Ivory Coast,Malawi,Mali,Mauritania,Senegal,Tanzania
PF3D7_0321900	CARL	Pf3D7_03_v3	923089	A	G	missense_variant	MISSENSE	aAt/aGt	p.Asn39Ser/c.116A>G	0		0.00518331	14	Laos,Myanmar,Thailand
PF3D7_0321900	CARL	Pf3D7_03_v3	923138	A	T	missense_variant	MISSENSE	gaA/gaT	p.Glu55Asp/c.165A>T	0		0.007803	17	Benin,Gambia,Ghana,Ivory Coast,Mali,Mauritania,Nigeria,Senegal
PF3D7_0321900	CARL	Pf3D7_03_v3	923143	A	G	missense_variant	MISSENSE	aAa/aGa	p.Lys57Arg/c.170A>G	0		0.00214233	7	Papua New Guinea
PF3D7_0321900	CARL	Pf3D7_03_v3	923169	C	A	missense_variant	MISSENSE	Cat/Aat	p.His66Asn/c.196C>A	0		0.00298258	7	Bangladesh,Cameroon,Ghana,Malawi,Tanzania
PF3D7_0321900	CARL	Pf3D7_03_v3	923347	G	A	intron_variant			c.339+35G>A	0		0.0336508	52	Cambodia,Cameroon,Congo DR,Gambia,Ghana,Kenya,Lab,Malawi,Mali,Papua New Guinea,Tanzania,Thailand,Viet Nam
PF3D7_0321900	CARL	Pf3D7_03_v3	923390	T	A	intron_variant			c.340-51T>A	0		0.00270324	4	Cameroon,Ghana,Mali
PF3D7_0321900	CARL	Pf3D7_03_v3	923679	T	A	missense_variant	MISSENSE	cTt/cAt	p.Leu193His/c.578T>A	0		0.00393939	11	Congo DR,Gambia,Ghana,Mali,Senegal
PF3D7_0321900	CARL	Pf3D7_03_v3	923720	T	A	missense_variant	MISSENSE	Tta/Ata	p.Leu207Ile/c.619T>A	0		0.00776584	20	Cameroon,Gambia,Ghana,Ivory Coast,Tanzania
PF3D7_0321900	CARL	Pf3D7_03_v3	923803	A	G	synonymous_variant	SILENT	ttA/ttG	p.Leu234Leu/c.702A>G	0		0.517616	1926	Bangladesh,Benin,Burkina Faso,Cambodia,Cameroon,Colombia,Congo DR,Ethiopia,Gambia,Ghana,Guinea,Indonesia,Ivory Coast,Kenya,Lab,Laos,Madagascar,Malawi,Mali,Mauritania,Myanmar,Nigeria,Papua New Guinea,Senegal,Tanzania,Thailand,Uganda,Viet Nam
PF3D7_0321900	CARL	Pf3D7_03_v3	923909	A	C	missense_variant	MISSENSE	Att/Ctt	p.Ile270Leu/c.808A>C	0		0.039403	112	Bangladesh,Benin,Cameroon,Congo DR,Gambia,Ghana,Guinea,Ivory Coast,Kenya,Malawi,Mali,Mauritania,Tanzania
PF3D7_0321900	CARL	Pf3D7_03_v3	923974	G	C	missense_variant	MISSENSE	atG/atC	p.Met291Ile/c.873G>C	0		0.00302597	11	Indonesia,Papua New Guinea
PF3D7_0321900	CARL	Pf3D7_03_v3	923982	A	G	missense_variant	MISSENSE	tAt/tGt	p.Tyr294Cys/c.881A>G	0		0.0578816	212	Bangladesh,Cambodia,Laos,Myanmar,Papua New Guinea,Thailand,Viet Nam
PF3D7_0321900	CARL	Pf3D7_03_v3	924115	T	G	missense_variant	MISSENSE	gaT/gaG	p.Asp338Glu/c.1014T>G	0		0.104074	334	Bangladesh,Benin,Burkina Faso,Cameroon,Congo DR,Gambia,Ghana,Guinea,Ivory Coast,Kenya,Lab,Madagascar,Malawi,Mali,Mauritania,Nigeria,Papua New Guinea,Peru,Senegal,Tanzania,Thailand
PF3D7_0321900	CARL	Pf3D7_03_v3	924154	A	T	synonymous_variant	SILENT	atA/atT	p.Ile351Ile/c.1053A>T	0		0.00203147	8	Kenya,Malawi,Tanzania
PF3D7_0321900	CARL	Pf3D7_03_v3	924159	A	G	missense_variant	MISSENSE	tAt/tGt	p.Tyr353Cys/c.1058A>G	0		0.00535608	18	Cameroon,Guinea,Kenya,Malawi,Tanzania
PF3D7_0321900	CARL	Pf3D7_03_v3	924205	A	G	synonymous_variant	SILENT	ggA/ggG	p.Gly368Gly/c.1104A>G	0		0.0118274	40	Cambodia,Laos,Myanmar,Thailand,Viet Nam
PF3D7_0321900	CARL	Pf3D7_03_v3	924421	A	T	synonymous_variant	SILENT	atA/atT	p.Ile440Ile/c.1320A>T	0		0.00223655	8	Benin,Gambia,Ghana,Mali
PF3D7_0321900	CARL	Pf3D7_03_v3	924505	A	G	synonymous_variant	SILENT	acA/acG	p.Thr468Thr/c.1404A>G	0		0.00413612	19	Burkina Faso,Cameroon,Ghana,Guinea,Kenya,Malawi,Tanzania
PF3D7_0321900	CARL	Pf3D7_03_v3	924554	G	C	missense_variant	MISSENSE	Gat/Cat	p.Asp485His/c.1453G>C	0		0.00252346	9	Cameroon,Congo DR,Kenya,Malawi,Tanzania
PF3D7_0321900	CARL	Pf3D7_03_v3	924610	G	A	synonymous_variant	SILENT	ggG/ggA	p.Gly503Gly/c.1509G>A	0		0.00417954	15	Cameroon,Congo DR,Ghana,Guinea,Malawi,Mali,Tanzania,Uganda
PF3D7_0321900	CARL	Pf3D7_03_v3	924717	G	A	missense_variant	MISSENSE	gGa/gAa	p.Gly539Glu/c.1616G>A	0		0.00612777	19	Cameroon,Congo DR,Ghana,Guinea,Ivory Coast,Malawi,Mali,Mauritania
PF3D7_0321900	CARL	Pf3D7_03_v3	924757	G	T	missense_variant	MISSENSE	caG/caT	p.Gln552His/c.1656G>T	0		0.00396414	15	Bangladesh,Ghana,Ivory Coast,Malawi,Mali,Mauritania,Senegal
PF3D7_0321900	CARL	Pf3D7_03_v3	924802	T	A	synonymous_variant	SILENT	gtT/gtA	p.Val567Val/c.1701T>A	0		0.00709938	29	Myanmar,Thailand
PF3D7_0321900	CARL	Pf3D7_03_v3	924807	G	T	missense_variant	MISSENSE	gGt/gTt	p.Gly569Val/c.1706G>T	0		0.018674	86	Bangladesh,Cambodia,Laos,Myanmar,Thailand,Viet Nam
PF3D7_0321900	CARL	Pf3D7_03_v3	924825	G	A	missense_variant	MISSENSE	tGt/tAt	p.Cys575Tyr/c.1724G>A	0		0.00873546	39	Cambodia,Laos,Malawi,Myanmar,Thailand,Viet Nam
PF3D7_0321900	CARL	Pf3D7_03_v3	924861	G	T	missense_variant	MISSENSE	gGc/gTc	p.Gly587Val/c.1760G>T	0		0.00216532	9	Benin,Cameroon,Ghana,Guinea,Ivory Coast
PF3D7_0321900	CARL	Pf3D7_03_v3	924862	C	T	synonymous_variant	SILENT	ggC/ggT	p.Gly587Gly/c.1761C>T	0		0.00219994	9	Benin,Cameroon,Ghana,Guinea,Ivory Coast
PF3D7_0321900	CARL	Pf3D7_03_v3	924907	G	T	synonymous_variant	SILENT	tcG/tcT	p.Ser602Ser/c.1806G>T	0		0.821521	4109	Bangladesh,Benin,Burkina Faso,Cambodia,Cameroon,Colombia,Congo DR,Ethiopia,Gambia,Ghana,Guinea,Indonesia,Ivory Coast,Kenya,Lab,Laos,Madagascar,Malawi,Mali,Mauritania,Myanmar,Nigeria,Papua New Guinea,Peru,Senegal,Tanzania,Thailand,Uganda,Viet Nam
PF3D7_0321900	CARL	Pf3D7_03_v3	924915	A	T	missense_variant	MISSENSE	cAg/cTg	p.Gln605Leu/c.1814A>T	0		0.248699	1171	Bangladesh,Benin,Burkina Faso,Cambodia,Cameroon,Colombia,Congo DR,Gambia,Ghana,Guinea,Indonesia,Ivory Coast,Kenya,Lab,Laos,Madagascar,Malawi,Mali,Mauritania,Myanmar,Nigeria,Papua New Guinea,Peru,Senegal,Tanzania,Thailand,Uganda,Viet Nam
PF3D7_0321900	CARL	Pf3D7_03_v3	925020	G	A	missense_variant	MISSENSE	aGt/aAt	p.Ser640Asn/c.1919G>A	0		0.00203981	7	Burkina Faso,Cameroon,Gambia,Ghana
PF3D7_0321900	CARL	Pf3D7_03_v3	925105	G	A	missense_variant	MISSENSE	atG/atA	p.Met668Ile/c.2004G>A	0		0.0146723	52	Benin,Cameroon,Congo DR,Gambia,Ghana,Guinea,Ivory Coast,Kenya,Madagascar,Mali,Mauritania,Senegal,Tanzania
PF3D7_0321900	CARL	Pf3D7_03_v3	925139	A	C	missense_variant	MISSENSE	Aaa/Caa	p.Lys680Gln/c.2038A>C	0		0.00666223	19	Cameroon,Congo DR,Gambia,Ghana,Ivory Coast,Kenya,Mali,Senegal
PF3D7_0321900	CARL	Pf3D7_03_v3	925243	T	C	synonymous_variant	SILENT	gaT/gaC	p.Asp714Asp/c.2142T>C	0		0.00242105	8	Gambia,Ghana,Ivory Coast,Malawi
PF3D7_0321900	CARL	Pf3D7_03_v3	925275	G	T	missense_variant	MISSENSE	aGc/aTc	p.Ser725Ile/c.2174G>T	0		0.00346513	12	Kenya,Malawi,Tanzania
PF3D7_0321900	CARL	Pf3D7_03_v3	925302	A	T	missense_variant	MISSENSE	aAg/aTg	p.Lys734Met/c.2201A>T	0		0.0718385	259	Bangladesh,Benin,Burkina Faso,Cambodia,Cameroon,Congo DR,Gambia,Ghana,Guinea,Ivory Coast,Kenya,Madagascar,Malawi,Mali,Mauritania,Myanmar,Nigeria,Senegal,Tanzania,Thailand,Uganda
PF3D7_0321900	CARL	Pf3D7_03_v3	925808	A	G	missense_variant	MISSENSE	Aaa/Gaa	p.Lys903Glu/c.2707A>G	0		0.997988	4694	Bangladesh,Benin,Burkina Faso,Cambodia,Cameroon,Colombia,Congo DR,Ethiopia,Gambia,Ghana,Guinea,Indonesia,Ivory Coast,Kenya,Lab,Laos,Madagascar,Malawi,Mali,Mauritania,Myanmar,Nigeria,Papua New Guinea,Peru,Senegal,Tanzania,Thailand,Uganda,Viet Nam
PF3D7_0321900	CARL	Pf3D7_03_v3	925946	A	G	missense_variant	MISSENSE	Att/Gtt	p.Ile949Val/c.2845A>G	0		0.0685982	137	Bangladesh,Benin,Burkina Faso,Cameroon,Congo DR,Gambia,Ghana,Guinea,Ivory Coast,Kenya,Laos,Malawi,Mali,Mauritania,Myanmar,Nigeria,Senegal,Tanzania,Thailand
PF3D7_0321900	CARL	Pf3D7_03_v3	925967	G	A	missense_variant	MISSENSE	Gaa/Aaa	p.Glu956Lys/c.2866G>A	0		0.0080449	12	Cambodia,Laos,Peru,Thailand,Viet Nam
PF3D7_0321900	CARL	Pf3D7_03_v3	925970	A	C	missense_variant	MISSENSE	Aat/Cat	p.Asn957His/c.2869A>C	0		0.00258771	6	Kenya,Malawi,Tanzania
PF3D7_0321900	CARL	Pf3D7_03_v3	926061	A	T	missense_variant	MISSENSE	cAg/cTg	p.Gln987Leu/c.2960A>T	0		0.00388535	7	Papua New Guinea
PF3D7_0321900	CARL	Pf3D7_03_v3	926142	A	T	missense_variant	MISSENSE	aAa/aTa	p.Lys1014Ile/c.3041A>T	0		0.00394107	6	Gambia,Mali,Mauritania
PF3D7_0321900	CARL	Pf3D7_03_v3	926574	C	T	splice_region_variant+intron_variant			c.3371+8C>T	0		0.00361746	12	Congo DR,Ghana,Kenya,Mali,Nigeria,Tanzania
PF3D7_0321900	CARL	Pf3D7_03_v3	926585	A	G	intron_variant			c.3371+19A>G	0		0.00536084	12	Burkina Faso,Cameroon,Congo DR,Ghana,Guinea,Mali,Mauritania,Senegal
PF3D7_0321900	CARL	Pf3D7_03_v3	926653	T	A	intron_variant			c.3372-20T>A	0		0.00234444	6	Gambia,Ghana,Kenya,Mali
PF3D7_0321900	CARL	Pf3D7_03_v3	926849	C	G	intron_variant			c.3409-10C>G	0		0.0176536	27	Cameroon,Gambia,Ghana,Guinea,Ivory Coast,Kenya,Malawi,Mali,Mauritania,Senegal,Tanzania
PF3D7_0321900	CARL	Pf3D7_03_v3	926970	A	C	intron_variant			c.3510+10A>C	0		0.00624905	18	Indonesia,Papua New Guinea
PF3D7_0321900	CARL	Pf3D7_03_v3	927029	T	C	intron_variant			c.3510+69T>C	0		0.00638176	8	Cambodia,Laos,Myanmar,Thailand,Viet Nam
PF3D7_0321900	CARL	Pf3D7_03_v3	927105	T	A	intron_variant			c.3511-52T>A	0		0.00226529	1	Bangladesh
PF3D7_0321900	CARL	Pf3D7_03_v3	927136	T	A	intron_variant			c.3511-21T>A	0		0.00266284	1	Cambodia
PF3D7_0321900	CARL	Pf3D7_03_v3	927369	G	T	intron_variant			c.3627-55G>T	0		0.0200058	47	Cambodia,Kenya,Lab,Laos,Myanmar,Thailand,Viet Nam
PF3D7_0321900	CARL	Pf3D7_03_v3	927407	T	A	intron_variant			c.3627-17T>A	0		0.021558	49	Cameroon,Gambia,Ghana,Guinea,Ivory Coast,Malawi,Mali,Mauritania,Myanmar,Tanzania
PF3D7_0321900	CARL	Pf3D7_03_v3	927451	C	A	synonymous_variant	SILENT	gtC/gtA	p.Val1218Val/c.3654C>A	0		0.00286029	5	Ethiopia,Malawi,Mali,Tanzania
PF3D7_0321900	CARL	Pf3D7_03_v3	927656	A	G	missense_variant	MISSENSE	Ata/Gta	p.Ile1235Val/c.3703A>G	0		0.00878866	16	Cambodia,Ivory Coast,Myanmar,Thailand
PF3D7_0321900	CARL	Pf3D7_03_v3	927735	C	G	intron_variant			c.3756+26C>G	0		0.00254392	1	Ghana
PF3D7_0321900	CARL	Pf3D7_03_v3	927831	T	A	intron_variant			c.3757-16T>A	0		0.00320709	7	Cameroon,Gambia,Senegal
PF3D7_0523000	MDR1	Pf3D7_05_v3	957908	G	C	missense_variant	MISSENSE	Gag/Cag	p.Glu7Gln/c.19G>C	0		0.00246107	4	Ghana,Mali,Tanzania
PF3D7_0523000	MDR1	Pf3D7_05_v3	957924	A	C	missense_variant	MISSENSE	aAc/aCc	p.Asn12Thr/c.35A>C	0		0.00889791	13	Cameroon,Ghana,Ivory Coast,Mali,Nigeria
PF3D7_0523000	MDR1	Pf3D7_05_v3	957990	A	G	missense_variant	MISSENSE	aAa/aGa	p.Lys34Arg/c.101A>G	0		0.0112923	13	Burkina Faso,Ghana,Malawi,Mali,Mauritania,Senegal
PF3D7_0523000	MDR1	Pf3D7_05_v3	958103	C	T	missense_variant	MISSENSE	Cct/Tct	p.Pro72Ser/c.214C>T	0		0.0044093	5	Cambodia
PF3D7_0523000	MDR1	Pf3D7_05_v3	958145	A	T	missense_variant	MISSENSE	Aat/Tat	p.Asn86Tyr/c.256A>T	0		0.30647	678	Bangladesh,Benin,Burkina Faso,Cambodia,Cameroon,Congo DR,Ethiopia,Gambia,Ghana,Guinea,Indonesia,Ivory Coast,Kenya,Lab,Madagascar,Malawi,Mali,Mauritania,Myanmar,Nigeria,Papua New Guinea,Peru,Senegal,Tanzania,Thailand,Uganda,Viet Nam
PF3D7_0523000	MDR1	Pf3D7_05_v3	958146	A	T	missense_variant	MISSENSE	aAt/aTt	p.Asn86Ile/c.257A>T	0		0.00539363	5	Lab
PF3D7_0523000	MDR1	Pf3D7_05_v3	958195	T	C	synonymous_variant	SILENT	ggT/ggC	p.Gly102Gly/c.306T>C	0		0.040446	66	Burkina Faso,Cameroon,Congo DR,Gambia,Ghana,Guinea,Ivory Coast,Kenya,Malawi,Mali,Mauritania,Nigeria,Senegal,Tanzania
PF3D7_0523000	MDR1	Pf3D7_05_v3	958277	G	A	missense_variant	MISSENSE	Gaa/Aaa	p.Glu130Lys/c.388G>A	0		0.0847084	162	Cambodia,Laos,Myanmar,Thailand,Viet Nam
PF3D7_0523000	MDR1	Pf3D7_05_v3	958320	A	G	missense_variant	MISSENSE	gAt/gGt	p.Asp144Gly/c.431A>G	0		0.00373629	9	Peru
PF3D7_0523000	MDR1	Pf3D7_05_v3	958435	T	G	synonymous_variant	SILENT	ggT/ggG	p.Gly182Gly/c.546T>G	0		0.00653932	18	Indonesia,Kenya,Malawi,Myanmar,Papua New Guinea
PF3D7_0523000	MDR1	Pf3D7_05_v3	958440	A	T	missense_variant	MISSENSE	tAt/tTt	p.Tyr184Phe/c.551A>T	0		0.65673	2462	Bangladesh,Benin,Burkina Faso,Cambodia,Cameroon,Colombia,Congo DR,Ethiopia,Gambia,Ghana,Guinea,Indonesia,Ivory Coast,Kenya,Lab,Laos,Madagascar,Malawi,Mali,Mauritania,Mozambique,Myanmar,Nigeria,Papua New Guinea,Peru,Senegal,Tanzania,Thailand,Uganda,Viet Nam
PF3D7_0523000	MDR1	Pf3D7_05_v3	958496	C	T	missense_variant	MISSENSE	Ccg/Tcg	p.Pro203Ser/c.607C>T	0		0.00225878	9	Cameroon,Ghana,Guinea,Mali
PF3D7_0523000	MDR1	Pf3D7_05_v3	958584	C	A	missense_variant	MISSENSE	tCc/tAc	p.Ser232Tyr/c.695C>A	0		0.0082891	25	Cameroon,Congo DR,Ghana,Guinea,Malawi,Mauritania
PF3D7_0523000	MDR1	Pf3D7_05_v3	958636	A	G	synonymous_variant	SILENT	ggA/ggG	p.Gly249Gly/c.747A>G	0		0.063444	143	Cambodia,Myanmar,Thailand
PF3D7_0523000	MDR1	Pf3D7_05_v3	958767	G	A	missense_variant	MISSENSE	gGt/gAt	p.Gly293Asp/c.878G>A	0		0.00207938	10	Cambodia
PF3D7_0523000	MDR1	Pf3D7_05_v3	958859	T	C	synonymous_variant	SILENT	Tta/Cta	p.Leu324Leu/c.970T>C	0		0.0132068	36	Burkina Faso,Cameroon,Congo DR,Gambia,Ghana,Kenya,Malawi,Mali,Nigeria,Senegal,Tanzania
PF3D7_0523000	MDR1	Pf3D7_05_v3	959038	A	T	synonymous_variant	SILENT	gtA/gtT	p.Val383Val/c.1149A>T	0		0.002656	5	Ghana
PF3D7_0523000	MDR1	Pf3D7_05_v3	959364	A	T	missense_variant	MISSENSE	tAt/tTt	p.Tyr492Phe/c.1475A>T	0		0.00672608	17	Cameroon,Congo DR,Ghana
PF3D7_0523000	MDR1	Pf3D7_05_v3	959401	T	A	missense_variant	MISSENSE	aaT/aaA	p.Asn504Lys/c.1512T>A	0		0.0204777	49	Cameroon,Congo DR,Gambia,Ghana,Ivory Coast,Malawi,Mali,Mauritania,Senegal,Tanzania
PF3D7_0523000	MDR1	Pf3D7_05_v3	959808	G	C	missense_variant	MISSENSE	aGa/aCa	p.Arg640Thr/c.1919G>C	0		0.00273409	8	Cameroon,Ghana,Mali,Mauritania
PF3D7_0523000	MDR1	Pf3D7_05_v3	959843	A	G	missense_variant	MISSENSE	Aat/Gat	p.Asn652Asp/c.1954A>G	0		0.0397831	163	Benin,Cameroon,Congo DR,Gambia,Ghana,Guinea,Ivory Coast,Kenya,Laos,Madagascar,Mali,Mauritania,Nigeria,Senegal,Tanzania,Uganda
PF3D7_0523000	MDR1	Pf3D7_05_v3	959846	A	G	missense_variant	MISSENSE	Aat/Gat	p.Asn653Asp/c.1957A>G	0		0.00220811	5	Cameroon,Ghana,Mali,Tanzania
PF3D7_0523000	MDR1	Pf3D7_05_v3	959849	A	G	missense_variant	MISSENSE	Aat/Gat	p.Asn654Asp/c.1960A>G	0		0.00245831	8	Cameroon,Gambia,Ghana,Mali,Tanzania
PF3D7_0523000	MDR1	Pf3D7_05_v3	960025	C	T	synonymous_variant	SILENT	aaC/aaT	p.Asn712Asn/c.2136C>T	0		0.0020366	7	Ghana,Malawi,Senegal
PF3D7_0523000	MDR1	Pf3D7_05_v3	960046	C	T	synonymous_variant	SILENT	gaC/gaT	p.Asp719Asp/c.2157C>T	0		0.102473	286	Benin,Burkina Faso,Cameroon,Congo DR,Gambia,Ghana,Guinea,Ivory Coast,Mali,Mauritania,Nigeria,Senegal
PF3D7_0523000	MDR1	Pf3D7_05_v3	960137	G	A	missense_variant	MISSENSE	Gca/Aca	p.Ala750Thr/c.2248G>A	0		0.0695067	161	Cambodia,Laos,Myanmar,Thailand,Viet Nam
PF3D7_0523000	MDR1	Pf3D7_05_v3	960143	A	C	missense_variant	MISSENSE	Aat/Cat	p.Asn752His/c.2254A>C	0		0.00247692	9	Cambodia,Laos,Viet Nam
PF3D7_0523000	MDR1	Pf3D7_05_v3	960199	A	G	synonymous_variant	SILENT	aaA/aaG	p.Lys770Lys/c.2310A>G	0		0.0119017	31	Cameroon,Congo DR,Gambia,Ghana,Malawi,Mali,Senegal,Tanzania
PF3D7_0523000	MDR1	Pf3D7_05_v3	960208	C	T	synonymous_variant	SILENT	aaC/aaT	p.Asn773Asn/c.2319C>T	0		0.00329584	5	Cameroon,Gambia,Ghana,Malawi
PF3D7_0523000	MDR1	Pf3D7_05_v3	960220	C	T	synonymous_variant	SILENT	atC/atT	p.Ile777Ile/c.2331C>T	0		0.00490254	13	Ghana,Guinea,Mali
PF3D7_0523000	MDR1	Pf3D7_05_v3	960240	C	T	missense_variant	MISSENSE	tCa/tTa	p.Ser784Leu/c.2351C>T	0		0.0460747	143	Bangladesh,Cambodia,Myanmar,Thailand,Viet Nam
PF3D7_0523000	MDR1	Pf3D7_05_v3	960257	A	G	missense_variant	MISSENSE	Act/Gct	p.Thr790Ala/c.2368A>G	0		0.002296	5	Cameroon,Gambia,Ghana,Tanzania
PF3D7_0523000	MDR1	Pf3D7_05_v3	960281	G	A	missense_variant	MISSENSE	Gta/Ata	p.Val798Ile/c.2392G>A	0		0.00395045	6	Gambia,Ghana
PF3D7_0523000	MDR1	Pf3D7_05_v3	960301	C	T	synonymous_variant	SILENT	ccC/ccT	p.Pro804Pro/c.2412C>T	0		0.0024081	6	Cameroon,Congo DR
PF3D7_0523000	MDR1	Pf3D7_05_v3	960395	C	T	missense_variant	MISSENSE	Ctt/Ttt	p.Leu836Phe/c.2506C>T	0		0.00204328	6	Ghana,Malawi,Mali
PF3D7_0523000	MDR1	Pf3D7_05_v3	960409	T	C	synonymous_variant	SILENT	gcT/gcC	p.Ala840Ala/c.2520T>C	0		0.0739265	179	Benin,Burkina Faso,Cameroon,Congo DR,Gambia,Ghana,Guinea,Ivory Coast,Kenya,Malawi,Mali,Mauritania,Nigeria,Senegal,Tanzania
PF3D7_0523000	MDR1	Pf3D7_05_v3	960436	C	T	synonymous_variant	SILENT	aaC/aaT	p.Asn849Asn/c.2547C>T	0		0.0188716	64	Bangladesh,Cambodia,Laos,Myanmar,Thailand,Viet Nam
PF3D7_0523000	MDR1	Pf3D7_05_v3	960523	C	T	synonymous_variant	SILENT	ttC/ttT	p.Phe878Phe/c.2634C>T	0		0.00214093	5	Cameroon,Congo DR,Mali,Tanzania
PF3D7_0523000	MDR1	Pf3D7_05_v3	960529	T	C	synonymous_variant	SILENT	gaT/gaC	p.Asp880Asp/c.2640T>C	0		0.0249149	90	Bangladesh,Cambodia,Laos,Thailand,Viet Nam
PF3D7_0523000	MDR1	Pf3D7_05_v3	960640	C	G	synonymous_variant	SILENT	ctC/ctG	p.Leu917Leu/c.2751C>G	0		0.00271545	10	Laos,Thailand,Viet Nam
PF3D7_0523000	MDR1	Pf3D7_05_v3	960702	T	A	missense_variant	MISSENSE	tTt/tAt	p.Phe938Tyr/c.2813T>A	0		0.0562657	140	Benin,Burkina Faso,Cameroon,Congo DR,Ethiopia,Gambia,Ghana,Guinea,Ivory Coast,Kenya,Madagascar,Mali,Mauritania,Senegal,Tanzania
PF3D7_0523000	MDR1	Pf3D7_05_v3	960787	A	T	synonymous_variant	SILENT	tcA/tcT	p.Ser966Ser/c.2898A>T	0		0.00214707	5	Ghana,Mali
PF3D7_0523000	MDR1	Pf3D7_05_v3	960792	G	C	missense_variant	MISSENSE	gGa/gCa	p.Gly968Ala/c.2903G>C	0		0.0147113	39	Bangladesh,Cameroon,Ghana,Indonesia,Myanmar,Papua New Guinea,Thailand
PF3D7_0523000	MDR1	Pf3D7_05_v3	960811	A	T	synonymous_variant	SILENT	tcA/tcT	p.Ser974Ser/c.2922A>T	0		0.00220934	5	Cameroon,Congo DR,Mali
PF3D7_0523000	MDR1	Pf3D7_05_v3	960816	A	C	missense_variant	MISSENSE	gAt/gCt	p.Asp976Ala/c.2927A>C	0		0.00899142	27	Cambodia,Laos,Viet Nam
PF3D7_0523000	MDR1	Pf3D7_05_v3	960979	A	G	synonymous_variant	SILENT	ttA/ttG	p.Leu1030Leu/c.3090A>G	0		0.00257715	4	Gambia,Malawi,Mali
PF3D7_0523000	MDR1	Pf3D7_05_v3	960989	A	T	missense_variant	MISSENSE	Agt/Tgt	p.Ser1034Cys/c.3100A>T	0		0.00599094	14	Peru,Thailand
PF3D7_0523000	MDR1	Pf3D7_05_v3	960997	C	T	synonymous_variant	SILENT	agC/agT	p.Ser1036Ser/c.3108C>T	0		0.00203753	5	Ghana,Mauritania,Tanzania
PF3D7_0523000	MDR1	Pf3D7_05_v3	961013	A	G	missense_variant	MISSENSE	Aat/Gat	p.Asn1042Asp/c.3124A>G	0		0.0443587	126	Cambodia,Colombia,Indonesia,Lab,Myanmar,Papua New Guinea,Peru,Thailand,Viet Nam
PF3D7_0523000	MDR1	Pf3D7_05_v3	961093	T	G	missense_variant	MISSENSE	ttT/ttG	p.Phe1068Leu/c.3204T>G	0		0.0177862	43	Cambodia
PF3D7_0523000	MDR1	Pf3D7_05_v3	961096	T	G	synonymous_variant	SILENT	acT/acG	p.Thr1069Thr/c.3207T>G	0		0.0804356	198	Bangladesh,Benin,Burkina Faso,Cameroon,Congo DR,Gambia,Ghana,Guinea,Ivory Coast,Kenya,Malawi,Mali,Mauritania,Nigeria,Senegal,Tanzania
PF3D7_0523000	MDR1	Pf3D7_05_v3	961133	T	G	missense_variant	MISSENSE	Tcc/Gcc	p.Ser1082Ala/c.3244T>G	0		0.00282025	7	Gambia
PF3D7_0523000	MDR1	Pf3D7_05_v3	961214	G	A	missense_variant	MISSENSE	Gta/Ata	p.Val1109Ile/c.3325G>A	0		0.00654677	24	Bangladesh,Cambodia,Laos,Viet Nam
PF3D7_0523000	MDR1	Pf3D7_05_v3	961270	T	C	synonymous_variant	SILENT	gaT/gaC	p.Asp1127Asp/c.3381T>C	0		0.00406554	7	Tanzania
PF3D7_0523000	MDR1	Pf3D7_05_v3	961300	A	C	synonymous_variant	SILENT	tcA/tcC	p.Ser1137Ser/c.3411A>C	0		0.00922427	19	Burkina Faso,Gambia,Ghana,Malawi,Mali,Tanzania
PF3D7_0523000	MDR1	Pf3D7_05_v3	961306	A	C	synonymous_variant	SILENT	ccA/ccC	p.Pro1139Pro/c.3417A>C	0		0.00324679	8	Ghana
PF3D7_0523000	MDR1	Pf3D7_05_v3	961360	A	G	synonymous_variant	SILENT	acA/acG	p.Thr1157Thr/c.3471A>G	0		0.00965018	23	Cameroon,Congo DR,Ghana
PF3D7_0523000	MDR1	Pf3D7_05_v3	961566	T	A	missense_variant	MISSENSE	tTt/tAt	p.Phe1226Tyr/c.3677T>A	0		0.213121	426	Cambodia,Laos,Myanmar,Thailand,Viet Nam
PF3D7_0523000	MDR1	Pf3D7_05_v3	961625	G	T	missense_variant	MISSENSE	Gat/Tat	p.Asp1246Tyr/c.3736G>T	0		0.0604976	135	Benin,Burkina Faso,Cameroon,Colombia,Congo DR,Gambia,Ghana,Guinea,Ivory Coast,Kenya,Madagascar,Mali,Mauritania,Nigeria,Peru,Tanzania,Thailand
PF3D7_0523000	MDR1	Pf3D7_05_v3	961636	C	T	synonymous_variant	SILENT	aaC/aaT	p.Asn1249Asn/c.3747C>T	0		0.00300066	4	Cameroon,Madagascar
PF3D7_0523000	MDR1	Pf3D7_05_v3	961830	G	A	missense_variant	MISSENSE	gGt/gAt	p.Gly1314Asp/c.3941G>A	0		0.00462923	9	Cambodia
PF3D7_0523000	MDR1	Pf3D7_05_v3	961872	G	A	missense_variant	MISSENSE	aGa/aAa	p.Arg1328Lys/c.3983G>A	0		0.00327039	10	Cambodia,Laos,Thailand
PF3D7_0523000	MDR1	Pf3D7_05_v3	961948	T	A	synonymous_variant	SILENT	acT/acA	p.Thr1353Thr/c.4059T>A	0		0.00233912	3	Senegal
PF3D7_0523000	MDR1	Pf3D7_05_v3	961948	T	C	synonymous_variant	SILENT	acT/acC	p.Thr1353Thr/c.4059T>C	0		0.00252647	6	Madagascar,Malawi,Tanzania
PF3D7_0523000	MDR1	Pf3D7_05_v3	961955	G	T	missense_variant	MISSENSE	Gat/Tat	p.Asp1356Tyr/c.4066G>T	0		0.00248424	5	Gambia
PF3D7_1211900	ATP4	Pf3D7_12_v3	529076	A	G	synonymous_variant	SILENT	Tta/Cta	p.Leu1242Leu/c.3724T>C	0		0.00364744	9	Congo DR,Ghana,Ivory Coast,Nigeria
PF3D7_1211900	ATP4	Pf3D7_12_v3	529091	T	C	missense_variant	MISSENSE	Ata/Gta	p.Ile1237Val/c.3709A>G	0		0.0288849	55	Cameroon,Congo DR,Gambia,Ghana,Guinea,Kenya,Madagascar,Malawi,Mali,Mauritania,Nigeria,Senegal,Tanzania
PF3D7_1211900	ATP4	Pf3D7_12_v3	529134	A	C	missense_variant	MISSENSE	atT/atG	p.Ile1222Met/c.3666T>G	0		0.00331563	6	Papua New Guinea
PF3D7_1211900	ATP4	Pf3D7_12_v3	529187	T	A	missense_variant	MISSENSE	Ata/Tta	p.Ile1205Leu/c.3613A>T	0		0.00814595	16	Burkina Faso,Cameroon,Congo DR,Gambia,Ghana,Madagascar,Malawi,Mali,Tanzania
PF3D7_1211900	ATP4	Pf3D7_12_v3	529212	G	A	synonymous_variant	SILENT	aaC/aaT	p.Asn1196Asn/c.3588C>T	0		0.00332443	3	Ghana,Kenya,Tanzania
PF3D7_1211900	ATP4	Pf3D7_12_v3	529241	C	T	missense_variant	MISSENSE	Gaa/Aaa	p.Glu1187Lys/c.3559G>A	0		0.00358043	6	Gambia,Ghana
PF3D7_1211900	ATP4	Pf3D7_12_v3	529329	C	T	synonymous_variant	SILENT	acG/acA	p.Thr1157Thr/c.3471G>A	0		0.00531596	6	Benin,Cameroon,Mali
PF3D7_1211900	ATP4	Pf3D7_12_v3	529344	A	T	synonymous_variant	SILENT	ggT/ggA	p.Gly1152Gly/c.3456T>A	0		0.00612426	9	Benin,Cameroon,Gambia,Ivory Coast,Mali
PF3D7_1211900	ATP4	Pf3D7_12_v3	529346	C	T	missense_variant	MISSENSE	Ggt/Agt	p.Gly1152Ser/c.3454G>A	0		0.00702188	14	Congo DR,Ghana,Indonesia,Ivory Coast,Papua New Guinea,Senegal,Tanzania
PF3D7_1211900	ATP4	Pf3D7_12_v3	529364	C	T	missense_variant	MISSENSE	Gag/Aag	p.Glu1146Lys/c.3436G>A	0		0.00310379	5	Gambia,Ghana,Guinea,Kenya,Tanzania
PF3D7_1211900	ATP4	Pf3D7_12_v3	529390	G	C	missense_variant	MISSENSE	aCg/aGg	p.Thr1137Arg/c.3410C>G	0		0.00340316	6	Congo DR,Ghana,Tanzania,Thailand
PF3D7_1211900	ATP4	Pf3D7_12_v3	529390	G	T	missense_variant	MISSENSE	aCg/aAg	p.Thr1137Lys/c.3410C>A	0		0.00228006	2	Kenya,Mali
PF3D7_1211900	ATP4	Pf3D7_12_v3	529418	C	T	missense_variant	MISSENSE	Gga/Aga	p.Gly1128Arg/c.3382G>A	0		0.666251	2539	Bangladesh,Benin,Burkina Faso,Cambodia,Cameroon,Colombia,Congo DR,Ethiopia,Gambia,Ghana,Guinea,Indonesia,Ivory Coast,Kenya,Lab,Laos,Madagascar,Malawi,Mali,Mauritania,Mozambique,Myanmar,Nigeria,Papua New Guinea,Peru,Senegal,Tanzania,Thailand,Uganda,Viet Nam
PF3D7_1211900	ATP4	Pf3D7_12_v3	529429	A	C	missense_variant	MISSENSE	cTt/cGt	p.Leu1124Arg/c.3371T>G	0		0.0359787	100	Benin,Burkina Faso,Cameroon,Congo DR,Gambia,Ghana,Guinea,Ivory Coast,Kenya,Malawi,Mali,Mauritania,Nigeria,Senegal,Tanzania
PF3D7_1211900	ATP4	Pf3D7_12_v3	529443	A	G	synonymous_variant	SILENT	agT/agC	p.Ser1119Ser/c.3357T>C	0		0.00466855	14	Cameroon,Gambia,Ghana,Guinea,Mali,Tanzania
PF3D7_1211900	ATP4	Pf3D7_12_v3	529453	T	C	missense_variant	MISSENSE	gAt/gGt	p.Asp1116Gly/c.3347A>G	0		0.0463039	150	Benin,Burkina Faso,Cameroon,Congo DR,Gambia,Ghana,Guinea,Ivory Coast,Kenya,Madagascar,Malawi,Mali,Mauritania,Nigeria,Senegal,Tanzania,Uganda
PF3D7_1211900	ATP4	Pf3D7_12_v3	529454	C	A	missense_variant	MISSENSE	Gat/Tat	p.Asp1116Tyr/c.3346G>T	0		0.0185949	55	Burkina Faso,Cameroon,Congo DR,Gambia,Ghana,Guinea,Kenya,Malawi,Mali,Senegal,Tanzania,Uganda
PF3D7_1211900	ATP4	Pf3D7_12_v3	529454	C	T	missense_variant	MISSENSE	Gat/Aat	p.Asp1116Asn/c.3346G>A	0		0.00430095	15	Benin,Cameroon,Congo DR,Gambia,Ghana,Guinea,Malawi,Mali,Tanzania
PF3D7_1211900	ATP4	Pf3D7_12_v3	529457	G	T	missense_variant	MISSENSE	Caa/Aaa	p.Gln1115Lys/c.3343C>A	0		0.00595472	26	Bangladesh,Congo DR,Kenya,Madagascar,Malawi,Tanzania
PF3D7_1211900	ATP4	Pf3D7_12_v3	529487	T	A	missense_variant	MISSENSE	Att/Ttt	p.Ile1105Phe/c.3313A>T	0		0.00845188	31	Indonesia,Papua New Guinea
PF3D7_1211900	ATP4	Pf3D7_12_v3	529550	C	T	missense_variant	MISSENSE	Gaa/Aaa	p.Glu1084Lys/c.3250G>A	0		0.00331244	15	Cameroon,Ghana,Mali,Papua New Guinea
PF3D7_1211900	ATP4	Pf3D7_12_v3	529558	T	C	missense_variant	MISSENSE	cAa/cGa	p.Gln1081Arg/c.3242A>G	0		0.00201981	8	Kenya,Malawi,Tanzania,Uganda
PF3D7_1211900	ATP4	Pf3D7_12_v3	529559	G	T	missense_variant	MISSENSE	Caa/Aaa	p.Gln1081Lys/c.3241C>A	0		0.449115	1568	Bangladesh,Benin,Burkina Faso,Cambodia,Cameroon,Colombia,Congo DR,Ethiopia,Gambia,Ghana,Guinea,Ivory Coast,Kenya,Laos,Madagascar,Malawi,Mali,Mauritania,Mozambique,Myanmar,Nigeria,Papua New Guinea,Peru,Senegal,Tanzania,Thailand,Uganda
PF3D7_1211900	ATP4	Pf3D7_12_v3	529650	G	A	synonymous_variant	SILENT	taC/taT	p.Tyr1050Tyr/c.3150C>T	0		0.00292227	4	Gambia,Ghana,Guinea
PF3D7_1211900	ATP4	Pf3D7_12_v3	529665	A	C	missense_variant	MISSENSE	aaT/aaG	p.Asn1045Lys/c.3135T>G	0		0.0609892	181	Bangladesh,Burkina Faso,Cameroon,Congo DR,Gambia,Ghana,Guinea,Ivory Coast,Kenya,Madagascar,Malawi,Mali,Mauritania,Nigeria,Papua New Guinea,Senegal,Tanzania
PF3D7_1211900	ATP4	Pf3D7_12_v3	529707	G	T	synonymous_variant	SILENT	ggC/ggA	p.Gly1031Gly/c.3093C>A	0		0.179157	541	Bangladesh,Benin,Burkina Faso,Cambodia,Cameroon,Congo DR,Gambia,Ghana,Guinea,Ivory Coast,Kenya,Laos,Madagascar,Malawi,Mali,Mauritania,Myanmar,Nigeria,Papua New Guinea,Senegal,Tanzania,Thailand,Uganda,Viet Nam
PF3D7_1211900	ATP4	Pf3D7_12_v3	529709	C	T	missense_variant	MISSENSE	Ggc/Agc	p.Gly1031Ser/c.3091G>A	0		0.0258625	70	Cameroon,Congo DR,Gambia,Ghana,Ivory Coast,Kenya,Malawi,Mali,Mauritania,Nigeria,Tanzania
PF3D7_1211900	ATP4	Pf3D7_12_v3	529835	G	C	missense_variant	MISSENSE	Caa/Gaa	p.Gln989Glu/c.2965C>G	0		0.00687534	16	Cameroon,Congo DR,Ghana,Guinea,Kenya,Mali,Senegal
PF3D7_1211900	ATP4	Pf3D7_12_v3	530274	T	C	synonymous_variant	SILENT	caA/caG	p.Gln842Gln/c.2526A>G	0		0.00356918	10	Ghana,Malawi,Mali,Senegal,Tanzania
PF3D7_1211900	ATP4	Pf3D7_12_v3	530705	G	T	missense_variant	MISSENSE	Caa/Aaa	p.Gln699Lys/c.2095C>A	0		0.0148888	53	Bangladesh,Cambodia,Laos,Myanmar,Thailand,Viet Nam
PF3D7_1211900	ATP4	Pf3D7_12_v3	530735	C	T	missense_variant	MISSENSE	Gta/Ata	p.Val689Ile/c.2065G>A	0		0.0022414	8	Indonesia,Papua New Guinea
PF3D7_1211900	ATP4	Pf3D7_12_v3	530975	C	A	missense_variant	MISSENSE	Gat/Tat	p.Asp609Tyr/c.1825G>T	0		0.00462129	10	Cameroon,Gambia,Ghana,Mali,Papua New Guinea,Tanzania
PF3D7_1211900	ATP4	Pf3D7_12_v3	531011	G	T	missense_variant	MISSENSE	Cac/Aac	p.His597Asn/c.1789C>A	0		0.0124053	30	Burkina Faso,Cameroon,Colombia,Congo DR,Gambia,Ghana,Guinea,Ivory Coast,Malawi,Mali,Senegal,Tanzania
PF3D7_1211900	ATP4	Pf3D7_12_v3	531017	G	T	missense_variant	MISSENSE	Cca/Aca	p.Pro595Thr/c.1783C>A	0		0.00232562	6	Cameroon,Ghana,Ivory Coast,Mali
PF3D7_1211900	ATP4	Pf3D7_12_v3	531031	C	T	missense_variant	MISSENSE	aGt/aAt	p.Ser590Asn/c.1769G>A	0		0.00369732	10	Ghana,Kenya,Malawi,Mauritania,Tanzania,Uganda
PF3D7_1211900	ATP4	Pf3D7_12_v3	531177	T	A	synonymous_variant	SILENT	gtA/gtT	p.Val541Val/c.1623A>T	0		0.00892493	21	Benin,Burkina Faso,Cameroon,Gambia,Ghana,Kenya,Malawi,Mali,Mauritania,Senegal,Tanzania
PF3D7_1211900	ATP4	Pf3D7_12_v3	531280	G	C	missense_variant	MISSENSE	aCt/aGt	p.Thr507Ser/c.1520C>G	0		0.0170148	48	Congo DR,Ethiopia,Gambia,Ghana,Guinea,Kenya,Madagascar,Malawi,Mali,Tanzania,Uganda
PF3D7_1211900	ATP4	Pf3D7_12_v3	531289	T	C	missense_variant	MISSENSE	aAt/aGt	p.Asn504Ser/c.1511A>G	0		0.00476797	12	Gambia,Ghana,Kenya,Mali,Senegal,Tanzania
PF3D7_1211900	ATP4	Pf3D7_12_v3	531624	G	T	synonymous_variant	SILENT	acC/acA	p.Thr392Thr/c.1176C>A	0		0.0193032	81	Cambodia,Ghana,Laos,Mali,Myanmar,Thailand,Viet Nam
PF3D7_1211900	ATP4	Pf3D7_12_v3	531636	A	G	synonymous_variant	SILENT	gaT/gaC	p.Asp388Asp/c.1164T>C	0		0.0102225	37	Cameroon,Congo DR,Gambia,Ghana,Guinea,Ivory Coast,Madagascar,Malawi,Mali,Mauritania,Nigeria,Senegal,Tanzania
PF3D7_1211900	ATP4	Pf3D7_12_v3	531702	A	T	synonymous_variant	SILENT	atT/atA	p.Ile366Ile/c.1098T>A	0		0.00250234	6	Papua New Guinea
PF3D7_1211900	ATP4	Pf3D7_12_v3	531722	A	T	missense_variant	MISSENSE	Tta/Ata	p.Leu360Ile/c.1078T>A	0		0.00399227	11	Burkina Faso,Ghana,Mali,Mauritania,Senegal,Tanzania
PF3D7_1211900	ATP4	Pf3D7_12_v3	531829	G	A	missense_variant	MISSENSE	tCc/tTc	p.Ser324Phe/c.971C>T	0		0.00507318	11	Benin,Ghana,Ivory Coast,Mauritania
PF3D7_1211900	ATP4	Pf3D7_12_v3	531829	G	C	missense_variant	MISSENSE	tCc/tGc	p.Ser324Cys/c.971C>G	0		0.00548761	15	Cameroon,Congo DR,Ghana,Kenya,Malawi,Mali,Tanzania
PF3D7_1211900	ATP4	Pf3D7_12_v3	531923	T	C	missense_variant	MISSENSE	Att/Gtt	p.Ile293Val/c.877A>G	0		0.00665841	13	Ghana,Guinea,Mali,Senegal
PF3D7_1211900	ATP4	Pf3D7_12_v3	532010	A	G	missense_variant	MISSENSE	Tca/Cca	p.Ser264Pro/c.790T>C	0		0.00433713	8	Cameroon,Congo DR,Gambia,Guinea,Kenya
PF3D7_1211900	ATP4	Pf3D7_12_v3	532074	T	C	synonymous_variant	SILENT	gtA/gtG	p.Val242Val/c.726A>G	0		0.00351934	11	Congo DR,Kenya,Malawi,Tanzania
PF3D7_1211900	ATP4	Pf3D7_12_v3	532112	A	C	missense_variant	MISSENSE	Tca/Gca	p.Ser230Ala/c.688T>G	0		0.00329082	11	Cameroon,Congo DR,Ghana,Kenya,Tanzania
PF3D7_1211900	ATP4	Pf3D7_12_v3	532113	A	C	synonymous_variant	SILENT	gcT/gcG	p.Ala229Ala/c.687T>G	0		0.0811648	275	Bangladesh,Cambodia,Myanmar,Tanzania,Thailand,Viet Nam
PF3D7_1211900	ATP4	Pf3D7_12_v3	532113	A	T	synonymous_variant	SILENT	gcT/gcA	p.Ala229Ala/c.687T>A	0		0.133928	370	Bangladesh,Benin,Burkina Faso,Cameroon,Congo DR,Gambia,Ghana,Guinea,Ivory Coast,Kenya,Malawi,Mali,Mauritania,Nigeria,Senegal,Tanzania,Thailand,Uganda
PF3D7_1211900	ATP4	Pf3D7_12_v3	532131	G	T	synonymous_variant	SILENT	ggC/ggA	p.Gly223Gly/c.669C>A	0		0.423958	1711	Bangladesh,Benin,Burkina Faso,Cambodia,Cameroon,Colombia,Congo DR,Ethiopia,Gambia,Ghana,Guinea,Indonesia,Ivory Coast,Kenya,Lab,Laos,Madagascar,Malawi,Mali,Mauritania,Myanmar,Nigeria,Papua New Guinea,Peru,Senegal,Tanzania,Thailand,Uganda,Viet Nam
PF3D7_1211900	ATP4	Pf3D7_12_v3	532133	C	T	missense_variant	MISSENSE	Ggc/Agc	p.Gly223Ser/c.667G>A	1	KAE609	0.17919	441	Bangladesh,Benin,Burkina Faso,Cameroon,Congo DR,Gambia,Ghana,Guinea,Ivory Coast,Kenya,Malawi,Mali,Mauritania,Myanmar,Nigeria,Senegal,Tanzania,Thailand,Uganda
PF3D7_1211900	ATP4	Pf3D7_12_v3	532185	G	A	synonymous_variant	SILENT	acC/acT	p.Thr205Thr/c.615C>T	0		0.00522008	15	Cameroon,Congo DR,Gambia,Ghana,Guinea,Kenya,Senegal,Tanzania
PF3D7_1211900	ATP4	Pf3D7_12_v3	532435	T	G	missense_variant	MISSENSE	gAa/gCa	p.Glu122Ala/c.365A>C	0		0.00285609	5	Madagascar,Tanzania
PF3D7_1211900	ATP4	Pf3D7_12_v3	532485	T	C	synonymous_variant	SILENT	gtA/gtG	p.Val105Val/c.315A>G	0		0.00221785	5	Congo DR,Ghana,Mauritania
PF3D7_1211900	ATP4	Pf3D7_12_v3	532506	A	G	synonymous_variant	SILENT	aaT/aaC	p.Asn98Asn/c.294T>C	0		0.00684309	15	Cameroon,Congo DR,Ghana,Guinea,Mali,Nigeria
PF3D7_1211900	ATP4	Pf3D7_12_v3	532533	T	C	synonymous_variant	SILENT	ggA/ggG	p.Gly89Gly/c.267A>G	0		0.00480727	11	Indonesia,Malawi,Mali,Papua New Guinea
PF3D7_1211900	ATP4	Pf3D7_12_v3	532543	C	T	missense_variant	MISSENSE	aGt/aAt	p.Ser86Asn/c.257G>A	0		0.00350687	8	Gambia,Guinea,Senegal
PF3D7_1211900	ATP4	Pf3D7_12_v3	532594	G	A	missense_variant	MISSENSE	tCc/tTc	p.Ser69Phe/c.206C>T	0		0.00513211	12	Cameroon,Congo DR,Ghana,Mali
PF3D7_1211900	ATP4	Pf3D7_12_v3	532718	T	C	missense_variant	MISSENSE	Agc/Ggc	p.Ser28Gly/c.82A>G	0		0.00753392	22	Cameroon,Ghana,Malawi,Mali,Tanzania
PF3D7_1211900	ATP4	Pf3D7_12_v3	532791	A	G	synonymous_variant	SILENT	tcT/tcC	p.Ser3Ser/c.9T>C	0		0.00268274	8	Papua New Guinea
mal_mito_3	CYTB	M76611	3503	C	T	synonymous_variant	SILENT	taC/taT	p.Tyr4Tyr/c.12C>T	0		0.00201195	14	Cambodia,Ethiopia,Ghana,Guinea,Laos,Myanmar,Papua New Guinea,Viet Nam
mal_mito_3	CYTB	M76611	3513	T	C	synonymous_variant	SILENT	Tta/Cta	p.Leu8Leu/c.22T>C	0		0.00390487	16	Bangladesh,Colombia,Lab,Myanmar,Thailand
mal_mito_3	CYTB	M76611	3554	C	T	synonymous_variant	SILENT	aaC/aaT	p.Asn21Asn/c.63C>T	0		0.00218192	13	Cambodia,Ethiopia,Gambia,Ghana,Guinea,Laos,Mali,Myanmar,Papua New Guinea,Viet Nam
mal_mito_3	CYTB	M76611	3560	C	T	synonymous_variant	SILENT	aaC/aaT	p.Asn23Asn/c.69C>T	0		0.00309088	15	Cambodia,Ethiopia,Gambia,Ghana,Guinea,Ivory Coast,Laos,Mali,Myanmar,Papua New Guinea,Viet Nam
mal_mito_3	CYTB	M76611	3617	A	T	synonymous_variant	SILENT	acA/acT	p.Thr42Thr/c.126A>T	0		0.00214321	6	Benin,Cambodia,Congo DR,Ghana,Malawi,Senegal
mal_mito_3	CYTB	M76611	3638	A	T	synonymous_variant	SILENT	cgA/cgT	p.Arg49Arg/c.147A>T	0		0.00328759	21	Cambodia,Ethiopia,Ghana,Indonesia,Laos,Myanmar,Papua New Guinea,Thailand,Viet Nam
mal_mito_3	CYTB	M76611	3644	A	T	synonymous_variant	SILENT	acA/acT	p.Thr51Thr/c.153A>T	0		0.00333337	21	Cambodia,Ethiopia,Ghana,Indonesia,Laos,Myanmar,Papua New Guinea,Thailand,Viet Nam
mal_mito_3	CYTB	M76611	3650	T	A	missense_variant	MISSENSE	gaT/gaA	p.Asp53Glu/c.159T>A	0		0.00342637	21	Cambodia,Ethiopia,Ghana,Indonesia,Laos,Myanmar,Papua New Guinea,Thailand,Viet Nam
mal_mito_3	CYTB	M76611	3651	G	A	missense_variant	MISSENSE	Gtt/Att	p.Val54Ile/c.160G>A	0		0.00427112	23	Cambodia,Ethiopia,Ghana,Indonesia,Laos,Malawi,Mali,Myanmar,Papua New Guinea,Thailand,Viet Nam
mal_mito_3	CYTB	M76611	3653	T	A	synonymous_variant	SILENT	gtT/gtA	p.Val54Val/c.162T>A	0		0.00384626	23	Cambodia,Ethiopia,Gambia,Ghana,Indonesia,Laos,Myanmar,Papua New Guinea,Thailand,Viet Nam
mal_mito_3	CYTB	M76611	3656	A	T	synonymous_variant	SILENT	tcA/tcT	p.Ser55Ser/c.165A>T	0		0.00353984	21	Cambodia,Ethiopia,Ghana,Indonesia,Laos,Myanmar,Papua New Guinea,Thailand,Viet Nam
mal_mito_3	CYTB	M76611	3659	T	C	synonymous_variant	SILENT	taT/taC	p.Tyr56Tyr/c.168T>C	0		0.00450403	13	Ghana,Papua New Guinea
mal_mito_3	CYTB	M76611	3680	C	T	synonymous_variant	SILENT	caC/caT	p.His63His/c.189C>T	0		0.00418514	24	Cambodia,Ethiopia,Ghana,Indonesia,Laos,Malawi,Myanmar,Papua New Guinea,Thailand,Viet Nam
mal_mito_3	CYTB	M76611	3719	C	T	synonymous_variant	SILENT	taC/taT	p.Tyr76Tyr/c.228C>T	0		0.00338605	21	Cambodia,Ethiopia,Indonesia,Laos,Myanmar,Papua New Guinea,Thailand,Viet Nam
mal_mito_3	CYTB	M76611	3725	C	T	synonymous_variant	SILENT	caC/caT	p.His78His/c.234C>T	0		0.00790373	34	Cambodia,Ethiopia,Gambia,Ghana,Guinea,Indonesia,Laos,Mali,Mauritania,Myanmar,Papua New Guinea,Senegal,Thailand,Viet Nam
mal_mito_3	CYTB	M76611	3728	A	T	synonymous_variant	SILENT	gcA/gcT	p.Ala79Ala/c.237A>T	0		0.00315533	15	Cambodia,Ethiopia,Laos,Myanmar,Papua New Guinea,Thailand,Viet Nam
mal_mito_3	CYTB	M76611	3737	T	A	synonymous_variant	SILENT	gcT/gcA	p.Ala82Ala/c.246T>A	0		0.00324381	14	Cambodia,Ethiopia,Laos,Myanmar,Papua New Guinea,Thailand,Viet Nam
mal_mito_3	CYTB	M76611	3749	T	C	synonymous_variant	SILENT	ttT/ttC	p.Phe86Phe/c.258T>C	0		0.00314575	14	Cambodia,Ethiopia,Laos,Myanmar,Papua New Guinea,Thailand,Viet Nam
mal_mito_3	CYTB	M76611	3758	A	T	synonymous_variant	SILENT	acA/acT	p.Thr89Thr/c.267A>T	0		0.00336237	14	Cambodia,Ethiopia,Laos,Myanmar,Papua New Guinea,Thailand,Viet Nam
mal_mito_3	CYTB	M76611	3762	C	T	missense_variant	MISSENSE	Ctt/Ttt	p.Leu91Phe/c.271C>T	0		0.00381342	15	Cambodia,Ethiopia,Ghana,Laos,Myanmar,Papua New Guinea,Thailand,Viet Nam
mal_mito_3	CYTB	M76611	3764	T	A	synonymous_variant	SILENT	ctT/ctA	p.Leu91Leu/c.273T>A	0		0.00344974	15	Cambodia,Ethiopia,Guinea,Laos,Myanmar,Papua New Guinea,Thailand,Viet Nam
mal_mito_3	CYTB	M76611	3767	T	C	synonymous_variant	SILENT	caT/caC	p.His92His/c.276T>C	0		0.00361852	16	Benin,Cambodia,Ethiopia,Laos,Myanmar,Papua New Guinea,Thailand,Viet Nam
mal_mito_3	CYTB	M76611	3788	C	T	synonymous_variant	SILENT	taC/taT	p.Tyr99Tyr/c.297C>T	0		0.00452939	19	Cambodia,Congo DR,Ethiopia,Laos,Myanmar,Nigeria,Papua New Guinea,Thailand,Viet Nam
mal_mito_3	CYTB	M76611	3795	A	T	missense_variant	MISSENSE	Atg/Ttg	p.Met102Leu/c.304A>T	0		0.0035823	18	Cambodia,Ethiopia,Indonesia,Laos,Myanmar,Papua New Guinea,Thailand,Viet Nam
mal_mito_3	CYTB	M76611	3797	G	A	missense_variant	MISSENSE	atG/atA	p.Met102Ile/c.306G>A	0		0.00412246	19	Cambodia,Ethiopia,Ghana,Indonesia,Laos,Myanmar,Papua New Guinea,Thailand,Viet Nam
mal_mito_3	CYTB	M76611	3821	T	A	synonymous_variant	SILENT	tcT/tcA	p.Ser110Ser/c.330T>A	0		0.00338881	20	Cambodia,Ethiopia,Indonesia,Laos,Myanmar,Papua New Guinea,Thailand,Viet Nam
mal_mito_3	CYTB	M76611	3827	G	A	synonymous_variant	SILENT	ttG/ttA	p.Leu112Leu/c.336G>A	0		0.00317599	21	Cambodia,Ethiopia,Indonesia,Laos,Myanmar,Papua New Guinea,Thailand,Viet Nam
mal_mito_3	CYTB	M76611	3830	T	C	synonymous_variant	SILENT	atT/atC	p.Ile113Ile/c.339T>C	0		0.00289056	21	Cambodia,Ethiopia,Indonesia,Laos,Myanmar,Papua New Guinea,Thailand,Viet Nam
mal_mito_3	CYTB	M76611	3831	T	A	missense_variant	MISSENSE	Tta/Ata	p.Leu114Ile/c.340T>A	0		0.0030941	21	Cambodia,Ethiopia,Indonesia,Laos,Myanmar,Papua New Guinea,Thailand,Viet Nam
mal_mito_3	CYTB	M76611	3848	T	A	synonymous_variant	SILENT	atT/atA	p.Ile119Ile/c.357T>A	0		0.00250089	9	Cambodia,Ethiopia,Ghana,Myanmar,Thailand,Viet Nam
mal_mito_3	CYTB	M76611	3851	A	T	synonymous_variant	SILENT	gtA/gtT	p.Val120Val/c.360A>T	0		0.00202566	9	Cambodia,Ethiopia,Ghana,Myanmar,Thailand,Viet Nam
mal_mito_3	CYTB	M76611	3860	C	T	synonymous_variant	SILENT	ttC/ttT	p.Phe123Phe/c.369C>T	0		0.00319008	12	Burkina Faso,Cambodia,Cameroon,Ethiopia,Malawi,Myanmar,Thailand,Viet Nam
mal_mito_3	CYTB	M76611	3863	T	A	synonymous_variant	SILENT	gtT/gtA	p.Val124Val/c.372T>A	0		0.00209792	9	Cambodia,Ethiopia,Laos,Myanmar,Thailand,Viet Nam
mal_mito_3	CYTB	M76611	3872	C	T	synonymous_variant	SILENT	gtC/gtT	p.Val127Val/c.381C>T	0		0.00261685	10	Cambodia,Congo DR,Ethiopia,Malawi,Myanmar,Senegal,Thailand,Viet Nam
mal_mito_3	CYTB	M76611	3911	A	T	synonymous_variant	SILENT	gtA/gtT	p.Val140Val/c.420A>T	0		0.00210243	15	Cambodia,Ethiopia,Laos,Myanmar,Papua New Guinea,Thailand,Viet Nam
mal_mito_3	CYTB	M76611	3914	T	A	synonymous_variant	SILENT	atT/atA	p.Ile141Ile/c.423T>A	0		0.00224343	15	Bangladesh,Cambodia,Ethiopia,Laos,Myanmar,Papua New Guinea,Thailand,Viet Nam
mal_mito_3	CYTB	M76611	3920	C	T	synonymous_variant	SILENT	aaC/aaT	p.Asn143Asn/c.429C>T	0		0.00254468	15	Cambodia,Ethiopia,Laos,Malawi,Myanmar,Papua New Guinea,Thailand,Viet Nam
mal_mito_3	CYTB	M76611	3923	G	A	synonymous_variant	SILENT	ttG/ttA	p.Leu144Leu/c.432G>A	0		0.00271298	15	Cambodia,Cameroon,Ethiopia,Laos,Myanmar,Papua New Guinea,Thailand,Viet Nam
mal_mito_3	CYTB	M76611	3929	C	T	synonymous_variant	SILENT	tcC/tcT	p.Ser146Ser/c.438C>T	0		0.00279274	15	Cambodia,Ethiopia,Ghana,Laos,Myanmar,Papua New Guinea,Thailand,Viet Nam
mal_mito_3	CYTB	M76611	3932	T	A	synonymous_variant	SILENT	tcT/tcA	p.Ser147Ser/c.441T>A	0		0.00270132	15	Cambodia,Ethiopia,Laos,Myanmar,Papua New Guinea,Thailand,Viet Nam
mal_mito_3	CYTB	M76611	3942	G	T	missense_variant	MISSENSE	Gca/Tca	p.Ala151Ser/c.451G>T	0		0.00255506	15	Cambodia,Ethiopia,Laos,Myanmar,Papua New Guinea,Thailand,Viet Nam
mal_mito_3	CYTB	M76611	3943	C	T	missense_variant	MISSENSE	gCa/gTa	p.Ala151Val/c.452C>T	0		0.00297757	16	Cambodia,Ethiopia,Laos,Myanmar,Papua New Guinea,Thailand,Viet Nam
mal_mito_3	CYTB	M76611	3954	A	T	missense_variant	MISSENSE	Ata/Tta	p.Ile155Leu/c.463A>T	0		0.00318377	15	Cambodia,Ethiopia,Laos,Myanmar,Papua New Guinea,Thailand,Viet Nam
mal_mito_3	CYTB	M76611	3974	G	A	synonymous_variant	SILENT	gtG/gtA	p.Val161Val/c.483G>A	0		0.00415467	17	Cambodia,Ethiopia,Ghana,Laos,Mali,Myanmar,Papua New Guinea,Thailand,Viet Nam
mal_mito_3	CYTB	M76611	3989	A	T	synonymous_variant	SILENT	atA/atT	p.Ile166Ile/c.498A>T	0		0.00362062	16	Cambodia,Ethiopia,Laos,Malawi,Myanmar,Papua New Guinea,Thailand,Viet Nam
mal_mito_3	CYTB	M76611	3993	C	A	synonymous_variant	SILENT	Cga/Aga	p.Arg168Arg/c.502C>A	0		0.00355915	15	Cambodia,Ethiopia,Laos,Myanmar,Papua New Guinea,Thailand,Viet Nam
mal_mito_3	CYTB	M76611	4005	C	T	synonymous_variant	SILENT	Cta/Tta	p.Leu172Leu/c.514C>T	0		0.00347115	17	Cambodia,Ethiopia,Kenya,Laos,Malawi,Myanmar,Papua New Guinea,Tanzania,Thailand,Viet Nam
mal_mito_3	CYTB	M76611	4022	A	T	synonymous_variant	SILENT	ccA/ccT	p.Pro177Pro/c.531A>T	0		0.00299088	14	Cambodia,Ethiopia,Laos,Myanmar,Papua New Guinea,Thailand,Viet Nam
mal_mito_3	CYTB	M76611	4026	A	G	missense_variant	MISSENSE	Att/Gtt	p.Ile179Val/c.535A>G	0		0.00326317	14	Cambodia,Ethiopia,Laos,Myanmar,Papua New Guinea,Thailand,Viet Nam
mal_mito_3	CYTB	M76611	4028	T	A	synonymous_variant	SILENT	atT/atA	p.Ile179Ile/c.537T>A	0		0.00291829	14	Cambodia,Ethiopia,Laos,Myanmar,Papua New Guinea,Thailand,Viet Nam
mal_mito_3	CYTB	M76611	4030	G	C	missense_variant	MISSENSE	gGa/gCa	p.Gly180Ala/c.539G>C	0		0.00322098	14	Cambodia,Ethiopia,Laos,Myanmar,Papua New Guinea,Thailand,Viet Nam
mal_mito_3	CYTB	M76611	4058	T	C	synonymous_variant	SILENT	ttT/ttC	p.Phe189Phe/c.567T>C	0		0.00369435	17	Cambodia,Ethiopia,Ghana,Guinea,Laos,Myanmar,Papua New Guinea,Thailand,Viet Nam
mal_mito_3	CYTB	M76611	4061	C	T	synonymous_variant	SILENT	ttC/ttT	p.Phe190Phe/c.570C>T	0		0.00329185	16	Cambodia,Ethiopia,Guinea,Laos,Myanmar,Papua New Guinea,Thailand,Viet Nam
mal_mito_3	CYTB	M76611	4094	G	A	synonymous_variant	SILENT	ggG/ggA	p.Gly201Gly/c.603G>A	0		0.00670329	17	Cambodia,Ghana,Myanmar,Tanzania,Thailand
mal_mito_3	CYTB	M76611	4106	A	T	synonymous_variant	SILENT	gcA/gcT	p.Ala205Ala/c.615A>T	0		0.00381245	25	Cambodia,Ethiopia,Guinea,Indonesia,Laos,Myanmar,Papua New Guinea,Thailand,Viet Nam
mal_mito_3	CYTB	M76611	4121	T	C	synonymous_variant	SILENT	ttT/ttC	p.Phe210Phe/c.630T>C	0		0.00420736	23	Cambodia,Ethiopia,Ghana,Guinea,Indonesia,Laos,Myanmar,Papua New Guinea,Thailand,Viet Nam
mal_mito_3	CYTB	M76611	4148	T	A	synonymous_variant	SILENT	gtT/gtA	p.Val219Val/c.657T>A	0		0.00217787	13	Cambodia,Ethiopia,Guinea,Laos,Myanmar,Papua New Guinea,Thailand,Viet Nam
mal_mito_3	CYTB	M76611	4179	C	T	synonymous_variant	SILENT	Cta/Tta	p.Leu230Leu/c.688C>T	0		0.0078409	25	Cameroon,Ghana,Guinea,Mali,Mauritania,Peru
mal_mito_3	CYTB	M76611	4182	A	T	missense_variant	MISSENSE	Ata/Tta	p.Ile231Leu/c.691A>T	0		0.00279428	20	Cambodia,Ethiopia,Indonesia,Laos,Myanmar,Papua New Guinea,Thailand,Viet Nam
mal_mito_3	CYTB	M76611	4191	T	A	missense_variant	MISSENSE	Tta/Ata	p.Leu234Ile/c.700T>A	0		0.0023469	21	Cambodia,Ethiopia,Indonesia,Laos,Myanmar,Papua New Guinea,Thailand,Viet Nam
mal_mito_3	CYTB	M76611	4193	A	T	missense_variant	MISSENSE	ttA/ttT	p.Leu234Phe/c.702A>T	0		0.00227831	21	Cambodia,Ethiopia,Indonesia,Laos,Myanmar,Papua New Guinea,Thailand,Viet Nam
mal_mito_3	CYTB	M76611	4199	A	T	synonymous_variant	SILENT	ggA/ggT	p.Gly236Gly/c.708A>T	0		0.00230364	22	Cambodia,Ethiopia,Guinea,Indonesia,Laos,Myanmar,Papua New Guinea,Thailand,Viet Nam
mal_mito_3	CYTB	M76611	4202	T	A	synonymous_variant	SILENT	atT/atA	p.Ile237Ile/c.711T>A	0		0.00241496	20	Cambodia,Ethiopia,Indonesia,Laos,Myanmar,Papua New Guinea,Thailand,Viet Nam
mal_mito_3	CYTB	M76611	4205	A	T	synonymous_variant	SILENT	atA/atT	p.Ile238Ile/c.714A>T	0		0.00207231	20	Cambodia,Ethiopia,Indonesia,Laos,Myanmar,Papua New Guinea,Thailand,Viet Nam
mal_mito_3	CYTB	M76611	4208	T	A	synonymous_variant	SILENT	ccT/ccA	p.Pro239Pro/c.717T>A	0		0.00260743	20	Cambodia,Ethiopia,Guinea,Indonesia,Laos,Myanmar,Papua New Guinea,Thailand,Viet Nam
mal_mito_3	CYTB	M76611	4214	A	T	synonymous_variant	SILENT	tcA/tcT	p.Ser241Ser/c.723A>T	0		0.00252145	20	Cambodia,Ethiopia,Guinea,Indonesia,Laos,Myanmar,Papua New Guinea,Thailand,Viet Nam
mal_mito_3	CYTB	M76611	4220	T	A	synonymous_variant	SILENT	ccT/ccA	p.Pro243Pro/c.729T>A	0		0.00239532	17	Cambodia,Ethiopia,Guinea,Indonesia,Laos,Myanmar,Papua New Guinea,Thailand,Viet Nam
mal_mito_3	CYTB	M76611	4238	A	T	synonymous_variant	SILENT	gtA/gtT	p.Val249Val/c.747A>T	0		0.00216852	13	Cambodia,Ethiopia,Guinea,Laos,Myanmar,Papua New Guinea,Thailand,Viet Nam
mal_mito_3	CYTB	M76611	4253	T	A	synonymous_variant	SILENT	acT/acA	p.Thr254Thr/c.762T>A	0		0.00239005	16	Cambodia,Ethiopia,Guinea,Indonesia,Laos,Myanmar,Papua New Guinea,Thailand,Viet Nam
mal_mito_3	CYTB	M76611	4257	T	A	missense_variant	MISSENSE	Tct/Act	p.Ser256Thr/c.766T>A	0		0.00235119	16	Cambodia,Ethiopia,Guinea,Indonesia,Laos,Myanmar,Papua New Guinea,Thailand,Viet Nam
mal_mito_3	CYTB	M76611	4258	C	T	missense_variant	MISSENSE	tCt/tTt	p.Ser256Phe/c.767C>T	0		0.00234008	15	Cambodia,Ethiopia,Guinea,Indonesia,Laos,Myanmar,Papua New Guinea,Thailand,Viet Nam
mal_mito_3	CYTB	M76611	4268	A	T	synonymous_variant	SILENT	gtA/gtT	p.Val259Val/c.777A>T	0		0.00220316	15	Cambodia,Ethiopia,Guinea,Indonesia,Laos,Myanmar,Papua New Guinea,Thailand,Viet Nam
mal_mito_3	CYTB	M76611	4284	C	T	synonymous_variant	SILENT	Cta/Tta	p.Leu265Leu/c.793C>T	0		0.00298953	17	Cambodia,Ethiopia,Gambia,Guinea,Indonesia,Laos,Myanmar,Papua New Guinea,Thailand,Viet Nam
mal_mito_3	CYTB	M76611	4335	G	C	missense_variant	MISSENSE	Gta/Cta	p.Val282Leu/c.844G>C	0		0.0020978	6	Cambodia,Congo DR,Ghana,Viet Nam
mal_mito_3	CYTB	M76611	4347	T	G	missense_variant	MISSENSE	Tta/Gta	p.Leu286Val/c.856T>G	0		0.00246236	12	Cambodia,Ethiopia,Guinea,Indonesia,Myanmar,Papua New Guinea,Thailand,Viet Nam
mal_mito_3	CYTB	M76611	4348	T	C	missense_variant	MISSENSE	tTa/tCa	p.Leu286Ser/c.857T>C	0		0.00244969	12	Cambodia,Ethiopia,Guinea,Indonesia,Myanmar,Papua New Guinea,Thailand,Viet Nam
mal_mito_3	CYTB	M76611	4367	C	T	synonymous_variant	SILENT	ttC/ttT	p.Phe292Phe/c.876C>T	0		0.00688424	20	Cambodia,Ethiopia,Guinea,Myanmar,Thailand,Viet Nam
mal_mito_3	CYTB	M76611	4376	A	T	synonymous_variant	SILENT	gcA/gcT	p.Ala295Ala/c.885A>T	0		0.00257013	10	Cambodia,Ethiopia,Guinea,Myanmar,Tanzania,Thailand,Viet Nam
mal_mito_3	CYTB	M76611	4394	A	T	synonymous_variant	SILENT	acA/acT	p.Thr301Thr/c.903A>T	0		0.00253688	9	Cambodia,Ethiopia,Guinea,Myanmar,Thailand,Viet Nam
mal_mito_3	CYTB	M76611	4403	T	A	synonymous_variant	SILENT	atT/atA	p.Ile304Ile/c.912T>A	0		0.00277059	9	Cambodia,Ethiopia,Guinea,Myanmar,Thailand,Viet Nam
mal_mito_3	CYTB	M76611	4417	T	C	missense_variant	MISSENSE	aTt/aCt	p.Ile309Thr/c.926T>C	0		0.00237073	8	Cambodia,Ethiopia,Myanmar,Thailand,Viet Nam
mal_mito_3	CYTB	M76611	4418	T	A	synonymous_variant	SILENT	atT/atA	p.Ile309Ile/c.927T>A	0		0.00272974	9	Cambodia,Ethiopia,Guinea,Myanmar,Thailand,Viet Nam
mal_mito_3	CYTB	M76611	4426	C	T	missense_variant	MISSENSE	gCt/gTt	p.Ala312Val/c.935C>T	0		0.00537521	20	Cambodia,Indonesia,Myanmar
mal_mito_3	CYTB	M76611	4433	T	A	missense_variant	MISSENSE	gaT/gaA	p.Asp314Glu/c.942T>A	0		0.00325128	15	Cambodia,Ethiopia,Guinea,Indonesia,Myanmar,Papua New Guinea,Thailand,Viet Nam
mal_mito_3	CYTB	M76611	4439	T	A	synonymous_variant	SILENT	tcT/tcA	p.Ser316Ser/c.948T>A	0		0.00284056	13	Cambodia,Ethiopia,Indonesia,Myanmar,Papua New Guinea,Thailand,Viet Nam
mal_mito_3	CYTB	M76611	4442	T	A	synonymous_variant	SILENT	gtT/gtA	p.Val317Val/c.951T>A	0		0.00265102	14	Cambodia,Ethiopia,Indonesia,Myanmar,Papua New Guinea,Thailand,Viet Nam
mal_mito_3	CYTB	M76611	4445	T	A	synonymous_variant	SILENT	ccT/ccA	p.Pro318Pro/c.954T>A	0		0.00332984	16	Cambodia,Ethiopia,Guinea,Indonesia,Myanmar,Papua New Guinea,Thailand,Viet Nam
mal_mito_3	CYTB	M76611	4448	T	G	missense_variant	MISSENSE	atT/atG	p.Ile319Met/c.957T>G	0		0.00267848	14	Cambodia,Ethiopia,Indonesia,Myanmar,Papua New Guinea,Thailand,Viet Nam
mal_mito_3	CYTB	M76611	4464	G	T	missense_variant	MISSENSE	Gca/Tca	p.Ala325Ser/c.973G>T	0		0.00335451	18	Cambodia,Ethiopia,Guinea,Indonesia,Myanmar,Papua New Guinea,Thailand,Viet Nam
mal_mito_3	CYTB	M76611	4496	A	G	synonymous_variant	SILENT	caA/caG	p.Gln335Gln/c.1005A>G	0		0.0032194	22	Cambodia,Ethiopia,Indonesia,Laos,Myanmar,Papua New Guinea,Thailand,Viet Nam
mal_mito_3	CYTB	M76611	4511	A	T	synonymous_variant	SILENT	atA/atT	p.Ile340Ile/c.1020A>T	0		0.00449966	27	Cambodia,Ethiopia,Ghana,Guinea,Indonesia,Laos,Myanmar,Papua New Guinea,Thailand,Viet Nam
mal_mito_3	CYTB	M76611	4514	C	T	synonymous_variant	SILENT	ttC/ttT	p.Phe341Phe/c.1023C>T	0		0.00361829	23	Cambodia,Ethiopia,Indonesia,Laos,Myanmar,Papua New Guinea,Thailand,Viet Nam
mal_mito_3	CYTB	M76611	4529	A	T	synonymous_variant	SILENT	cgA/cgT	p.Arg346Arg/c.1038A>T	0		0.00434264	27	Cambodia,Ethiopia,Ghana,Guinea,Indonesia,Laos,Myanmar,Papua New Guinea,Thailand,Viet Nam
mal_mito_3	CYTB	M76611	4538	T	A	synonymous_variant	SILENT	atT/atA	p.Ile349Ile/c.1047T>A	0		0.00393078	23	Cambodia,Ethiopia,Ghana,Guinea,Indonesia,Laos,Myanmar,Papua New Guinea,Thailand,Viet Nam
mal_mito_3	CYTB	M76611	4539	G	A	missense_variant	MISSENSE	Gta/Ata	p.Val350Ile/c.1048G>A	0		0.00437878	25	Cambodia,Ethiopia,Ghana,Guinea,Indonesia,Laos,Myanmar,Papua New Guinea,Thailand,Viet Nam
mal_mito_3	CYTB	M76611	4543	T	C	missense_variant	MISSENSE	tTa/tCa	p.Leu351Ser/c.1052T>C	0		0.00426549	25	Cambodia,Ethiopia,Ghana,Guinea,Indonesia,Laos,Myanmar,Papua New Guinea,Thailand,Viet Nam
mal_mito_3	CYTB	M76611	4547	T	C	synonymous_variant	SILENT	ttT/ttC	p.Phe352Phe/c.1056T>C	0		0.00338835	21	Cambodia,Ethiopia,Indonesia,Laos,Myanmar,Papua New Guinea,Thailand,Viet Nam
mal_mito_3	CYTB	M76611	4552	G	C	missense_variant	MISSENSE	tGt/tCt	p.Cys354Ser/c.1061G>C	0		0.00386289	24	Cambodia,Ethiopia,Ghana,Guinea,Indonesia,Laos,Myanmar,Papua New Guinea,Thailand,Viet Nam
mal_mito_3	CYTB	M76611	4559	T	A	synonymous_variant	SILENT	ggT/ggA	p.Gly356Gly/c.1068T>A	0		0.00351731	23	Cambodia,Ethiopia,Indonesia,Laos,Myanmar,Papua New Guinea,Thailand,Viet Nam
mal_mito_3	CYTB	M76611	4567	T	C	missense_variant	MISSENSE	gTa/gCa	p.Val359Ala/c.1076T>C	0		0.00388534	24	Cambodia,Ethiopia,Guinea,Indonesia,Laos,Myanmar,Papua New Guinea,Thailand,Viet Nam
mal_mito_3	CYTB	M76611	4582	G	A	missense_variant	MISSENSE	aGa/aAa	p.Arg364Lys/c.1091G>A	0		0.0053514	30	Cambodia,Cameroon,Ethiopia,Ghana,Guinea,Indonesia,Ivory Coast,Laos,Myanmar,Nigeria,Papua New Guinea,Thailand,Viet Nam
mal_mito_3	CYTB	M76611	4584	C	A	synonymous_variant	SILENT	Cga/Aga	p.Arg365Arg/c.1093C>A	0		0.00434156	26	Cambodia,Ethiopia,Ghana,Guinea,Indonesia,Laos,Myanmar,Papua New Guinea,Thailand,Viet Nam
mal_mito_3	CYTB	M76611	4619	A	T	synonymous_variant	SILENT	atA/atT	p.Ile376Ile/c.1128A>T	0		0.00234682	13	Cambodia,Ethiopia,Guinea,Laos,Myanmar,Papua New Guinea,Viet Nam
